# Supplementary material for: A spatially-resolved transcriptional atlas of the murine dorsal pons at single-cell resolution
Source: Nat Commun. 2024 Mar 4;15:1966. doi: 10.1038/s41467-024-45907-7 (PMC10912765; doi:10.1038/s41467-024-45907-7)
Supplement: Supplementary file 4 — Supplementary Dataset 1-36 [file 41467_2024_45907_MOESM4_ESM.xlsx]

## Sheet: Supplementary_Data_1
gene	p_val	avg_logFC	pct.1	pct.2	p_val_adj	cluster
Slc4a4	0	3.08147	0.906	0.159	0	Astrocyte
Trpm3	0	2.83047	0.95	0.346	0	Astrocyte
Slc6a11	0	2.78574	0.794	0.167	0	Astrocyte
Gm3764	0	2.74216	0.946	0.188	0	Astrocyte
Slc1a2	0	2.71892	0.919	0.364	0	Astrocyte
Atp1a2	0	2.64422	0.957	0.304	0	Astrocyte
Gpc5	0	2.57076	0.872	0.231	0	Astrocyte
Atp1b2	0	2.47125	0.807	0.311	0	Astrocyte
Gja1	0	2.37046	0.831	0.069	0	Astrocyte
Pla2g7	0	2.26985	0.847	0.095	0	Astrocyte
Plpp3	0	2.26877	0.862	0.272	0	Astrocyte
Sparcl1	0	2.24013	0.978	0.469	0	Astrocyte
Gpr37l1	0	2.19624	0.792	0.104	0	Astrocyte
Mt1	0	2.16631	0.832	0.475	0	Astrocyte
Aqp4	0	2.16075	0.822	0.056	0	Astrocyte
Ntsr2	0	2.13928	0.851	0.066	0	Astrocyte
Gm6145	0	2.13681	0.86	0.042	0	Astrocyte
Mt2	0	2.11177	0.764	0.165	0	Astrocyte
Slc1a3	0	2.09825	0.862	0.218	0	Astrocyte
Apoe	0	2.09778	0.947	0.362	0	Astrocyte
Slc39a12	0	2.09532	0.765	0.028	0	Astrocyte
Aldh1a1	0	2.03875	0.756	0.107	0	Astrocyte
Ndrg2	0	2.01924	0.859	0.286	0	Astrocyte
Plcb1	0	2.01723	0.865	0.387	0	Astrocyte
Slc7a10	0	2.01225	0.815	0.031	0	Astrocyte
Agt	0	1.97668	0.735	0.027	0	Astrocyte
Fgfr3	0	1.95416	0.741	0.05	0	Astrocyte
Aldoc	0	1.93449	0.838	0.329	0	Astrocyte
Mt3	0	1.92816	0.722	0.355	0	Astrocyte
Acsbg1	0	1.9168	0.762	0.053	0	Astrocyte
Itih3	0	1.89044	0.693	0.052	0	Astrocyte
Ttyh1	0	1.88611	0.929	0.373	0	Astrocyte
Htra1	0	1.83618	0.756	0.184	0	Astrocyte
Phkg1	0	1.80802	0.764	0.045	0	Astrocyte
Rorb	0	1.79875	0.772	0.105	0	Astrocyte
Npas3	0	1.79066	0.891	0.484	0	Astrocyte
S1pr1	0	1.79011	0.746	0.085	0	Astrocyte
Ntm	0	1.77071	0.894	0.487	0	Astrocyte
F3	0	1.76832	0.767	0.059	0	Astrocyte
Bcan	0	1.7549	0.804	0.174	0	Astrocyte
Pitpnc1	0	1.74005	0.849	0.338	0	Astrocyte
Tril	0	1.73138	0.73	0.103	0	Astrocyte
Gabrb1	0	1.72664	0.907	0.381	0	Astrocyte
Nhsl1	0	1.7208	0.698	0.111	0	Astrocyte
Camk2g	0	1.71737	0.875	0.334	0	Astrocyte
Lrig1	0	1.70871	0.716	0.101	0	Astrocyte
Plce1	0	1.68492	0.745	0.083	0	Astrocyte
Lgi1	0	1.67169	0.805	0.203	0	Astrocyte
Atp13a4	0	1.65386	0.744	0.017	0	Astrocyte
Nwd1	0	1.64042	0.754	0.076	0	Astrocyte
Lhfp	0	1.63836	0.727	0.084	0	Astrocyte
Rora	0	1.63445	0.834	0.512	0	Astrocyte
Ednrb	0	1.6268	0.742	0.062	0	Astrocyte
Gjb6	0	1.62055	0.725	0.026	0	Astrocyte
Sfxn5	0	1.61677	0.771	0.221	0	Astrocyte
Cst3	0	1.61284	0.947	0.578	0	Astrocyte
Etnppl	0	1.60488	0.641	0.02	0	Astrocyte
Ptprz1	0	1.58024	0.89	0.238	0	Astrocyte
Acsl3	0	1.57887	0.839	0.428	0	Astrocyte
Sdc4	0	1.57099	0.741	0.06	0	Astrocyte
Clu	0	1.56865	0.777	0.233	0	Astrocyte
Paqr8	0	1.56643	0.765	0.292	0	Astrocyte
Nnat	0	1.56632	0.628	0.277	0	Astrocyte
Gm12239	0	1.56394	0.613	0.087	0	Astrocyte
Hdac8	0	1.55439	0.853	0.464	0	Astrocyte
Mapk4	0	1.54141	0.727	0.13	0	Astrocyte
Mmd2	0	1.53705	0.735	0.154	0	Astrocyte
Slc6a1	0	1.50849	0.791	0.452	0	Astrocyte
Farp1	0	1.5009	0.726	0.295	0	Astrocyte
Ntrk2	0	1.48129	0.812	0.367	0	Astrocyte
Luzp2	0	1.48088	0.884	0.432	0	Astrocyte
Ptch1	0	1.464	0.726	0.352	0	Astrocyte
Gpld1	0	1.4634	0.728	0.15	0	Astrocyte
Rgs6	0	1.45827	0.745	0.201	0	Astrocyte
Phka1	0	1.42671	0.808	0.341	0	Astrocyte
Gm973	0	1.41888	0.656	0.025	0	Astrocyte
Trps1	0	1.40491	0.764	0.407	0	Astrocyte
Acsl6	0	1.39926	0.757	0.211	0	Astrocyte
Arhgef26	0	1.3841	0.683	0.064	0	Astrocyte
Bmpr1b	0	1.37915	0.649	0.018	0	Astrocyte
Id2	0	1.37175	0.697	0.152	0	Astrocyte
Prex2	0	1.37129	0.721	0.186	0	Astrocyte
Sparc	0	1.3606	0.853	0.362	0	Astrocyte
Rfx4	0	1.35339	0.669	0.046	0	Astrocyte
Lsamp	0	1.35333	0.987	0.777	0	Astrocyte
Cldn10	0	1.33857	0.675	0.039	0	Astrocyte
Serpine2	0	1.32659	0.796	0.233	0	Astrocyte
Fam20a	0	1.32543	0.639	0.047	0	Astrocyte
Dtna	0	1.32453	0.863	0.537	0	Astrocyte
Slc27a1	0	1.31853	0.709	0.177	0	Astrocyte
Cxcl14	0	1.30847	0.663	0.051	0	Astrocyte
Itpkb	0	1.30647	0.671	0.14	0	Astrocyte
Kank1	0	1.29414	0.683	0.112	0	Astrocyte
Sat1	0	1.28699	0.728	0.282	0	Astrocyte
Cep85l	0	1.27406	0.742	0.296	0	Astrocyte
Ddhd1	0	1.26524	0.808	0.439	0	Astrocyte
Gria1	0	1.26418	0.665	0.289	0	Astrocyte
Trim9	0	1.2641	0.776	0.283	0	Astrocyte
Fads2	0	1.2629	0.658	0.144	0	Astrocyte
Spon1	0	1.26121	0.73	0.149	0	Astrocyte
Lama2	0	1.25883	0.72	0.206	0	Astrocyte
Gpam	0	1.2507	0.655	0.157	0	Astrocyte
Slc6a9	0	1.24848	0.703	0.315	0	Astrocyte
Slc25a18	0	1.24261	0.627	0.035	0	Astrocyte
Vegfa	0	1.24169	0.67	0.197	0	Astrocyte
Ctnnd2	0	1.23839	0.862	0.539	0	Astrocyte
Fat3	0	1.23534	0.735	0.253	0	Astrocyte
Usp53	0	1.22046	0.623	0.201	0	Astrocyte
Tnik	0	1.21973	0.838	0.496	0	Astrocyte
Prdx6	0	1.21886	0.71	0.252	0	Astrocyte
B230323A14Rik	0	1.20799	0.519	0.009	0	Astrocyte
Hacd2	0	1.20697	0.71	0.268	0	Astrocyte
Kirrel3	0	1.19503	0.75	0.377	0	Astrocyte
Mertk	0	1.19447	0.695	0.107	0	Astrocyte
Mical2	0	1.19311	0.665	0.109	0	Astrocyte
Eps8	0	1.1923	0.687	0.166	0	Astrocyte
Nebl	0	1.18874	0.793	0.345	0	Astrocyte
Mlc1	0	1.18554	0.615	0.035	0	Astrocyte
Cyp26b1	0	1.18475	0.514	0.027	0	Astrocyte
Fry	0	1.17779	0.853	0.551	0	Astrocyte
Rgs20	0	1.17535	0.622	0.152	0	Astrocyte
Cpq	0	1.1745	0.673	0.16	0	Astrocyte
A330076C08Rik	0	1.17008	0.565	0.011	0	Astrocyte
Grk3	0	1.1649	0.677	0.144	0	Astrocyte
Cd38	0	1.16247	0.598	0.022	0	Astrocyte
Sox9	0	1.16015	0.593	0.034	0	Astrocyte
Csgalnact1	0	1.1599	0.665	0.117	0	Astrocyte
Npas2	0	1.14961	0.574	0.053	0	Astrocyte
Mir99ahg	0	1.14774	0.872	0.578	0	Astrocyte
Prkd1	0	1.14768	0.636	0.128	0	Astrocyte
Nrxn1	0	1.14736	0.943	0.658	0	Astrocyte
Tmem47	0	1.14659	0.653	0.166	0	Astrocyte
Cntfr	0	1.14422	0.655	0.241	0	Astrocyte
Plcd4	0	1.13644	0.58	0.06	0	Astrocyte
Abr	0	1.13623	0.741	0.323	0	Astrocyte
Eva1a	0	1.13146	0.599	0.015	0	Astrocyte
Slc38a3	0	1.13124	0.633	0.089	0	Astrocyte
Slc7a11	0	1.13104	0.49	0.025	0	Astrocyte
Nfia	0	1.12639	0.809	0.487	0	Astrocyte
Acot11	0	1.1232	0.604	0.041	0	Astrocyte
Adk	0	1.11874	0.74	0.422	0	Astrocyte
Adgrg1	0	1.10742	0.664	0.248	0	Astrocyte
Enho	0	1.10654	0.657	0.263	0	Astrocyte
Egfr	0	1.10247	0.562	0.016	0	Astrocyte
Sash1	0	1.10216	0.748	0.43	0	Astrocyte
Mpp6	0	1.10179	0.666	0.209	0	Astrocyte
Tprkb	0	1.09838	0.651	0.301	0	Astrocyte
Pdgfd	0	1.09297	0.602	0.081	0	Astrocyte
Irak2	0	1.08052	0.576	0.12	0	Astrocyte
Glud1	0	1.08006	0.743	0.436	0	Astrocyte
Pbxip1	0	1.07942	0.602	0.095	0	Astrocyte
9430041J12Rik	0	1.07104	0.546	0.064	0	Astrocyte
Wwc1	0	1.06675	0.598	0.157	0	Astrocyte
Ramp1	0	1.0656	0.652	0.092	0	Astrocyte
Fxyd1	0	1.06145	0.566	0.052	0	Astrocyte
Rhoq	0	1.06044	0.644	0.293	0	Astrocyte
Lfng	0	1.05363	0.564	0.032	0	Astrocyte
Rgma	0	1.053	0.675	0.303	0	Astrocyte
Acss1	0	1.05081	0.588	0.089	0	Astrocyte
Timp4	0	1.04921	0.627	0.109	0	Astrocyte
Fut9	0	1.04892	0.816	0.326	0	Astrocyte
Adgrb3	0	1.04592	0.906	0.596	0	Astrocyte
Ahcyl1	0	1.04509	0.741	0.489	0	Astrocyte
Cables1	0	1.04304	0.578	0.108	0	Astrocyte
Cpe	0	1.04253	0.777	0.442	0	Astrocyte
Psd2	0	1.03913	0.63	0.165	0	Astrocyte
Sox6	0	1.03766	0.725	0.094	0	Astrocyte
Mdga2	0	1.02873	0.906	0.74	0	Astrocyte
Asrgl1	0	1.02718	0.726	0.355	0	Astrocyte
Msi2	0	1.02428	0.816	0.601	0	Astrocyte
Gli3	0	1.02309	0.55	0.012	0	Astrocyte
Acss3	0	1.02015	0.508	0.014	0	Astrocyte
Vcl	0	1.01958	0.629	0.193	0	Astrocyte
Ddo	0	1.01814	0.514	0.023	0	Astrocyte
Nkain4	0	1.01758	0.541	0.057	0	Astrocyte
Pgm1	0	1.01281	0.601	0.187	0	Astrocyte
Fmn2	0	1.01097	0.722	0.293	0	Astrocyte
Pygb	0	1.00967	0.657	0.233	0	Astrocyte
Son	0	1.00894	0.943	0.768	0	Astrocyte
Galnt18	0	1.0081	0.575	0.161	0	Astrocyte
Appl2	0	1.00578	0.717	0.326	0	Astrocyte
Arhgef4	0	1.00224	0.607	0.179	0	Astrocyte
Ckb	0	1.00186	0.826	0.571	0	Astrocyte
Sox5	0	1.00138	0.702	0.154	0	Astrocyte
Gstm1	0	0.997623	0.647	0.233	0	Astrocyte
Cdh20	0	0.994642	0.789	0.427	0	Astrocyte
Kcnd2	0	0.993718	0.885	0.48	0	Astrocyte
Slc7a2	0	0.98914	0.534	0.023	0	Astrocyte
Nrcam	0	0.979621	0.799	0.351	0	Astrocyte
Thrb	0	0.97858	0.65	0.237	0	Astrocyte
Mboat2	0	0.97738	0.682	0.351	0	Astrocyte
Grin2c	0	0.975846	0.555	0.029	0	Astrocyte
Erbb4	0	0.963584	0.867	0.504	0	Astrocyte
Rapgef3	0	0.962206	0.604	0.184	0	Astrocyte
Gm20713	0	0.959882	0.513	0.057	0	Astrocyte
Prodh	0	0.959126	0.544	0.065	0	Astrocyte
Nim1k	0	0.956311	0.565	0.136	0	Astrocyte
Tiam2	0	0.954389	0.522	0.03	0	Astrocyte
Slc41a1	0	0.954114	0.574	0.135	0	Astrocyte
Gm11266	0	0.953751	0.481	0.036	0	Astrocyte
Itgb8	0	0.950539	0.68	0.32	0	Astrocyte
Hepacam	0	0.950152	0.78	0.331	0	Astrocyte
Sfrp5	0	0.946726	0.462	0.008	0	Astrocyte
Maml2	0	0.941789	0.711	0.317	0	Astrocyte
Carmil1	0	0.940547	0.677	0.233	0	Astrocyte
Cyp2j9	0	0.937231	0.534	0.068	0	Astrocyte
Paqr7	0	0.935674	0.622	0.206	0	Astrocyte
Sh3pxd2b	0	0.931667	0.54	0.078	0	Astrocyte
Gm40578	0	0.929525	0.538	0.113	0	Astrocyte
Sorbs1	0	0.928796	0.735	0.387	0	Astrocyte
Igfbp2	0	0.923375	0.359	0.023	0	Astrocyte
AW047730	0	0.920426	0.516	0.045	0	Astrocyte
Pnpla7	0	0.91701	0.555	0.139	0	Astrocyte
Macf1	0	0.914424	0.93	0.809	0	Astrocyte
Soat1	0	0.909217	0.579	0.153	0	Astrocyte
Aldh1l1	0	0.906969	0.528	0.028	0	Astrocyte
Phyhd1	0	0.901148	0.521	0.075	0	Astrocyte
Wdr17	0	0.899275	0.584	0.194	0	Astrocyte
Prnp	0	0.898977	0.788	0.579	0	Astrocyte
Lrp1	0	0.894022	0.724	0.304	0	Astrocyte
Paqr6	0	0.889945	0.47	0.038	0	Astrocyte
Chpt1	0	0.888019	0.744	0.477	0	Astrocyte
Tmc7	0	0.887754	0.578	0.232	0	Astrocyte
Hif3a	0	0.886024	0.491	0.053	0	Astrocyte
Pde7b	0	0.88381	0.659	0.228	0	Astrocyte
Pygm	0	0.882737	0.491	0.032	0	Astrocyte
Zhx3	0	0.882418	0.689	0.411	0	Astrocyte
Abhd3	0	0.876336	0.576	0.165	0	Astrocyte
St3gal4	0	0.875742	0.601	0.262	0	Astrocyte
Tlcd1	0	0.874223	0.472	0.033	0	Astrocyte
Gli2	0	0.867038	0.512	0.025	0	Astrocyte
Hsd11b1	0	0.860856	0.434	0.017	0	Astrocyte
Gm29683	0	0.856931	0.405	0.062	0	Astrocyte
Btbd17	0	0.856013	0.473	0.024	0	Astrocyte
Gramd3	0	0.855797	0.568	0.186	0	Astrocyte
Dbx2	0	0.853608	0.517	0.036	0	Astrocyte
Lrrc8a	0	0.853416	0.576	0.226	0	Astrocyte
Cbs	0	0.852256	0.498	0.026	0	Astrocyte
Frmpd1	0	0.851656	0.482	0.076	0	Astrocyte
Lgi4	0	0.850336	0.466	0.025	0	Astrocyte
Mro	0	0.849752	0.494	0.06	0	Astrocyte
Cyp2d22	0	0.849609	0.52	0.052	0	Astrocyte
Kcnj16	0	0.848945	0.512	0.055	0	Astrocyte
Gm9925	0	0.846913	0.349	0.012	0	Astrocyte
Myorg	0	0.84583	0.519	0.02	0	Astrocyte
Fam184a	0	0.842992	0.628	0.285	0	Astrocyte
Mdk	0	0.842877	0.49	0.042	0	Astrocyte
Xist	0	0.842835	0.504	0.369	0	Astrocyte
Myo10	0	0.841325	0.62	0.168	0	Astrocyte
Mir9-3hg	0	0.841051	0.553	0.121	0	Astrocyte
Kcnk1	0	0.838427	0.57	0.154	0	Astrocyte
Atl2	0	0.82541	0.551	0.183	0	Astrocyte
Timp3	0	0.820631	0.75	0.271	0	Astrocyte
Vav3	0	0.81773	0.481	0.131	0	Astrocyte
Malat1	0	0.815222	1	0.999	0	Astrocyte
Phyhipl	0	0.814856	0.735	0.467	0	Astrocyte
Adcyap1r1	0	0.813101	0.563	0.192	0	Astrocyte
Antxr1	0	0.812517	0.561	0.185	0	Astrocyte
Pard3b	0	0.812173	0.611	0.208	0	Astrocyte
Tead1	0	0.811987	0.571	0.16	0	Astrocyte
Dgkb	0	0.811353	0.788	0.381	0	Astrocyte
Spire1	0	0.810277	0.701	0.441	0	Astrocyte
Tcf7l2	0	0.807593	0.604	0.22	0	Astrocyte
Tsc22d3	0	0.80551	0.63	0.402	0	Astrocyte
Fzd2	0	0.802027	0.403	0.012	0	Astrocyte
Cd81	0	0.801392	0.83	0.613	0	Astrocyte
Mfsd2a	0	0.80081	0.554	0.125	0	Astrocyte
Fam107a	0	0.799812	0.499	0.074	0	Astrocyte
Gm2a	0	0.799203	0.575	0.222	0	Astrocyte
Agl	0	0.798169	0.573	0.23	0	Astrocyte
Cyp7b1	0	0.796147	0.471	0.078	0	Astrocyte
Dock4	0	0.795492	0.772	0.533	0	Astrocyte
Fstl1	0	0.794143	0.511	0.095	0	Astrocyte
Gm9750	0	0.793653	0.34	0.03	0	Astrocyte
Folh1	0	0.792564	0.515	0.17	0	Astrocyte
Ppil6	0	0.79237	0.446	0.056	0	Astrocyte
Adhfe1	0	0.788133	0.431	0.04	0	Astrocyte
Prrx1	0	0.787158	0.468	0.048	0	Astrocyte
Il18	0	0.786057	0.543	0.254	0	Astrocyte
B3galt1	0	0.783806	0.771	0.544	0	Astrocyte
Gpd2	0	0.781898	0.633	0.328	0	Astrocyte
Kcnj10	0	0.781693	0.738	0.34	0	Astrocyte
Zbtb20	0	0.781596	0.902	0.716	0	Astrocyte
Mtss2	0	0.781535	0.568	0.242	0	Astrocyte
Per3	0	0.778975	0.548	0.201	0	Astrocyte
Itga6	0	0.778764	0.584	0.107	0	Astrocyte
Prxl2a	0	0.77876	0.547	0.26	0	Astrocyte
Ttyh3	0	0.77529	0.534	0.195	0	Astrocyte
Chd9	0	0.775034	0.817	0.605	0	Astrocyte
Mfge8	0	0.773465	0.523	0.115	0	Astrocyte
Bbox1	0	0.772468	0.387	0.014	0	Astrocyte
Tom1l1	0	0.768574	0.454	0.058	0	Astrocyte
Gabbr2	0	0.768167	0.593	0.245	0	Astrocyte
Pcdh7	0	0.764823	0.781	0.411	0	Astrocyte
Arhgap5	0	0.763553	0.776	0.577	0	Astrocyte
Fam228b	0	0.762803	0.503	0.177	0	Astrocyte
Daam2	0	0.762248	0.71	0.302	0	Astrocyte
Ivd	0	0.762113	0.679	0.363	0	Astrocyte
Wasf3	0	0.760912	0.62	0.334	0	Astrocyte
Igsf8	0	0.759673	0.504	0.367	0	Astrocyte
Ghr	0	0.758914	0.547	0.179	0	Astrocyte
Abcd2	0	0.758783	0.469	0.07	0	Astrocyte
Gm26703	0	0.75791	0.326	0.015	0	Astrocyte
2310022B05Rik	0	0.75735	0.547	0.237	0	Astrocyte
Smox	0	0.749968	0.562	0.226	0	Astrocyte
Abat	0	0.747936	0.669	0.36	0	Astrocyte
Scg3	0	0.746639	0.633	0.28	0	Astrocyte
Kcnip3	0	0.746217	0.616	0.162	0	Astrocyte
Tmem164	0	0.744572	0.496	0.151	0	Astrocyte
Sorcs2	0	0.742572	0.484	0.11	0	Astrocyte
Sall2	0	0.736698	0.491	0.15	0	Astrocyte
Adamts9	0	0.735651	0.388	0.036	0	Astrocyte
Agpat5	0	0.732197	0.603	0.339	0	Astrocyte
Itpr2	0	0.728491	0.617	0.188	0	Astrocyte
Gm33680	0	0.727854	0.447	0.083	0	Astrocyte
Srgap1	0	0.722444	0.687	0.425	0	Astrocyte
Ttll3	0	0.721038	0.246	0.076	0	Astrocyte
Dao	0	0.71936	0.331	0.007	0	Astrocyte
Arrb1	0	0.717567	0.558	0.201	0	Astrocyte
Ppargc1a	0	0.714936	0.552	0.177	0	Astrocyte
Itm2c	0	0.714098	0.723	0.501	0	Astrocyte
Ccdc190	0	0.712304	0.372	0.01	0	Astrocyte
Hif1a	0	0.712241	0.6	0.352	0	Astrocyte
Baalc	0	0.712095	0.511	0.149	0	Astrocyte
Lix1	0	0.711858	0.39	0.071	0	Astrocyte
Arhgef12	0	0.709834	0.745	0.562	0	Astrocyte
Ncoa1	0	0.705677	0.726	0.539	0	Astrocyte
Washc2	0	0.704179	0.642	0.404	0	Astrocyte
Rcn2	0	0.703789	0.646	0.368	0	Astrocyte
Pfkm	0	0.701112	0.573	0.2	0	Astrocyte
Msi1	0	0.700807	0.45	0.106	0	Astrocyte
Clybl	0	0.698949	0.425	0.093	0	Astrocyte
Nxn	0	0.698615	0.479	0.121	0	Astrocyte
Glis3	0	0.696844	0.376	0.024	0	Astrocyte
Cd63	0	0.69165	0.511	0.248	0	Astrocyte
Utp14b	0	0.690148	0.454	0.153	0	Astrocyte
Nr3c2	0	0.690092	0.646	0.374	0	Astrocyte
Gabrg1	0	0.688292	0.49	0.102	0	Astrocyte
Jam2	0	0.687617	0.529	0.135	0	Astrocyte
Gabra2	0	0.686679	0.56	0.234	0	Astrocyte
Abca1	0	0.68529	0.518	0.197	0	Astrocyte
Ocrl	0	0.682792	0.615	0.333	0	Astrocyte
Phkb	0	0.681876	0.625	0.385	0	Astrocyte
Lifr	0	0.681577	0.583	0.328	0	Astrocyte
Stk32a	0	0.680594	0.264	0.088	0	Astrocyte
Mmp14	0	0.67977	0.381	0.038	0	Astrocyte
Chchd10	0	0.679395	0.661	0.274	0	Astrocyte
Fjx1	0	0.679069	0.423	0.071	0	Astrocyte
Gna13	0	0.678378	0.546	0.278	0	Astrocyte
Slitrk2	0	0.677698	0.454	0.079	0	Astrocyte
Itsn1	0	0.677298	0.647	0.365	0	Astrocyte
Sdc2	0	0.674878	0.576	0.222	0	Astrocyte
Pigs	0	0.674117	0.517	0.217	0	Astrocyte
Cadm2	0	0.671037	0.889	0.734	0	Astrocyte
C130071C03Rik	0	0.670042	0.651	0.341	0	Astrocyte
Bcl2	0	0.666465	0.465	0.183	0	Astrocyte
Gm26512	0	0.665823	0.359	0.024	0	Astrocyte
Slc22a4	0	0.664681	0.431	0.077	0	Astrocyte
Stox2	0	0.664037	0.717	0.545	0	Astrocyte
Grina	0	0.661131	0.676	0.412	0	Astrocyte
Celrr	0	0.660566	0.344	0.014	0	Astrocyte
Gk	0	0.660458	0.509	0.194	0	Astrocyte
Zfp521	0	0.659981	0.529	0.164	0	Astrocyte
Snta1	0	0.659948	0.482	0.142	0	Astrocyte
Pbx1	0	0.658651	0.727	0.447	0	Astrocyte
Mir100hg	0	0.65609	0.648	0.431	0	Astrocyte
Elmo2	0	0.653004	0.505	0.221	0	Astrocyte
Znrf3	0	0.652982	0.511	0.232	0	Astrocyte
Lrrc4c	0	0.65039	0.867	0.704	0	Astrocyte
C030005K06Rik	0	0.649052	0.279	0.004	0	Astrocyte
Kcnn2	0	0.648841	0.635	0.252	0	Astrocyte
Chst10	0	0.648806	0.454	0.13	0	Astrocyte
Ccdc141	0	0.648013	0.614	0.105	0	Astrocyte
Fhit	0	0.647902	0.451	0.192	0	Astrocyte
D030047H15Rik	0	0.645971	0.115	0.023	0	Astrocyte
Gfap	0	0.643273	0.133	0.017	0	Astrocyte
Aox1	0	0.642028	0.36	0.019	0	Astrocyte
Myo6	0	0.6418	0.763	0.498	0	Astrocyte
Dag1	0	0.639226	0.58	0.299	0	Astrocyte
Lpp	0	0.637996	0.57	0.23	0	Astrocyte
Dnah7b	0	0.633593	0.438	0.132	0	Astrocyte
Dclk1	0	0.632922	0.73	0.419	0	Astrocyte
Dio2	0	0.631519	0.322	0.024	0	Astrocyte
Aifm3	0	0.630584	0.512	0.129	0	Astrocyte
Map2k6	0	0.630086	0.443	0.136	0	Astrocyte
Dlgap1	0	0.629298	0.814	0.439	0	Astrocyte
Tspan9	0	0.628969	0.551	0.219	0	Astrocyte
Nfib	0	0.628401	0.743	0.437	0	Astrocyte
Cyp2j6	0	0.62765	0.461	0.166	0	Astrocyte
B930095G15Rik	0	0.627368	0.44	0.112	0	Astrocyte
Metrn	0	0.627092	0.533	0.227	0	Astrocyte
Tlr3	0	0.624495	0.394	0.028	0	Astrocyte
Gm35188	0	0.623966	0.54	0.272	0	Astrocyte
4930402H24Rik	0	0.620514	0.855	0.693	0	Astrocyte
Dmd	0	0.619531	0.866	0.542	0	Astrocyte
Smo	0	0.617232	0.393	0.035	0	Astrocyte
Amot	0	0.615509	0.379	0.063	0	Astrocyte
Id4	0	0.612385	0.343	0.108	0	Astrocyte
Mgat4c	0	0.610484	0.805	0.379	0	Astrocyte
Mras	0	0.608115	0.476	0.185	0	Astrocyte
Pfkp	0	0.605507	0.565	0.261	0	Astrocyte
Ncan	0	0.601709	0.448	0.128	0	Astrocyte
Pld2	0	0.601645	0.382	0.069	0	Astrocyte
E130114P18Rik	0	0.601132	0.384	0.066	0	Astrocyte
Boc	0	0.598769	0.379	0.038	0	Astrocyte
Mcc	0	0.598744	0.526	0.178	0	Astrocyte
Eno1	0	0.597557	0.524	0.239	0	Astrocyte
Palld	0	0.595604	0.359	0.08	0	Astrocyte
Elovl2	0	0.594539	0.358	0.026	0	Astrocyte
B3galt2	0	0.59317	0.396	0.127	0	Astrocyte
Slc15a2	0	0.592004	0.408	0.089	0	Astrocyte
Gsdme	0	0.591864	0.504	0.199	0	Astrocyte
Nr2f1	0	0.591857	0.493	0.174	0	Astrocyte
Plxnb1	0	0.591143	0.458	0.159	0	Astrocyte
Hivep3	0	0.590459	0.586	0.318	0	Astrocyte
Fads1	0	0.589355	0.501	0.265	0	Astrocyte
Adgrl3	0	0.588778	0.832	0.625	0	Astrocyte
Cntn1	0	0.585274	0.796	0.464	0	Astrocyte
Dab2	0	0.585086	0.371	0.084	0	Astrocyte
Acvr1c	0	0.580984	0.333	0.02	0	Astrocyte
Mettl7a1	0	0.580099	0.505	0.265	0	Astrocyte
Klf12	0	0.578725	0.687	0.35	0	Astrocyte
Lncppara	0	0.577914	0.498	0.247	0	Astrocyte
Pou3f2	0	0.577777	0.441	0.129	0	Astrocyte
Kcnn3	0	0.577464	0.422	0.116	0	Astrocyte
Prdm16	0	0.575481	0.413	0.079	0	Astrocyte
Frmd4a	0	0.574563	0.756	0.563	0	Astrocyte
Slc14a1	0	0.573556	0.337	0.009	0	Astrocyte
Arxes2	0	0.573272	0.484	0.185	0	Astrocyte
Rida	0	0.571448	0.45	0.194	0	Astrocyte
Fgf1	0	0.571328	0.594	0.334	0	Astrocyte
Fabp7	0	0.571225	0.346	0.063	0	Astrocyte
Slc24a4	0	0.569829	0.34	0.028	0	Astrocyte
Entpd2	0	0.569219	0.311	0.008	0	Astrocyte
Syne1	0	0.567858	0.888	0.645	0	Astrocyte
A330087D11Rik	0	0.567225	0.239	0.001	0	Astrocyte
Extl1	0	0.566438	0.381	0.042	0	Astrocyte
Fgd6	0	0.565527	0.401	0.085	0	Astrocyte
9630028H03Rik	0	0.563693	0.358	0.082	0	Astrocyte
Ppara	0	0.562457	0.311	0.024	0	Astrocyte
Gm13266	0	0.561441	0.274	0.003	0	Astrocyte
Vcam1	0	0.561019	0.352	0.018	0	Astrocyte
Cs	0	0.560078	0.594	0.389	0	Astrocyte
Tcf7l1	0	0.559766	0.368	0.058	0	Astrocyte
Igsf1	0	0.559659	0.257	0.015	0	Astrocyte
Srebf1	0	0.55853	0.427	0.156	0	Astrocyte
Trmt9b	0	0.558511	0.397	0.076	0	Astrocyte
Abi1	0	0.558032	0.61	0.412	0	Astrocyte
Sox2	0	0.557711	0.518	0.25	0	Astrocyte
Notch2	0	0.557311	0.396	0.065	0	Astrocyte
Igsf11	0	0.557086	0.586	0.273	0	Astrocyte
Xpr1	0	0.556553	0.641	0.389	0	Astrocyte
Ppp1r3c	0	0.554107	0.348	0.029	0	Astrocyte
Phf21a	0	0.553866	0.702	0.539	0	Astrocyte
Slc1a4	0	0.553682	0.465	0.136	0	Astrocyte
Heph	0	0.551975	0.336	0.013	0	Astrocyte
Crlf3	0	0.551831	0.492	0.264	0	Astrocyte
5031439G07Rik	0	0.551253	0.701	0.477	0	Astrocyte
Cdh2	0	0.551181	0.643	0.437	0	Astrocyte
Ston2	0	0.549544	0.489	0.244	0	Astrocyte
Gm14858	0	0.549384	0.307	0.082	0	Astrocyte
Sec14l2	0	0.548709	0.392	0.096	0	Astrocyte
Lcat	0	0.548445	0.294	0.021	0	Astrocyte
Desi2	0	0.547343	0.588	0.381	0	Astrocyte
Eps15	0	0.545726	0.684	0.48	0	Astrocyte
Pitpnm2	0	0.545488	0.446	0.171	0	Astrocyte
Megf10	0	0.54493	0.57	0.279	0	Astrocyte
Car10	0	0.541011	0.652	0.303	0	Astrocyte
Ptpn13	0	0.540885	0.381	0.112	0	Astrocyte
Auts2	0	0.539504	0.753	0.577	0	Astrocyte
Rftn2	0	0.537036	0.42	0.166	0	Astrocyte
Adgrb1	0	0.535355	0.504	0.265	0	Astrocyte
Spry2	0	0.535275	0.439	0.193	0	Astrocyte
Rfx3	0	0.535112	0.581	0.379	0	Astrocyte
Caskin1	0	0.534819	0.515	0.223	0	Astrocyte
Hr	0	0.533718	0.309	0.09	0	Astrocyte
Ctso	0	0.533107	0.383	0.145	0	Astrocyte
Sorl1	0	0.532977	0.606	0.365	0	Astrocyte
Gdpd2	0	0.532052	0.336	0.045	0	Astrocyte
Tulp3	0	0.530994	0.482	0.247	0	Astrocyte
Psap	0	0.530965	0.741	0.605	0	Astrocyte
Mgst1	0	0.530158	0.284	0.018	0	Astrocyte
Dok7	0	0.529061	0.375	0.07	0	Astrocyte
Tox	0	0.52867	0.498	0.167	0	Astrocyte
Gm26917	0	0.527836	0.583	0.397	0	Astrocyte
Tsc22d4	0	0.526736	0.744	0.465	0	Astrocyte
Plod2	0	0.522975	0.363	0.067	0	Astrocyte
Wnt7b	0	0.522943	0.359	0.029	0	Astrocyte
Nckap5	0	0.522684	0.54	0.249	0	Astrocyte
Etv4	0	0.522408	0.309	0.052	0	Astrocyte
Adra2a	0	0.522355	0.355	0.04	0	Astrocyte
Etv5	0	0.522091	0.455	0.163	0	Astrocyte
Camk2n1	0	0.521848	0.655	0.426	0	Astrocyte
Trp63	0	0.520121	0.204	0.005	0	Astrocyte
Arhgef19	0	0.519934	0.342	0.035	0	Astrocyte
Shisa9	0	0.519761	0.462	0.188	0	Astrocyte
Gulp1	0	0.518845	0.399	0.107	0	Astrocyte
Dpf3	0	0.518575	0.457	0.14	0	Astrocyte
Gm44257	0	0.518152	0.34	0.063	0	Astrocyte
Prkca	0	0.517427	0.646	0.457	0	Astrocyte
Zhx2	0	0.517348	0.458	0.237	0	Astrocyte
Atp2a2	0	0.517209	0.705	0.555	0	Astrocyte
Plscr4	0	0.515891	0.294	0.082	0	Astrocyte
Bmpr1a	0	0.51572	0.547	0.359	0	Astrocyte
Rab30	0	0.514869	0.509	0.27	0	Astrocyte
Ctsl	0	0.514689	0.543	0.277	0	Astrocyte
Spag5	0	0.514655	0.264	0.019	0	Astrocyte
Zeb1	0	0.514084	0.712	0.389	0	Astrocyte
mt-Nd2	0	0.512853	0.824	0.694	0	Astrocyte
Trp53bp2	0	0.510959	0.469	0.256	0	Astrocyte
Ddah1	0	0.510723	0.464	0.193	0	Astrocyte
Sema4b	0	0.509643	0.366	0.07	0	Astrocyte
Utrn	0	0.509373	0.691	0.266	0	Astrocyte
Adcy8	0	0.506871	0.593	0.259	0	Astrocyte
Astn1	0	0.506722	0.625	0.272	0	Astrocyte
Cachd1	0	0.505926	0.501	0.253	0	Astrocyte
Me1	0	0.505195	0.432	0.203	0	Astrocyte
Grid2	0	0.505051	0.872	0.699	0	Astrocyte
Zfp641	0	0.504576	0.393	0.134	0	Astrocyte
Pmm1	0	0.504084	0.52	0.305	0	Astrocyte
Cyfip1	0	0.504006	0.55	0.325	0	Astrocyte
Fam181b	0	0.503134	0.362	0.058	0	Astrocyte
Chst1	0	0.502534	0.455	0.146	0	Astrocyte
Ttc23	0	0.501292	0.367	0.096	0	Astrocyte
Rnf182	0	0.50109	0.361	0.081	0	Astrocyte
Wwtr1	0	0.500464	0.408	0.08	0	Astrocyte
Hrh1	0	0.499097	0.336	0.041	0	Astrocyte
Atp6v0e	0	0.49872	0.512	0.284	0	Astrocyte
Ppp2r5a	0	0.498625	0.53	0.324	0	Astrocyte
Gpt2	0	0.498511	0.473	0.253	0	Astrocyte
mt-Nd4l	0	0.497819	0.668	0.526	0	Astrocyte
Rdh5	0	0.496875	0.218	0.05	0	Astrocyte
Flrt1	0	0.49687	0.424	0.157	0	Astrocyte
Gm38562	0	0.496115	0.199	0.008	0	Astrocyte
Fam214a	0	0.495683	0.529	0.323	0	Astrocyte
Nadk2	0	0.493556	0.4	0.177	0	Astrocyte
Rab34	0	0.493083	0.332	0.092	0	Astrocyte
Vstm4	0	0.493011	0.303	0.026	0	Astrocyte
Notch1	0	0.493005	0.476	0.128	0	Astrocyte
Ldhb	0	0.492901	0.608	0.309	0	Astrocyte
2900052N01Rik	0	0.492603	0.258	0.02	0	Astrocyte
Shc3	0	0.492012	0.408	0.148	0	Astrocyte
Cpeb4	0	0.491532	0.583	0.446	0	Astrocyte
Zswim5	0	0.491287	0.423	0.196	0	Astrocyte
Zfp423	0	0.487657	0.426	0.163	0	Astrocyte
Cecr2	0	0.487445	0.346	0.1	0	Astrocyte
Pipox	0	0.487138	0.212	0.013	0	Astrocyte
Asap2	0	0.486705	0.531	0.322	0	Astrocyte
Xylt1	0	0.486646	0.641	0.224	0	Astrocyte
Them4	0	0.48216	0.347	0.209	0	Astrocyte
Pdk2	0	0.481927	0.434	0.206	0	Astrocyte
Pfkfb3	0	0.481726	0.354	0.142	0	Astrocyte
mt-Co3	0	0.48057	0.692	0.554	0	Astrocyte
Cuedc1	0	0.479522	0.538	0.394	0	Astrocyte
Klhdc7a	0	0.479385	0.301	0.007	0	Astrocyte
Klhl5	0	0.47501	0.512	0.287	0	Astrocyte
Tst	0	0.474524	0.347	0.071	0	Astrocyte
Pde9a	0	0.472681	0.35	0.079	0	Astrocyte
Lonrf3	0	0.470475	0.276	0.053	0	Astrocyte
Rimklb	0	0.469348	0.392	0.154	0	Astrocyte
Usp2	0	0.468969	0.423	0.214	0	Astrocyte
P4ha1	0	0.468929	0.522	0.345	0	Astrocyte
Pcx	0	0.46826	0.374	0.192	0	Astrocyte
Gabra4	0	0.467355	0.297	0.077	0	Astrocyte
Hes5	0	0.466892	0.179	0.024	0	Astrocyte
Arhgap42	0	0.466296	0.398	0.096	0	Astrocyte
Bcar3	0	0.465001	0.301	0.066	0	Astrocyte
Ttll8	0	0.464373	0.27	0.005	0	Astrocyte
Trak1	0	0.46339	0.491	0.253	0	Astrocyte
Cdh10	0	0.463346	0.735	0.518	0	Astrocyte
Sdc3	0	0.461822	0.49	0.233	0	Astrocyte
Slc9a3r1	0	0.459554	0.354	0.079	0	Astrocyte
Gm16759	0	0.459353	0.385	0.204	0	Astrocyte
Ccdc88c	0	0.458633	0.348	0.087	0	Astrocyte
Limk2	0	0.457154	0.516	0.319	0	Astrocyte
Ptpn4	0	0.456936	0.595	0.384	0	Astrocyte
Tnfaip8	0	0.455917	0.295	0.045	0	Astrocyte
Chchd3	0	0.454026	0.594	0.451	0	Astrocyte
Camk1d	0	0.453482	0.533	0.342	0	Astrocyte
Rnf215	0	0.452551	0.37	0.133	0	Astrocyte
Skap2	0	0.452298	0.44	0.232	0	Astrocyte
Igdcc4	0	0.451343	0.408	0.17	0	Astrocyte
Hlf	0	0.451015	0.43	0.184	0	Astrocyte
Tle4	0	0.450818	0.5	0.32	0	Astrocyte
Megf9	0	0.450514	0.517	0.383	0	Astrocyte
Zfp36l2	0	0.449571	0.403	0.148	0	Astrocyte
Lgr6	0	0.447815	0.232	0.011	0	Astrocyte
Laptm4a	0	0.447052	0.611	0.441	0	Astrocyte
Leng8	0	0.446973	0.532	0.336	0	Astrocyte
Kctd5	0	0.446621	0.353	0.131	0	Astrocyte
Enah	0	0.446453	0.655	0.437	0	Astrocyte
Cpt1a	0	0.446442	0.366	0.095	0	Astrocyte
Zfpm2	0	0.446048	0.598	0.247	0	Astrocyte
Angpt1	0	0.445597	0.303	0.074	0	Astrocyte
Kifc3	0	0.443247	0.388	0.178	0	Astrocyte
Rreb1	0	0.442819	0.452	0.117	0	Astrocyte
Kdm3a	0	0.440338	0.43	0.264	0	Astrocyte
Mapk10	0	0.439999	0.703	0.41	0	Astrocyte
Arhgef28	0	0.43983	0.523	0.384	0	Astrocyte
A830019P07Rik	0	0.439293	0.232	0.044	0	Astrocyte
Alpk1	0	0.437813	0.226	0.028	0	Astrocyte
Gm42418	0	0.437738	0.872	0.803	0	Astrocyte
Etv6	0	0.43671	0.471	0.257	0	Astrocyte
Sall3	0	0.436013	0.309	0.033	0	Astrocyte
Slc25a21	0	0.435513	0.207	0.007	0	Astrocyte
Aco2	0	0.435401	0.642	0.473	0	Astrocyte
Aldh2	0	0.434652	0.42	0.174	0	Astrocyte
Slc20a1	0	0.434545	0.407	0.187	0	Astrocyte
Gm11713	0	0.433943	0.3	0.045	0	Astrocyte
Mfn1	0	0.433815	0.613	0.413	0	Astrocyte
Vit	0	0.433766	0.26	0.032	0	Astrocyte
Ugp2	0	0.433264	0.514	0.378	0	Astrocyte
Msmo1	0	0.432929	0.537	0.393	0	Astrocyte
Galnt1	0	0.432647	0.543	0.409	0	Astrocyte
Tagln3	0	0.432518	0.336	0.216	0	Astrocyte
Lrmda	0	0.432414	0.382	0.191	0	Astrocyte
Esrrg	0	0.43236	0.457	0.221	0	Astrocyte
Mfhas1	0	0.432002	0.484	0.255	0	Astrocyte
Maob	0	0.431289	0.283	0.06	0	Astrocyte
Dlg5	0	0.429964	0.417	0.199	0	Astrocyte
Macrod1	0	0.429671	0.446	0.238	0	Astrocyte
Kansl1l	0	0.429265	0.548	0.403	0	Astrocyte
2210408F21Rik	0	0.429017	0.474	0.26	0	Astrocyte
mt-Nd4	0	0.428447	0.79	0.651	0	Astrocyte
Susd6	0	0.428296	0.562	0.388	0	Astrocyte
Nfyc	0	0.428288	0.477	0.292	0	Astrocyte
Gpr179	0	0.427866	0.188	0.006	0	Astrocyte
Arhgef10l	0	0.426944	0.373	0.146	0	Astrocyte
Lamp2	0	0.426897	0.535	0.382	0	Astrocyte
Dtx1	0	0.426759	0.349	0.148	0	Astrocyte
Slc25a33	0	0.424617	0.369	0.145	0	Astrocyte
1110019D14Rik	0	0.424161	0.302	0.124	0	Astrocyte
Atp2b2	0	0.423208	0.648	0.318	0	Astrocyte
Mgll	0	0.422798	0.418	0.204	0	Astrocyte
Prr16	0	0.422567	0.438	0.177	0	Astrocyte
Gpm6a	0	0.421935	0.712	0.377	0	Astrocyte
Tnfrsf19	0	0.420678	0.37	0.104	0	Astrocyte
Sema4a	0	0.420258	0.34	0.101	0	Astrocyte
Tbc1d10a	0	0.41855	0.31	0.072	0	Astrocyte
Ank2	0	0.418339	0.902	0.796	0	Astrocyte
Kmt2c	0	0.417368	0.707	0.593	0	Astrocyte
Cap2	0	0.416667	0.463	0.212	0	Astrocyte
Nrros	0	0.415311	0.255	0.037	0	Astrocyte
Sema6d	0	0.412692	0.696	0.493	0	Astrocyte
Tesk2	0	0.412551	0.361	0.211	0	Astrocyte
Tiparp	0	0.41243	0.307	0.118	0	Astrocyte
Sugct	0	0.412317	0.255	0.072	0	Astrocyte
Trib2	0	0.412177	0.392	0.164	0	Astrocyte
Diaph3	0	0.412109	0.282	0.056	0	Astrocyte
Fgd4	0	0.411846	0.483	0.247	0	Astrocyte
Gphn	0	0.410751	0.822	0.756	0	Astrocyte
Fgfr1	0	0.410253	0.445	0.225	0	Astrocyte
D130040H23Rik	0	0.410175	0.408	0.271	0	Astrocyte
Tpcn1	0	0.410075	0.35	0.157	0	Astrocyte
Smpdl3a	0	0.409237	0.298	0.06	0	Astrocyte
Gpr146	0	0.409019	0.351	0.093	0	Astrocyte
Eya1	0	0.407952	0.278	0.052	0	Astrocyte
Nol4	0	0.4076	0.559	0.264	0	Astrocyte
Hnrnpa2b1	0	0.40725	0.838	0.733	0	Astrocyte
4930570B17Rik	0	0.407098	0.313	0.093	0	Astrocyte
Lpo	0	0.40651	0.226	0.02	0	Astrocyte
Zfp438	0	0.40563	0.336	0.179	0	Astrocyte
Papss2	0	0.404479	0.251	0.025	0	Astrocyte
Ptprj	0	0.404314	0.548	0.388	0	Astrocyte
Gm35722	0	0.404207	0.124	0.006	0	Astrocyte
Nrarp	0	0.40411	0.273	0.033	0	Astrocyte
Gstm5	0	0.403844	0.479	0.294	0	Astrocyte
Nr1d1	0	0.403579	0.305	0.085	0	Astrocyte
Tmem44	0	0.403531	0.298	0.076	0	Astrocyte
Eci2	0	0.402487	0.35	0.162	0	Astrocyte
Pax6	0	0.39873	0.294	0.033	0	Astrocyte
9530026P05Rik	0	0.398028	0.372	0.143	0	Astrocyte
mt-Atp8	0	0.396199	0.652	0.523	0	Astrocyte
Klf9	0	0.39598	0.665	0.492	0	Astrocyte
Lxn	0	0.39524	0.237	0.033	0	Astrocyte
Ccnd3	0	0.395201	0.422	0.222	0	Astrocyte
2810403D21Rik	0	0.393649	0.268	0.1	0	Astrocyte
Sdk2	0	0.393438	0.405	0.161	0	Astrocyte
Hsd17b11	0	0.392445	0.391	0.22	0	Astrocyte
March3	0	0.392061	0.329	0.149	0	Astrocyte
Wls	0	0.391553	0.473	0.289	0	Astrocyte
Ngef	0	0.391227	0.291	0.101	0	Astrocyte
Csdc2	0	0.391146	0.363	0.179	0	Astrocyte
Als2cl	0	0.390606	0.283	0.04	0	Astrocyte
Slc25a5	0	0.39049	0.503	0.323	0	Astrocyte
Gabbr1	0	0.390016	0.634	0.503	0	Astrocyte
Meis1	0	0.389288	0.529	0.308	0	Astrocyte
Zfp608	0	0.386243	0.564	0.439	0	Astrocyte
Rrbp1	0	0.385981	0.615	0.472	0	Astrocyte
mt-Nd5	0	0.385314	0.813	0.677	0	Astrocyte
Gtf2ird1	0	0.384963	0.432	0.263	0	Astrocyte
Sertad2	0	0.38441	0.378	0.244	0	Astrocyte
Adgrl1	0	0.383613	0.512	0.275	0	Astrocyte
Sox1ot	0	0.382932	0.233	0.046	0	Astrocyte
Slc3a2	0	0.38259	0.49	0.281	0	Astrocyte
Ppp2r2b	0	0.381721	0.689	0.368	0	Astrocyte
Axl	0	0.381449	0.294	0.041	0	Astrocyte
Gm14964	0	0.381127	0.196	0.026	0	Astrocyte
Dbp	0	0.380951	0.322	0.142	0	Astrocyte
Gm2115	0	0.380193	0.239	0.06	0	Astrocyte
Rab8b	0	0.380077	0.401	0.274	0	Astrocyte
Prkcd	0	0.380008	0.282	0.039	0	Astrocyte
Pik3ip1	0	0.37998	0.422	0.272	0	Astrocyte
mt-Nd3	0	0.37975	0.689	0.546	0	Astrocyte
Kcnt1	0	0.379257	0.377	0.147	0	Astrocyte
Fam49a	0	0.378119	0.371	0.169	0	Astrocyte
Atf7	0	0.377935	0.5	0.378	0	Astrocyte
Adcy2	0	0.377529	0.531	0.202	0	Astrocyte
Chl1	0	0.37659	0.621	0.302	0	Astrocyte
Dzip1l	0	0.376481	0.291	0.078	0	Astrocyte
Smim3	0	0.376058	0.266	0.05	0	Astrocyte
Gm42067	0	0.375313	0.271	0.077	0	Astrocyte
Cc2d2a	0	0.375046	0.382	0.232	0	Astrocyte
Hoxb3os	0	0.374858	0.175	0.017	0	Astrocyte
Rmst	0	0.374529	0.591	0.23	0	Astrocyte
Fam227b	0	0.374081	0.203	0.02	0	Astrocyte
5031425E22Rik	0	0.373672	0.487	0.35	0	Astrocyte
Ntrk3	0	0.373646	0.648	0.302	0	Astrocyte
Thrsp	0	0.37245	0.249	0.041	0	Astrocyte
Scrg1	0	0.372212	0.33	0.081	0	Astrocyte
Pcdh10	0	0.371584	0.573	0.329	0	Astrocyte
Nfkb1	0	0.369994	0.505	0.343	0	Astrocyte
S100b	0	0.369833	0.659	0.293	0	Astrocyte
Pantr2	0	0.367454	0.253	0.092	0	Astrocyte
Hes1	0	0.365179	0.324	0.078	0	Astrocyte
Phyh	0	0.364662	0.394	0.206	0	Astrocyte
Stambpl1	0	0.364426	0.357	0.164	0	Astrocyte
Dbi	0	0.364155	0.732	0.489	0	Astrocyte
Garem1	0	0.363605	0.388	0.212	0	Astrocyte
Cdh19	0	0.362647	0.51	0.276	0	Astrocyte
Echdc2	0	0.362455	0.187	0.024	0	Astrocyte
Gramd1b	0	0.361777	0.58	0.408	0	Astrocyte
Sycp3	0	0.361266	0.283	0.1	0	Astrocyte
Gm16499	0	0.361024	0.17	0.021	0	Astrocyte
Nat8f3	0	0.36084	0.185	0.009	0	Astrocyte
Il15ra	0	0.359601	0.263	0.072	0	Astrocyte
Ubr5	0	0.359587	0.577	0.452	0	Astrocyte
Col4a5	0	0.358294	0.23	0.031	0	Astrocyte
Ucp3	0	0.357127	0.194	0.006	0	Astrocyte
Arap2	0	0.356871	0.633	0.374	0	Astrocyte
Lpcat3	0	0.356174	0.36	0.219	0	Astrocyte
Pdpn	0	0.356005	0.25	0.023	0	Astrocyte
Pdzph1	0	0.355952	0.139	0.003	0	Astrocyte
Adora2b	0	0.355924	0.223	0.013	0	Astrocyte
Akr1b10	0	0.355426	0.302	0.089	0	Astrocyte
Rasa2	0	0.355398	0.44	0.302	0	Astrocyte
Rgl1	0	0.355052	0.368	0.208	0	Astrocyte
mt-Atp6	0	0.354584	0.688	0.549	0	Astrocyte
A930005H10Rik	0	0.354052	0.274	0.137	0	Astrocyte
Tspan7	0	0.353909	0.718	0.544	0	Astrocyte
Nat8f1	0	0.353315	0.261	0.108	0	Astrocyte
Adamts20	0	0.35298	0.28	0.123	0	Astrocyte
Pttg1ip	0	0.352932	0.446	0.271	0	Astrocyte
Prex1	0	0.352783	0.486	0.322	0	Astrocyte
Anks1	0	0.350862	0.435	0.294	0	Astrocyte
S100a1	0	0.350791	0.478	0.265	0	Astrocyte
Wnt7a	0	0.350709	0.218	0.022	0	Astrocyte
Tafa1	0	0.350546	0.335	0.145	0	Astrocyte
Ppp1r1b	0	0.350051	0.227	0.013	0	Astrocyte
Ddx5	0	0.350048	0.79	0.693	0	Astrocyte
Cyp4f13	0	0.349943	0.264	0.115	0	Astrocyte
Arhgap26	0	0.349905	0.563	0.298	0	Astrocyte
Hsdl2	0	0.349661	0.324	0.175	0	Astrocyte
Add3	0	0.349463	0.579	0.441	0	Astrocyte
Gm4491	0	0.349071	0.212	0.001	0	Astrocyte
Asap1	0	0.348878	0.63	0.496	0	Astrocyte
Tubb2b	0	0.34815	0.313	0.124	0	Astrocyte
Slc13a3	0	0.347428	0.267	0.035	0	Astrocyte
Map3k19	0	0.347414	0.187	0.015	0	Astrocyte
Dagla	0	0.346564	0.312	0.123	0	Astrocyte
Tor1aip1	0	0.346419	0.492	0.39	0	Astrocyte
Ncam1	0	0.345825	0.826	0.668	0	Astrocyte
Ahcyl2	0	0.345366	0.584	0.444	0	Astrocyte
Gm48747	0	0.344469	0.215	0.044	0	Astrocyte
Itpr1	0	0.344348	0.446	0.228	0	Astrocyte
Hadhb	0	0.344328	0.388	0.239	0	Astrocyte
Sox1	0	0.344021	0.254	0.03	0	Astrocyte
Per2	0	0.343522	0.313	0.124	0	Astrocyte
Prdm5	0	0.343372	0.328	0.157	0	Astrocyte
Mcur1	0	0.342743	0.3	0.114	0	Astrocyte
Fermt2	0	0.342327	0.606	0.477	0	Astrocyte
Rgs7	0	0.342082	0.554	0.307	0	Astrocyte
Adgrb2	0	0.341793	0.347	0.177	0	Astrocyte
mt-Co2	0	0.339937	0.687	0.549	0	Astrocyte
Dnajc1	0	0.338824	0.597	0.492	0	Astrocyte
Vwa8	0	0.338752	0.527	0.373	0	Astrocyte
Pax3	0	0.337988	0.116	0.031	0	Astrocyte
Pxmp2	0	0.337331	0.183	0.035	0	Astrocyte
Gm26618	0	0.336416	0.28	0.109	0	Astrocyte
Dido1	0	0.336169	0.434	0.325	0	Astrocyte
Nlgn1	0	0.334482	0.828	0.644	0	Astrocyte
Apc	0	0.334077	0.785	0.677	0	Astrocyte
Syn2	0	0.33371	0.576	0.287	0	Astrocyte
Chst8	0	0.333591	0.329	0.162	0	Astrocyte
Gm10561	0	0.333245	0.17	0.016	0	Astrocyte
2610035D17Rik	0	0.332948	0.494	0.402	0	Astrocyte
Gapdh	0	0.332612	0.508	0.362	0	Astrocyte
Rarb	0	0.332542	0.269	0.085	0	Astrocyte
Kidins220	0	0.332302	0.697	0.563	0	Astrocyte
Adgra1	0	0.332102	0.337	0.172	0	Astrocyte
Cry2	0	0.331294	0.376	0.25	0	Astrocyte
Gm15283	0	0.330968	0.253	0.093	0	Astrocyte
Actr3b	0	0.32944	0.291	0.138	0	Astrocyte
Tspan5	0	0.329302	0.629	0.472	0	Astrocyte
Dusp18	0	0.329246	0.235	0.044	0	Astrocyte
Pdgfrl	0	0.328102	0.182	0.015	0	Astrocyte
Cdk5rap2	0	0.327781	0.396	0.296	0	Astrocyte
Nckap1	0	0.327403	0.67	0.561	0	Astrocyte
C030037D09Rik	0	0.327001	0.185	0.033	0	Astrocyte
Fzd1	0	0.325314	0.208	0.034	0	Astrocyte
Mxd4	0	0.325311	0.519	0.409	0	Astrocyte
Hddc2	0	0.324777	0.257	0.087	0	Astrocyte
Aff1	0	0.323941	0.348	0.179	0	Astrocyte
Gm266	0	0.323597	0.214	0.011	0	Astrocyte
Hotairm1	0	0.323592	0.227	0.035	0	Astrocyte
Tpp1	0	0.323379	0.435	0.318	0	Astrocyte
Chil1	0	0.322416	0.212	0.018	0	Astrocyte
Tsix	0	0.322304	0.25	0.129	0	Astrocyte
Tpd52l1	0	0.322215	0.308	0.158	0	Astrocyte
Cadm4	0	0.32173	0.547	0.414	0	Astrocyte
Bcl6	0	0.321647	0.321	0.161	0	Astrocyte
Hdhd5	0	0.321482	0.289	0.114	0	Astrocyte
Gask1a	0	0.32077	0.238	0.008	0	Astrocyte
Zfp24	0	0.320394	0.381	0.298	0	Astrocyte
Smpd1	0	0.320116	0.389	0.26	0	Astrocyte
Klf15	0	0.320026	0.31	0.159	0	Astrocyte
Smpd2	0	0.319741	0.189	0.039	0	Astrocyte
Foxb1	0	0.319518	0.142	0.003	0	Astrocyte
Pdlim4	0	0.318851	0.201	0.012	0	Astrocyte
Ccdc80	0	0.318606	0.185	0.012	0	Astrocyte
Vps13d	0	0.318566	0.513	0.396	0	Astrocyte
Slc29a3	0	0.318362	0.324	0.159	0	Astrocyte
Ccnl2	0	0.317378	0.586	0.477	0	Astrocyte
Eci1	0	0.317269	0.271	0.149	0	Astrocyte
Cmtm3	0	0.316991	0.226	0.033	0	Astrocyte
Tmem100	0	0.316939	0.279	0.064	0	Astrocyte
Raver2	0	0.316787	0.228	0.057	0	Astrocyte
Dtx3	0	0.316647	0.501	0.338	0	Astrocyte
mt-Cytb	0	0.316372	0.844	0.717	0	Astrocyte
Fam228a	0	0.316109	0.226	0.071	0	Astrocyte
Emp2	0	0.316031	0.187	0.045	0	Astrocyte
Gm37679	0	0.315418	0.201	0.061	0	Astrocyte
Apba2	0	0.315217	0.461	0.251	0	Astrocyte
Fmo1	0	0.314941	0.164	0.021	0	Astrocyte
Galnt10	0	0.314417	0.331	0.157	0	Astrocyte
Sdf2	0	0.313765	0.417	0.296	0	Astrocyte
Slc8b1	0	0.313555	0.186	0.031	0	Astrocyte
Crtc3	0	0.312896	0.49	0.35	0	Astrocyte
Abcd3	0	0.312603	0.433	0.31	0	Astrocyte
Ahdc1	0	0.312503	0.363	0.229	0	Astrocyte
Slc12a4	0	0.312388	0.244	0.059	0	Astrocyte
Gadd45g	0	0.312387	0.219	0.086	0	Astrocyte
Lair1	0	0.312261	0.254	0.032	0	Astrocyte
Gys1	0	0.312068	0.342	0.164	0	Astrocyte
St5	0	0.311945	0.378	0.199	0	Astrocyte
Grid1	0	0.31129	0.568	0.255	0	Astrocyte
Cox8a	0	0.31073	0.733	0.616	0	Astrocyte
4930545L23Rik	0	0.309459	0.219	0.04	0	Astrocyte
Suclg1	0	0.309243	0.419	0.282	0	Astrocyte
Negr1	0	0.309027	0.772	0.555	0	Astrocyte
Cdh11	0	0.308556	0.493	0.316	0	Astrocyte
Prss35	0	0.307715	0.185	0.006	0	Astrocyte
Nt5c2	0	0.306917	0.498	0.351	0	Astrocyte
Tpmt	0	0.30632	0.233	0.079	0	Astrocyte
Fbrsl1	0	0.306238	0.381	0.279	0	Astrocyte
A830082K12Rik	0	0.305919	0.359	0.171	0	Astrocyte
Gpr19	0	0.305039	0.258	0.116	0	Astrocyte
Zfp219	0	0.30448	0.287	0.114	0	Astrocyte
Fabp5	0	0.304348	0.52	0.361	0	Astrocyte
Bhlhe40	0	0.303808	0.258	0.127	0	Astrocyte
Gpsm1	0	0.303332	0.363	0.223	0	Astrocyte
Agpat3	0	0.30299	0.497	0.414	0	Astrocyte
Gm11627	0	0.302462	0.175	0.006	0	Astrocyte
Epha4	0	0.302098	0.429	0.255	0	Astrocyte
Plod1	0	0.301519	0.403	0.266	0	Astrocyte
Emc3	0	0.301477	0.428	0.303	0	Astrocyte
Pou3f3	0	0.301399	0.454	0.329	0	Astrocyte
Phactr3	0	0.301028	0.609	0.431	0	Astrocyte
Cdc42ep4	0	0.300744	0.28	0.094	0	Astrocyte
Tex9	0	0.300742	0.246	0.128	0	Astrocyte
Serpinh1	0	0.300723	0.336	0.082	0	Astrocyte
Hdac4	0	0.300318	0.411	0.309	0	Astrocyte
Exoc4	0	0.300183	0.668	0.571	0	Astrocyte
Sirpa	0	0.300111	0.382	0.199	0	Astrocyte
Cpped1	0	0.299617	0.311	0.196	0	Astrocyte
Prr5	0	0.299588	0.232	0.05	0	Astrocyte
Nudt9	0	0.299053	0.31	0.212	0	Astrocyte
Cacng8	0	0.298963	0.276	0.119	0	Astrocyte
Spag9	0	0.298522	0.759	0.659	0	Astrocyte
Nat8f6	0	0.29743	0.187	0.002	0	Astrocyte
BC006965	0	0.297086	0.166	0.01	0	Astrocyte
Plekho2	0	0.296838	0.248	0.055	0	Astrocyte
L3mbtl3	0	0.296323	0.294	0.177	0	Astrocyte
Exoc3l4	0	0.295671	0.196	0.004	0	Astrocyte
Bhlhe41	0	0.295611	0.356	0.251	0	Astrocyte
Wfs1	0	0.295563	0.237	0.072	0	Astrocyte
Castor1	0	0.294603	0.221	0.027	0	Astrocyte
Idh1	0	0.29364	0.312	0.235	0	Astrocyte
Aldh7a1	0	0.293255	0.339	0.19	0	Astrocyte
Tcf4	0	0.292459	0.799	0.621	0	Astrocyte
Rb1	0	0.292307	0.476	0.402	0	Astrocyte
Slc35e4	0	0.292282	0.277	0.137	0	Astrocyte
Zfp277	0	0.291767	0.304	0.215	0	Astrocyte
Ccdc58	0	0.291692	0.327	0.211	0	Astrocyte
Ggnbp1	0	0.291112	0.195	0.075	0	Astrocyte
Echdc1	0	0.290533	0.347	0.274	0	Astrocyte
Ogt	0	0.290419	0.674	0.566	0	Astrocyte
Abhd14b	0	0.289897	0.261	0.112	0	Astrocyte
Mid1ip1	0	0.289838	0.5	0.366	0	Astrocyte
Gstt1	0	0.289656	0.215	0.045	0	Astrocyte
Fibp	0	0.28868	0.35	0.176	0	Astrocyte
Cth	0	0.288573	0.168	0.006	0	Astrocyte
Ssbp2	0	0.287968	0.568	0.386	0	Astrocyte
Gm37885	0	0.287626	0.158	0.013	0	Astrocyte
Ambra1	0	0.287568	0.573	0.479	0	Astrocyte
Cnn3	0	0.287533	0.392	0.282	0	Astrocyte
Nfat5	0	0.286812	0.623	0.543	0	Astrocyte
Tspan3	0	0.286663	0.645	0.539	0	Astrocyte
Nsdhl	0	0.286438	0.286	0.185	0	Astrocyte
Pou3f4	0	0.285876	0.165	0.045	0	Astrocyte
Ttpa	0	0.285414	0.181	0.014	0	Astrocyte
Peli2	0	0.285077	0.382	0.281	0	Astrocyte
Selenos	0	0.284757	0.434	0.337	0	Astrocyte
Acsf2	0	0.284395	0.21	0.021	0	Astrocyte
Acer3	0	0.284376	0.438	0.286	0	Astrocyte
P2ry1	0	0.284256	0.191	0.041	0	Astrocyte
Acss2	0	0.284239	0.399	0.328	0	Astrocyte
Lgr4	0	0.28368	0.339	0.213	0	Astrocyte
Oscp1	0	0.283604	0.301	0.148	0	Astrocyte
Tkt	0	0.282883	0.447	0.355	0	Astrocyte
Xpnpep1	0	0.282343	0.316	0.208	0	Astrocyte
Plekhm2	0	0.282321	0.406	0.308	0	Astrocyte
Pid1	0	0.2822	0.558	0.282	0	Astrocyte
Ky	0	0.281941	0.185	0.042	0	Astrocyte
Il17ra	0	0.280935	0.23	0.048	0	Astrocyte
Col5a3	0	0.280327	0.145	0.027	0	Astrocyte
Por	0	0.280178	0.367	0.261	0	Astrocyte
Suclg2	0	0.279997	0.259	0.084	0	Astrocyte
Gpr162	0	0.279194	0.293	0.146	0	Astrocyte
Ryk	0	0.278992	0.438	0.356	0	Astrocyte
Dennd2a	0	0.278974	0.379	0.267	0	Astrocyte
Ddt	0	0.278598	0.305	0.192	0	Astrocyte
4930544I03Rik	0	0.277937	0.112	0.01	0	Astrocyte
Lrig3	0	0.277926	0.249	0.108	0	Astrocyte
0610043K17Rik	0	0.277902	0.223	0.116	0	Astrocyte
Tns3	0	0.277827	0.468	0.303	0	Astrocyte
Omg	0	0.277563	0.421	0.321	0	Astrocyte
Parp3	0	0.277406	0.14	0.022	0	Astrocyte
Grk4	0	0.276999	0.282	0.19	0	Astrocyte
Polr3h	0	0.276569	0.305	0.182	0	Astrocyte
Shroom3	0	0.276552	0.189	0.115	0	Astrocyte
Sycp2	0	0.276533	0.252	0.124	0	Astrocyte
Hacd3	0	0.27554	0.525	0.362	0	Astrocyte
Eif2ak2	0	0.275506	0.212	0.062	0	Astrocyte
Irx5	0	0.275377	0.236	0.086	0	Astrocyte
Nphp3	0	0.275347	0.245	0.114	0	Astrocyte
Lrp10	0	0.27523	0.297	0.168	0	Astrocyte
Gm32618	0	0.274761	0.241	0.097	0	Astrocyte
Gm49164	0	0.274428	0.113	0.01	0	Astrocyte
Rab11fip4	0	0.273937	0.41	0.322	0	Astrocyte
Gprc5b	0	0.27383	0.601	0.363	0	Astrocyte
Alcam	0	0.273455	0.7	0.486	0	Astrocyte
Tmtc2	0	0.272926	0.669	0.496	0	Astrocyte
Ccdc85a	0	0.271962	0.524	0.294	0	Astrocyte
Fzd3	0	0.271216	0.384	0.295	0	Astrocyte
Kif1c	0	0.27103	0.304	0.164	0	Astrocyte
Spata17	0	0.27047	0.167	0.02	0	Astrocyte
Csad	0	0.269418	0.335	0.236	0	Astrocyte
Asph	0	0.26886	0.443	0.246	0	Astrocyte
Dhcr7	0	0.267851	0.296	0.206	0	Astrocyte
Nrf1	0	0.267345	0.427	0.339	0	Astrocyte
9330188P03Rik	0	0.267218	0.156	0.074	0	Astrocyte
Ak4	0	0.267183	0.226	0.071	0	Astrocyte
Slc25a34	0	0.267177	0.15	0.007	0	Astrocyte
Apln	0	0.266998	0.243	0.115	0	Astrocyte
Notch3	0	0.266427	0.339	0.078	0	Astrocyte
Bmp1	0	0.266389	0.272	0.122	0	Astrocyte
Crim1	0	0.265892	0.517	0.373	0	Astrocyte
Tmem176b	0	0.265462	0.233	0.085	0	Astrocyte
Spred1	0	0.265055	0.568	0.478	0	Astrocyte
Foxn2	0	0.265014	0.323	0.25	0	Astrocyte
Gramd4	0	0.264395	0.276	0.153	0	Astrocyte
Abtb2	0	0.264052	0.391	0.23	0	Astrocyte
Wwox	0	0.263518	0.53	0.441	0	Astrocyte
Arntl	0	0.262626	0.31	0.195	0	Astrocyte
Arhgef40	0	0.262372	0.297	0.176	0	Astrocyte
Proca1	0	0.261594	0.138	0.043	0	Astrocyte
Dennd4c	0	0.261551	0.42	0.319	0	Astrocyte
Itgav	0	0.261478	0.481	0.311	0	Astrocyte
Zkscan3	0	0.26147	0.477	0.375	0	Astrocyte
Bdh1	0	0.261394	0.273	0.144	0	Astrocyte
Gas1	0	0.261257	0.214	0.04	0	Astrocyte
Marc2	0	0.261068	0.313	0.191	0	Astrocyte
Abl2	0	0.260984	0.401	0.324	0	Astrocyte
Rpn2	0	0.260977	0.408	0.364	0	Astrocyte
Tmed5	0	0.260956	0.44	0.37	0	Astrocyte
Gm20646	0	0.260682	0.204	0.103	0	Astrocyte
Wdr35	0	0.260297	0.278	0.203	0	Astrocyte
Epdr1	0	0.260279	0.429	0.324	0	Astrocyte
Osbpl9	0	0.260022	0.626	0.443	0	Astrocyte
Epb41l5	0	0.25967	0.215	0.109	0	Astrocyte
Pfkfb4	0	0.258064	0.259	0.142	0	Astrocyte
Ptar1	0	0.257604	0.334	0.256	0	Astrocyte
Tef	0	0.257066	0.477	0.392	0	Astrocyte
Dock1	0	0.257011	0.614	0.399	0	Astrocyte
Eda	0	0.255924	0.155	0.076	0	Astrocyte
Egfl6	0	0.255782	0.15	0.02	0	Astrocyte
Vti1a	0	0.255335	0.572	0.493	0	Astrocyte
Ganc	0	0.254947	0.249	0.162	0	Astrocyte
Itga7	0	0.253774	0.179	0.023	0	Astrocyte
Pnp	0	0.253083	0.252	0.102	0	Astrocyte
Dhrs3	0	0.252568	0.172	0.032	0	Astrocyte
Oplah	0	0.252405	0.183	0.043	0	Astrocyte
Fggy	0	0.252338	0.297	0.195	0	Astrocyte
Ripor2	0	0.252161	0.344	0.192	0	Astrocyte
AC112142.1	0	0.251152	0.023	0.002	0	Astrocyte
Nxpe4	0	0.250549	0.376	0.238	0	Astrocyte
Gm47710	0	0.250538	0.176	0.026	0	Astrocyte
mt-Nd6	0	0.25012	0.461	0.395	0	Astrocyte
Gm46218	3.70992371897655e-301	0.289877	0.265	0.193	1.27832841584775e-296	Astrocyte
Sned1	1.5765598842431e-299	0.259345	0.242	0.171	5.43235239313645e-295	Astrocyte
Cbx5	3.08790221362091e-279	0.262931	0.582	0.5	1.06399846574736e-274	Astrocyte
Lsm6	1.95541570117599e-267	0.251757	0.418	0.381	6.73777588154211e-263	Astrocyte
Vezf1	5.68333228957699e-263	0.259778	0.447	0.41	1.95830580701954e-258	Astrocyte
Fam213a	7.84839875490655e-71	0.347117	0.076	0.053	2.70432275897815e-66	Astrocyte
Gm20417	0.00880335	0.367351	0.2	0.214	1	Astrocyte
Plp1	0	3.45693	0.972	0.67	0	Oligodendrocyte
Ptgds	0	2.84477	0.731	0.185	0	Oligodendrocyte
Trf	0	2.83131	0.872	0.117	0	Oligodendrocyte
Mal	0	2.6931	0.869	0.139	0	Oligodendrocyte
Prr5l	0	2.5568	0.892	0.094	0	Oligodendrocyte
Cnp	0	2.53523	0.842	0.222	0	Oligodendrocyte
Cldn11	0	2.44863	0.879	0.078	0	Oligodendrocyte
Gatm	0	2.41806	0.885	0.241	0	Oligodendrocyte
Tubb4a	0	2.40708	0.878	0.287	0	Oligodendrocyte
Fth1	0	2.40058	0.925	0.724	0	Oligodendrocyte
Pex5l	0	2.39286	0.918	0.299	0	Oligodendrocyte
Mag	0	2.38438	0.941	0.125	0	Oligodendrocyte
Cryab	0	2.32272	0.83	0.163	0	Oligodendrocyte
St18	0	2.31633	0.89	0.113	0	Oligodendrocyte
Mog	0	2.27757	0.92	0.078	0	Oligodendrocyte
Ermn	0	2.21034	0.865	0.06	0	Oligodendrocyte
Car2	0	2.17284	0.902	0.25	0	Oligodendrocyte
Slc24a2	0	2.16806	0.937	0.338	0	Oligodendrocyte
Ugt8a	0	2.13579	0.851	0.104	0	Oligodendrocyte
Tspan2	0	2.11866	0.855	0.223	0	Oligodendrocyte
Enpp2	0	2.09527	0.922	0.245	0	Oligodendrocyte
Qdpr	0	2.08525	0.837	0.289	0	Oligodendrocyte
Aplp1	0	2.06648	0.898	0.476	0	Oligodendrocyte
Pde4b	0	1.99252	0.942	0.554	0	Oligodendrocyte
Dbndd2	0	1.966	0.833	0.254	0	Oligodendrocyte
Fa2h	0	1.95811	0.867	0.082	0	Oligodendrocyte
Scd2	0	1.95684	0.861	0.507	0	Oligodendrocyte
Hcn2	0	1.91399	0.809	0.198	0	Oligodendrocyte
Plcl1	0	1.8832	0.862	0.343	0	Oligodendrocyte
Edil3	0	1.82918	0.914	0.338	0	Oligodendrocyte
Aspa	0	1.82015	0.89	0.072	0	Oligodendrocyte
Tmem88b	0	1.81553	0.831	0.064	0	Oligodendrocyte
Dock10	0	1.80317	0.922	0.404	0	Oligodendrocyte
Glul	0	1.80186	0.851	0.42	0	Oligodendrocyte
St6galnac3	0	1.80124	0.828	0.248	0	Oligodendrocyte
Csrp1	0	1.79772	0.826	0.267	0	Oligodendrocyte
Tmeff2	0	1.76927	0.939	0.396	0	Oligodendrocyte
Slc12a2	0	1.75312	0.859	0.248	0	Oligodendrocyte
Map7	0	1.75242	0.909	0.308	0	Oligodendrocyte
Ppp1r14a	0	1.72129	0.824	0.051	0	Oligodendrocyte
Nkain2	0	1.71771	0.963	0.505	0	Oligodendrocyte
Cntn2	0	1.71167	0.845	0.183	0	Oligodendrocyte
Plekhh1	0	1.70332	0.838	0.072	0	Oligodendrocyte
Efnb3	0	1.69313	0.82	0.161	0	Oligodendrocyte
Kctd13	0	1.68967	0.821	0.166	0	Oligodendrocyte
Ppp1r16b	0	1.67005	0.828	0.237	0	Oligodendrocyte
Arhgap23	0	1.65807	0.856	0.282	0	Oligodendrocyte
Zfp536	0	1.64478	0.834	0.247	0	Oligodendrocyte
Mobp	0	1.64075	0.926	0.321	0	Oligodendrocyte
Anln	0	1.60137	0.719	0.029	0	Oligodendrocyte
Apod	0	1.59381	0.88	0.098	0	Oligodendrocyte
Rnf220	0	1.57858	0.855	0.347	0	Oligodendrocyte
Slain1	0	1.56825	0.818	0.161	0	Oligodendrocyte
Zeb2	0	1.56471	0.895	0.302	0	Oligodendrocyte
Gjc3	0	1.56189	0.88	0.14	0	Oligodendrocyte
Qk	0	1.54991	0.902	0.522	0	Oligodendrocyte
Ndrg1	0	1.54763	0.827	0.138	0	Oligodendrocyte
Abca2	0	1.54099	0.821	0.247	0	Oligodendrocyte
Il33	0	1.53859	0.602	0.119	0	Oligodendrocyte
Gm16168	0	1.53814	0.798	0.105	0	Oligodendrocyte
Ptma	0	1.53512	0.821	0.467	0	Oligodendrocyte
D7Ertd443e	0	1.52931	0.771	0.031	0	Oligodendrocyte
Etv1	0	1.51924	0.803	0.175	0	Oligodendrocyte
Adipor2	0	1.5159	0.843	0.269	0	Oligodendrocyte
Sept4	0	1.50505	0.899	0.269	0	Oligodendrocyte
Phlpp1	0	1.49779	0.877	0.483	0	Oligodendrocyte
Stmn1	0	1.49676	0.82	0.282	0	Oligodendrocyte
Mast3	0	1.49587	0.85	0.15	0	Oligodendrocyte
Sec14l5	0	1.47662	0.814	0.026	0	Oligodendrocyte
Sez6l2	0	1.47562	0.834	0.253	0	Oligodendrocyte
Eml1	0	1.47552	0.819	0.224	0	Oligodendrocyte
Rnf7	0	1.46991	0.819	0.344	0	Oligodendrocyte
Pacs2	0	1.46115	0.813	0.235	0	Oligodendrocyte
Frmd5	0	1.46108	0.892	0.411	0	Oligodendrocyte
Stmn4	0	1.46101	0.861	0.21	0	Oligodendrocyte
Ypel2	0	1.46011	0.854	0.215	0	Oligodendrocyte
Slc38a2	0	1.45413	0.832	0.34	0	Oligodendrocyte
Opalin	0	1.44942	0.646	0.026	0	Oligodendrocyte
Phldb1	0	1.43064	0.821	0.183	0	Oligodendrocyte
Myrf	0	1.41641	0.791	0.033	0	Oligodendrocyte
Grb14	0	1.4127	0.849	0.224	0	Oligodendrocyte
Syt11	0	1.40804	0.875	0.567	0	Oligodendrocyte
Mast4	0	1.39634	0.881	0.538	0	Oligodendrocyte
Tmem151a	0	1.39359	0.826	0.178	0	Oligodendrocyte
Pllp	0	1.39272	0.833	0.137	0	Oligodendrocyte
Arhgef10	0	1.39192	0.815	0.134	0	Oligodendrocyte
Clmn	0	1.3906	0.797	0.204	0	Oligodendrocyte
Hapln2	0	1.38933	0.754	0.033	0	Oligodendrocyte
Pak7	0	1.38448	0.842	0.266	0	Oligodendrocyte
Pakap	0	1.37109	0.683	0.2	0	Oligodendrocyte
Neat1	0	1.36973	0.852	0.209	0	Oligodendrocyte
Gpr37	0	1.36973	0.814	0.125	0	Oligodendrocyte
Mbp	0	1.36837	0.966	0.593	0	Oligodendrocyte
Gpm6b	0	1.36674	0.902	0.519	0	Oligodendrocyte
Spock1	0	1.35939	0.765	0.216	0	Oligodendrocyte
Rnf13	0	1.35914	0.852	0.367	0	Oligodendrocyte
Psat1	0	1.35713	0.794	0.133	0	Oligodendrocyte
Litaf	0	1.3526	0.854	0.135	0	Oligodendrocyte
C030029H02Rik	0	1.35153	0.646	0.018	0	Oligodendrocyte
Ttll7	0	1.34031	0.853	0.34	0	Oligodendrocyte
Fnbp1	0	1.33485	0.924	0.523	0	Oligodendrocyte
A230001M10Rik	0	1.32833	0.742	0.019	0	Oligodendrocyte
Tppp	0	1.32663	0.801	0.212	0	Oligodendrocyte
Grm3	0	1.32513	0.83	0.287	0	Oligodendrocyte
Unc5b	0	1.30967	0.782	0.056	0	Oligodendrocyte
Lpar1	0	1.304	0.804	0.064	0	Oligodendrocyte
Ano4	0	1.2868	0.83	0.29	0	Oligodendrocyte
Rtn4	0	1.28629	0.884	0.488	0	Oligodendrocyte
Klhl2	0	1.28429	0.831	0.284	0	Oligodendrocyte
Dpy19l1	0	1.28089	0.808	0.192	0	Oligodendrocyte
Tnfaip6	0	1.27768	0.773	0.031	0	Oligodendrocyte
Ccp110	0	1.26859	0.82	0.191	0	Oligodendrocyte
Sept7	0	1.2592	0.915	0.554	0	Oligodendrocyte
A330049N07Rik	0	1.25691	0.639	0.019	0	Oligodendrocyte
Pde8a	0	1.25347	0.786	0.112	0	Oligodendrocyte
Ttyh2	0	1.2522	0.821	0.181	0	Oligodendrocyte
Ywhaq	0	1.25006	0.846	0.409	0	Oligodendrocyte
Otud7b	0	1.2385	0.855	0.322	0	Oligodendrocyte
Vmp1	0	1.23812	0.869	0.384	0	Oligodendrocyte
Usp31	0	1.23346	0.754	0.197	0	Oligodendrocyte
Kif13b	0	1.22992	0.836	0.286	0	Oligodendrocyte
Slc48a1	0	1.22894	0.836	0.269	0	Oligodendrocyte
Josd2	0	1.22677	0.825	0.181	0	Oligodendrocyte
Creb5	0	1.22509	0.774	0.086	0	Oligodendrocyte
Pip4k2a	0	1.22242	0.832	0.313	0	Oligodendrocyte
Aatk	0	1.21747	0.839	0.317	0	Oligodendrocyte
Tmeff1	0	1.20548	0.807	0.261	0	Oligodendrocyte
Sec11c	0	1.20172	0.84	0.342	0	Oligodendrocyte
Il1rap	0	1.20046	0.825	0.189	0	Oligodendrocyte
Dip2a	0	1.19894	0.806	0.28	0	Oligodendrocyte
Desi1	0	1.19889	0.827	0.282	0	Oligodendrocyte
Kndc1	0	1.19744	0.804	0.201	0	Oligodendrocyte
Prickle2	0	1.18214	0.815	0.371	0	Oligodendrocyte
Gna12	0	1.1815	0.802	0.241	0	Oligodendrocyte
Gltp	0	1.18127	0.773	0.143	0	Oligodendrocyte
Efhd1	0	1.18021	0.769	0.05	0	Oligodendrocyte
Trim59	0	1.17733	0.766	0.038	0	Oligodendrocyte
Pcdh9	0	1.1709	0.98	0.787	0	Oligodendrocyte
Ctnna3	0	1.17066	0.818	0.348	0	Oligodendrocyte
Erbin	0	1.16746	0.84	0.366	0	Oligodendrocyte
Cdk19	0	1.16342	0.834	0.289	0	Oligodendrocyte
Fez1	0	1.15784	0.817	0.305	0	Oligodendrocyte
Sox10	0	1.15704	0.809	0.083	0	Oligodendrocyte
Tmem63a	0	1.15129	0.775	0.052	0	Oligodendrocyte
Rhou	0	1.14699	0.787	0.188	0	Oligodendrocyte
Cers2	0	1.14251	0.81	0.184	0	Oligodendrocyte
Gng11	0	1.14074	0.798	0.202	0	Oligodendrocyte
Kctd3	0	1.14009	0.777	0.206	0	Oligodendrocyte
Dscaml1	0	1.13479	0.793	0.187	0	Oligodendrocyte
Smad7	0	1.13221	0.793	0.232	0	Oligodendrocyte
Atp1b3	0	1.12575	0.823	0.341	0	Oligodendrocyte
Sox2ot	0	1.12481	0.9	0.346	0	Oligodendrocyte
Pstpip2	0	1.1222	0.714	0.072	0	Oligodendrocyte
Arsg	0	1.11959	0.774	0.068	0	Oligodendrocyte
Foxn3	0	1.11879	0.832	0.504	0	Oligodendrocyte
Sytl2	0	1.11541	0.73	0.131	0	Oligodendrocyte
Ado	0	1.11445	0.778	0.133	0	Oligodendrocyte
Gab1	0	1.1138	0.803	0.233	0	Oligodendrocyte
Gsn	0	1.10442	0.698	0.05	0	Oligodendrocyte
Slc44a1	0	1.10357	0.83	0.315	0	Oligodendrocyte
Cpox	0	1.10354	0.719	0.183	0	Oligodendrocyte
Prox1	0	1.10198	0.761	0.086	0	Oligodendrocyte
Secisbp2l	0	1.10103	0.838	0.327	0	Oligodendrocyte
Pls1	0	1.099	0.768	0.067	0	Oligodendrocyte
Lamp1	0	1.09717	0.821	0.426	0	Oligodendrocyte
Hecw2	0	1.09451	0.807	0.296	0	Oligodendrocyte
Myo1d	0	1.09391	0.791	0.176	0	Oligodendrocyte
Rab31	0	1.09281	0.817	0.312	0	Oligodendrocyte
Tpt1	0	1.08748	0.813	0.471	0	Oligodendrocyte
Srcin1	0	1.08681	0.804	0.239	0	Oligodendrocyte
Nfix	0	1.08449	0.82	0.286	0	Oligodendrocyte
Gjb1	0	1.08424	0.714	0.018	0	Oligodendrocyte
Elavl3	0	1.08117	0.851	0.371	0	Oligodendrocyte
Mapt	0	1.07961	0.905	0.535	0	Oligodendrocyte
Tulp4	0	1.07947	0.864	0.456	0	Oligodendrocyte
Evi2a	0	1.0793	0.772	0.043	0	Oligodendrocyte
Tmem229a	0	1.0692	0.785	0.177	0	Oligodendrocyte
Cmtm5	0	1.06293	0.803	0.156	0	Oligodendrocyte
Plekhb1	0	1.05821	0.811	0.208	0	Oligodendrocyte
Efcab14	0	1.05785	0.802	0.296	0	Oligodendrocyte
Bcas1	0	1.05577	0.863	0.177	0	Oligodendrocyte
Tbc1d5	0	1.05441	0.824	0.433	0	Oligodendrocyte
Kif1b	0	1.04836	0.915	0.7	0	Oligodendrocyte
Wscd1	0	1.04287	0.796	0.205	0	Oligodendrocyte
Plaat3	0	1.04252	0.749	0.083	0	Oligodendrocyte
Cdh19	0	1.03775	0.749	0.154	0	Oligodendrocyte
Elovl7	0	1.03617	0.762	0.117	0	Oligodendrocyte
Olig1	0	1.03554	0.816	0.185	0	Oligodendrocyte
Galnt6	0	1.03481	0.705	0.015	0	Oligodendrocyte
Shisa4	0	1.02518	0.833	0.326	0	Oligodendrocyte
Gnao1	0	1.02457	0.851	0.437	0	Oligodendrocyte
Bnip3l	0	1.02247	0.804	0.323	0	Oligodendrocyte
Cpm	0	1.02149	0.718	0.047	0	Oligodendrocyte
Fscn1	0	1.01964	0.765	0.188	0	Oligodendrocyte
mt-Nd3	0	1.01888	0.804	0.482	0	Oligodendrocyte
Kcna1	0	1.01806	0.74	0.131	0	Oligodendrocyte
Pdlim2	0	1.01728	0.685	0.039	0	Oligodendrocyte
Pak1	0	1.01398	0.845	0.305	0	Oligodendrocyte
Adamts4	0	1.01383	0.714	0.023	0	Oligodendrocyte
Agap1	0	1.01379	0.814	0.402	0	Oligodendrocyte
Frmd4b	0	1.01288	0.831	0.291	0	Oligodendrocyte
Kcnk13	0	1.01128	0.706	0.06	0	Oligodendrocyte
Carhsp1	0	1.00715	0.751	0.077	0	Oligodendrocyte
Klf13	0	1.00216	0.789	0.286	0	Oligodendrocyte
Mbnl2	0	1.00216	0.879	0.576	0	Oligodendrocyte
Gal3st1	0	0.998536	0.747	0.093	0	Oligodendrocyte
A330015K06Rik	0	0.996768	0.581	0.062	0	Oligodendrocyte
mt-Atp6	0	0.987264	0.811	0.483	0	Oligodendrocyte
Eef1a1	0	0.987256	0.835	0.541	0	Oligodendrocyte
B3galt5	0	0.983097	0.701	0.129	0	Oligodendrocyte
mt-Co1	0	0.979455	0.843	0.597	0	Oligodendrocyte
Gprc5b	0	0.977368	0.809	0.251	0	Oligodendrocyte
Sort1	0	0.975228	0.812	0.339	0	Oligodendrocyte
Ephb1	0	0.969936	0.77	0.22	0	Oligodendrocyte
Taldo1	0	0.968742	0.724	0.171	0	Oligodendrocyte
Cpd	0	0.967986	0.772	0.279	0	Oligodendrocyte
Tmod1	0	0.96665	0.683	0.083	0	Oligodendrocyte
Rcbtb1	0	0.965078	0.791	0.243	0	Oligodendrocyte
Synj2	0	0.964861	0.715	0.085	0	Oligodendrocyte
1700047M11Rik	0	0.960261	0.738	0.064	0	Oligodendrocyte
mt-Co2	0	0.95808	0.811	0.483	0	Oligodendrocyte
Pik3c2b	0	0.957345	0.722	0.129	0	Oligodendrocyte
Cdc37l1	0	0.948291	0.897	0.481	0	Oligodendrocyte
Tmbim1	0	0.946622	0.777	0.158	0	Oligodendrocyte
Slco3a1	0	0.946333	0.736	0.266	0	Oligodendrocyte
Ddr1	0	0.945919	0.803	0.26	0	Oligodendrocyte
Gpx4	0	0.94203	0.808	0.414	0	Oligodendrocyte
Itpk1	0	0.941717	0.744	0.192	0	Oligodendrocyte
Arrdc3	0	0.940992	0.734	0.15	0	Oligodendrocyte
Agpat4	0	0.939428	0.776	0.189	0	Oligodendrocyte
Pmp22	0	0.939036	0.611	0.137	0	Oligodendrocyte
Nfasc	0	0.938734	0.848	0.442	0	Oligodendrocyte
Rffl	0	0.93361	0.718	0.109	0	Oligodendrocyte
Spg20	0	0.933033	0.759	0.186	0	Oligodendrocyte
Fam171b	0	0.931411	0.824	0.354	0	Oligodendrocyte
mt-Co3	0	0.93013	0.813	0.489	0	Oligodendrocyte
Trim2	0	0.929543	0.877	0.488	0	Oligodendrocyte
Rhog	0	0.929358	0.739	0.08	0	Oligodendrocyte
App	0	0.928806	0.918	0.683	0	Oligodendrocyte
Lgi3	0	0.927445	0.764	0.172	0	Oligodendrocyte
Endod1	0	0.925847	0.777	0.261	0	Oligodendrocyte
Ptprk	0	0.924457	0.819	0.282	0	Oligodendrocyte
Rassf2	0	0.921034	0.746	0.141	0	Oligodendrocyte
Fkbp1a	0	0.920155	0.813	0.378	0	Oligodendrocyte
Hipk2	0	0.920153	0.817	0.42	0	Oligodendrocyte
Gm19500	0	0.917879	0.662	0.009	0	Oligodendrocyte
Serinc5	0	0.917621	0.728	0.175	0	Oligodendrocyte
Nkx6-2	0	0.916412	0.728	0.065	0	Oligodendrocyte
Sgk1	0	0.914302	0.695	0.301	0	Oligodendrocyte
Dip2b	0	0.914234	0.837	0.443	0	Oligodendrocyte
Usp54	0	0.91148	0.792	0.299	0	Oligodendrocyte
Zdhhc20	0	0.91079	0.852	0.428	0	Oligodendrocyte
Frmd8	0	0.908227	0.717	0.077	0	Oligodendrocyte
Abhd17b	0	0.903981	0.797	0.313	0	Oligodendrocyte
Mob3b	0	0.901589	0.608	0.074	0	Oligodendrocyte
Hhip	0	0.90112	0.653	0.02	0	Oligodendrocyte
Pcolce2	0	0.900359	0.702	0.09	0	Oligodendrocyte
S100a16	0	0.89884	0.783	0.207	0	Oligodendrocyte
Elmo1	0	0.895304	0.844	0.387	0	Oligodendrocyte
Kcnj10	0	0.891416	0.815	0.25	0	Oligodendrocyte
Rhob	0	0.886458	0.813	0.415	0	Oligodendrocyte
Klhl4	0	0.886354	0.701	0.069	0	Oligodendrocyte
Jam3	0	0.886062	0.779	0.207	0	Oligodendrocyte
Bin1	0	0.885602	0.901	0.453	0	Oligodendrocyte
Ftl1	0	0.883001	0.823	0.473	0	Oligodendrocyte
Prr18	0	0.878459	0.709	0.069	0	Oligodendrocyte
D16Ertd472e	0	0.877971	0.691	0.045	0	Oligodendrocyte
Tmsb4x	0	0.876742	0.839	0.548	0	Oligodendrocyte
Kmt5a	0	0.87545	0.76	0.218	0	Oligodendrocyte
Mapk8ip1	0	0.873853	0.796	0.257	0	Oligodendrocyte
Erbb3	0	0.872339	0.674	0.042	0	Oligodendrocyte
Magi2	0	0.871068	0.952	0.722	0	Oligodendrocyte
Golga7	0	0.868376	0.758	0.235	0	Oligodendrocyte
Clic4	0	0.866813	0.818	0.263	0	Oligodendrocyte
Daam2	0	0.863827	0.808	0.203	0	Oligodendrocyte
Nkain1	0	0.862439	0.699	0.069	0	Oligodendrocyte
Hepacam	0	0.862175	0.835	0.241	0	Oligodendrocyte
Ppfibp2	0	0.860299	0.729	0.129	0	Oligodendrocyte
Tmod2	0	0.853406	0.821	0.45	0	Oligodendrocyte
Lrrc8b	0	0.852247	0.718	0.161	0	Oligodendrocyte
Dpysl2	0	0.850264	0.837	0.494	0	Oligodendrocyte
Dnajb2	0	0.84991	0.782	0.271	0	Oligodendrocyte
Ralgds	0	0.848886	0.769	0.227	0	Oligodendrocyte
Enpp6	0	0.847536	0.371	0.02	0	Oligodendrocyte
Arap2	0	0.847283	0.791	0.276	0	Oligodendrocyte
Dixdc1	0	0.845686	0.825	0.31	0	Oligodendrocyte
Rpsa	0	0.844455	0.815	0.443	0	Oligodendrocyte
Spock3	0	0.843908	0.777	0.301	0	Oligodendrocyte
Cd82	0	0.839268	0.707	0.045	0	Oligodendrocyte
Map6d1	0	0.834545	0.698	0.057	0	Oligodendrocyte
Rcan2	0	0.834172	0.815	0.346	0	Oligodendrocyte
Dock5	0	0.831157	0.715	0.11	0	Oligodendrocyte
Ube2d1	0	0.830992	0.795	0.261	0	Oligodendrocyte
Gjc2	0	0.830815	0.659	0.017	0	Oligodendrocyte
Gnai1	0	0.829547	0.765	0.226	0	Oligodendrocyte
Sema4d	0	0.827576	0.742	0.2	0	Oligodendrocyte
Ppp2r2c	0	0.82716	0.738	0.234	0	Oligodendrocyte
St6gal1	0	0.826118	0.746	0.209	0	Oligodendrocyte
Enpp4	0	0.82316	0.708	0.124	0	Oligodendrocyte
Plxnb3	0	0.821083	0.67	0.036	0	Oligodendrocyte
Eif1	0	0.819221	0.826	0.523	0	Oligodendrocyte
Car14	0	0.815007	0.671	0.066	0	Oligodendrocyte
Rnf141	0	0.812928	0.725	0.16	0	Oligodendrocyte
Inf2	0	0.812577	0.712	0.088	0	Oligodendrocyte
Ankrd28	0	0.812563	0.793	0.322	0	Oligodendrocyte
Ankub1	0	0.810225	0.6	0.016	0	Oligodendrocyte
Tmcc3	0	0.809746	0.823	0.417	0	Oligodendrocyte
Kif13a	0	0.809385	0.782	0.372	0	Oligodendrocyte
Plekhg1	0	0.80831	0.771	0.231	0	Oligodendrocyte
Zdhhc14	0	0.795415	0.771	0.307	0	Oligodendrocyte
Tsc22d4	0	0.794435	0.829	0.391	0	Oligodendrocyte
Cyth1	0	0.793927	0.788	0.289	0	Oligodendrocyte
Ppp1cc	0	0.793145	0.692	0.259	0	Oligodendrocyte
Adap1	0	0.792369	0.718	0.169	0	Oligodendrocyte
Cyp2j12	0	0.780254	0.517	0.009	0	Oligodendrocyte
Wnk1	0	0.776138	0.854	0.524	0	Oligodendrocyte
Sirt2	0	0.775729	0.822	0.372	0	Oligodendrocyte
Slc25a13	0	0.774862	0.612	0.089	0	Oligodendrocyte
Bcl2l1	0	0.774555	0.759	0.314	0	Oligodendrocyte
Nudt4	0	0.772348	0.754	0.268	0	Oligodendrocyte
Kcna6	0	0.771825	0.713	0.183	0	Oligodendrocyte
Tmem178b	0	0.771228	0.826	0.405	0	Oligodendrocyte
Ninj2	0	0.770263	0.551	0.068	0	Oligodendrocyte
Tyro3	0	0.769482	0.696	0.101	0	Oligodendrocyte
Plekhg3	0	0.768131	0.678	0.05	0	Oligodendrocyte
Sccpdh	0	0.766786	0.685	0.217	0	Oligodendrocyte
Lap3	0	0.764843	0.702	0.148	0	Oligodendrocyte
Fgfr2	0	0.764769	0.884	0.577	0	Oligodendrocyte
Exoc6b	0	0.763947	0.827	0.484	0	Oligodendrocyte
S1pr5	0	0.763354	0.653	0.04	0	Oligodendrocyte
Gas7	0	0.759567	0.692	0.137	0	Oligodendrocyte
Dgki	0	0.757299	0.761	0.325	0	Oligodendrocyte
Dock9	0	0.755726	0.836	0.436	0	Oligodendrocyte
Insc	0	0.755522	0.637	0.018	0	Oligodendrocyte
Igsf11	0	0.755437	0.739	0.169	0	Oligodendrocyte
Tmcc2	0	0.752344	0.709	0.179	0	Oligodendrocyte
Micall1	0	0.749536	0.689	0.177	0	Oligodendrocyte
Ss18l2	0	0.747938	0.733	0.263	0	Oligodendrocyte
Npc1	0	0.745263	0.762	0.261	0	Oligodendrocyte
Stxbp6	0	0.744802	0.757	0.241	0	Oligodendrocyte
Dnm3	0	0.741008	0.897	0.509	0	Oligodendrocyte
mt-Nd4	0	0.740779	0.845	0.609	0	Oligodendrocyte
Magt1	0	0.740085	0.725	0.204	0	Oligodendrocyte
Arpc1a	0	0.737717	0.81	0.366	0	Oligodendrocyte
Tmem125	0	0.735909	0.613	0.01	0	Oligodendrocyte
Gm4258	0	0.734584	0.77	0.29	0	Oligodendrocyte
5031439G07Rik	0	0.733519	0.818	0.4	0	Oligodendrocyte
Shtn1	0	0.733408	0.819	0.298	0	Oligodendrocyte
Gstm7	0	0.730251	0.615	0.054	0	Oligodendrocyte
Ppp2r3a	0	0.729912	0.823	0.431	0	Oligodendrocyte
Dbi	0	0.728863	0.826	0.417	0	Oligodendrocyte
Plekha1	0	0.728207	0.733	0.314	0	Oligodendrocyte
Ank	0	0.72792	0.784	0.378	0	Oligodendrocyte
Sypl	0	0.727795	0.722	0.247	0	Oligodendrocyte
Wipi1	0	0.727713	0.701	0.163	0	Oligodendrocyte
Sbf1	0	0.726323	0.696	0.175	0	Oligodendrocyte
Fbxo32	0	0.723294	0.641	0.073	0	Oligodendrocyte
Fbxo7	0	0.722969	0.711	0.168	0	Oligodendrocyte
H2afj	0	0.721482	0.718	0.233	0	Oligodendrocyte
Lzts2	0	0.72053	0.705	0.166	0	Oligodendrocyte
Snx30	0	0.720359	0.714	0.215	0	Oligodendrocyte
Dock1	0	0.720285	0.765	0.31	0	Oligodendrocyte
Fabp5	0	0.717616	0.669	0.283	0	Oligodendrocyte
Tmem189	0	0.714544	0.734	0.242	0	Oligodendrocyte
Daam1	0	0.713719	0.802	0.405	0	Oligodendrocyte
Sik3	0	0.713091	0.832	0.505	0	Oligodendrocyte
Kazn	0	0.710274	0.736	0.232	0	Oligodendrocyte
Osbpl1a	0	0.71006	0.811	0.38	0	Oligodendrocyte
Map1a	0	0.709425	0.817	0.353	0	Oligodendrocyte
Pacrg	0	0.706741	0.653	0.238	0	Oligodendrocyte
Sept8	0	0.70556	0.776	0.323	0	Oligodendrocyte
2810468N07Rik	0	0.704585	0.66	0.073	0	Oligodendrocyte
Adamtsl4	0	0.701852	0.579	0.027	0	Oligodendrocyte
Cipc	0	0.698857	0.763	0.308	0	Oligodendrocyte
Olfml1	0	0.698487	0.58	0.055	0	Oligodendrocyte
Dennd5a	0	0.697133	0.789	0.392	0	Oligodendrocyte
Enox1	0	0.695181	0.772	0.282	0	Oligodendrocyte
Rplp0	0	0.695127	0.809	0.407	0	Oligodendrocyte
Cyp27a1	0	0.693266	0.432	0.044	0	Oligodendrocyte
Megf10	0	0.692877	0.735	0.175	0	Oligodendrocyte
Atp1a1	0	0.691096	0.76	0.276	0	Oligodendrocyte
Selenok	0	0.690021	0.815	0.447	0	Oligodendrocyte
9330182L06Rik	0	0.688561	0.686	0.208	0	Oligodendrocyte
Slc4a2	0	0.688414	0.665	0.099	0	Oligodendrocyte
Stxbp3	0	0.688049	0.7	0.189	0	Oligodendrocyte
4933431E20Rik	0	0.687379	0.701	0.197	0	Oligodendrocyte
Selenop	0	0.687084	0.685	0.306	0	Oligodendrocyte
Rtkn	0	0.687035	0.673	0.123	0	Oligodendrocyte
Rap1a	0	0.686055	0.774	0.36	0	Oligodendrocyte
Cdc42bpa	0	0.684848	0.883	0.628	0	Oligodendrocyte
Ptprd	0	0.684432	0.957	0.716	0	Oligodendrocyte
Plxdc2	0	0.683944	0.84	0.383	0	Oligodendrocyte
March8	0	0.683019	0.728	0.239	0	Oligodendrocyte
Atp8a1	0	0.680969	0.863	0.525	0	Oligodendrocyte
Picalm	0	0.679977	0.78	0.346	0	Oligodendrocyte
Nrbp2	0	0.679721	0.727	0.237	0	Oligodendrocyte
Fmnl2	0	0.67957	0.786	0.456	0	Oligodendrocyte
Ttll5	0	0.678868	0.743	0.294	0	Oligodendrocyte
Rpl28	0	0.678344	0.807	0.435	0	Oligodendrocyte
Gng12	0	0.677824	0.731	0.228	0	Oligodendrocyte
Nbas	0	0.67776	0.729	0.301	0	Oligodendrocyte
Map7d1	0	0.67704	0.794	0.347	0	Oligodendrocyte
Rac1	0	0.674536	0.792	0.419	0	Oligodendrocyte
Pcbp4	0	0.671604	0.732	0.212	0	Oligodendrocyte
Eif4g2	0	0.671443	0.816	0.477	0	Oligodendrocyte
Bpgm	0	0.669603	0.67	0.162	0	Oligodendrocyte
Serpinb1a	0	0.667654	0.442	0.01	0	Oligodendrocyte
Zfp706	0	0.667258	0.772	0.34	0	Oligodendrocyte
Zcchc24	0	0.660549	0.734	0.199	0	Oligodendrocyte
Prdx1	0	0.6598	0.717	0.346	0	Oligodendrocyte
mt-Cytb	0	0.659208	0.873	0.687	0	Oligodendrocyte
Nfe2l3	0	0.654423	0.554	0.083	0	Oligodendrocyte
E130308A19Rik	0	0.653225	0.744	0.298	0	Oligodendrocyte
S100b	0	0.648989	0.512	0.289	0	Oligodendrocyte
Cfl1	0	0.648171	0.799	0.439	0	Oligodendrocyte
Ubash3b	0	0.646998	0.699	0.238	0	Oligodendrocyte
mt-Atp8	0	0.646665	0.802	0.449	0	Oligodendrocyte
Trim35	0	0.64622	0.772	0.318	0	Oligodendrocyte
Actb	0	0.645621	0.868	0.619	0	Oligodendrocyte
E330020D12Rik	0	0.642767	0.384	0.023	0	Oligodendrocyte
Osbpl7	0	0.640229	0.607	0.127	0	Oligodendrocyte
Serf2	0	0.63674	0.812	0.469	0	Oligodendrocyte
Fam102a	0	0.636167	0.657	0.164	0	Oligodendrocyte
Mid1ip1	0	0.635404	0.722	0.265	0	Oligodendrocyte
Mtmr2	0	0.635371	0.65	0.163	0	Oligodendrocyte
Abl1	0	0.6351	0.7	0.256	0	Oligodendrocyte
Scd1	0	0.634864	0.669	0.124	0	Oligodendrocyte
Myo6	0	0.63443	0.851	0.425	0	Oligodendrocyte
Phlda3	0	0.634222	0.664	0.185	0	Oligodendrocyte
Prrg1	0	0.633329	0.578	0.112	0	Oligodendrocyte
Map4k4	0	0.632908	0.8	0.431	0	Oligodendrocyte
Ppia	0	0.628356	0.793	0.474	0	Oligodendrocyte
Rps6ka5	0	0.627923	0.674	0.236	0	Oligodendrocyte
Atp11a	0	0.625016	0.686	0.246	0	Oligodendrocyte
Rasgrp3	0	0.624826	0.609	0.108	0	Oligodendrocyte
Pim3	0	0.624175	0.681	0.153	0	Oligodendrocyte
Retreg1	0	0.623166	0.754	0.287	0	Oligodendrocyte
Jph1	0	0.622919	0.564	0.03	0	Oligodendrocyte
Strn	0	0.619354	0.668	0.237	0	Oligodendrocyte
Bace1	0	0.618981	0.698	0.276	0	Oligodendrocyte
Inpp5f	0	0.61819	0.777	0.331	0	Oligodendrocyte
Dusp7	0	0.615962	0.652	0.187	0	Oligodendrocyte
Cdh20	0	0.615064	0.826	0.358	0	Oligodendrocyte
Rps27a	0	0.614787	0.812	0.446	0	Oligodendrocyte
Sema6a	0	0.612434	0.766	0.323	0	Oligodendrocyte
Klk6	0	0.611259	0.23	0.007	0	Oligodendrocyte
4930511M06Rik	0	0.610541	0.34	0.033	0	Oligodendrocyte
Kcnq3	0	0.608623	0.811	0.425	0	Oligodendrocyte
Carns1	0	0.608452	0.386	0.031	0	Oligodendrocyte
Pea15a	0	0.608036	0.796	0.431	0	Oligodendrocyte
4930420G21Rik	0	0.606897	0.359	0.005	0	Oligodendrocyte
Tmbim6	0	0.606685	0.821	0.466	0	Oligodendrocyte
Arhgef2	0	0.60605	0.721	0.22	0	Oligodendrocyte
Zdhhc9	0	0.604262	0.627	0.14	0	Oligodendrocyte
mt-Nd4l	0	0.604253	0.806	0.454	0	Oligodendrocyte
Epb41l3	0	0.603276	0.875	0.398	0	Oligodendrocyte
Lrrn1	0	0.602198	0.674	0.192	0	Oligodendrocyte
Kat2b	0	0.601869	0.727	0.298	0	Oligodendrocyte
Polr3e	0	0.601558	0.59	0.15	0	Oligodendrocyte
Tnni1	0	0.601395	0.502	0.012	0	Oligodendrocyte
Tppp3	0	0.59977	0.554	0.135	0	Oligodendrocyte
Iqsec1	0	0.599419	0.727	0.366	0	Oligodendrocyte
Tprn	0	0.599068	0.595	0.042	0	Oligodendrocyte
Prkcz	0	0.598001	0.767	0.277	0	Oligodendrocyte
Irs2	0	0.595747	0.671	0.227	0	Oligodendrocyte
Unc5c	0	0.593705	0.823	0.34	0	Oligodendrocyte
Trappc10	0	0.593414	0.706	0.264	0	Oligodendrocyte
Tmem98	0	0.593214	0.561	0.046	0	Oligodendrocyte
Cep97	0	0.59317	0.64	0.171	0	Oligodendrocyte
Ankib1	0	0.592138	0.742	0.33	0	Oligodendrocyte
Klf9	0	0.591912	0.774	0.426	0	Oligodendrocyte
Cdc42ep2	0	0.591801	0.544	0.047	0	Oligodendrocyte
Tle5	0	0.590068	0.762	0.357	0	Oligodendrocyte
Abcg1	0	0.587053	0.682	0.215	0	Oligodendrocyte
Padi2	0	0.586782	0.476	0.07	0	Oligodendrocyte
Vps8	0	0.586151	0.665	0.258	0	Oligodendrocyte
Cdc42ep1	0	0.586054	0.641	0.109	0	Oligodendrocyte
Nipal4	0	0.585888	0.482	0.007	0	Oligodendrocyte
Wbp2	0	0.58583	0.774	0.374	0	Oligodendrocyte
Slc20a2	0	0.58409	0.69	0.24	0	Oligodendrocyte
Cdk18	0	0.583493	0.568	0.105	0	Oligodendrocyte
Rnf130	0	0.581679	0.805	0.424	0	Oligodendrocyte
4930419G24Rik	0	0.578385	0.487	0.046	0	Oligodendrocyte
Dazap2	0	0.576747	0.74	0.315	0	Oligodendrocyte
Ptpn11	0	0.576602	0.746	0.314	0	Oligodendrocyte
Tgfa	0	0.574983	0.634	0.128	0	Oligodendrocyte
Jup	0	0.571516	0.643	0.122	0	Oligodendrocyte
Gm48678	0	0.57066	0.345	0.134	0	Oligodendrocyte
Ank3	0	0.568734	0.907	0.554	0	Oligodendrocyte
Gpr62	0	0.567336	0.547	0.029	0	Oligodendrocyte
Fryl	0	0.567316	0.8	0.435	0	Oligodendrocyte
Cab39l	0	0.566953	0.707	0.306	0	Oligodendrocyte
Pigz	0	0.566606	0.55	0.064	0	Oligodendrocyte
Ap2a1	0	0.566439	0.674	0.278	0	Oligodendrocyte
Elovl1	0	0.563951	0.566	0.079	0	Oligodendrocyte
Adi1	0	0.563034	0.611	0.121	0	Oligodendrocyte
Ermp1	0	0.562859	0.637	0.164	0	Oligodendrocyte
Abca8a	0	0.562549	0.379	0.021	0	Oligodendrocyte
Lpgat1	0	0.561901	0.775	0.307	0	Oligodendrocyte
Dlg1	0	0.561459	0.82	0.444	0	Oligodendrocyte
Nacc2	0	0.56095	0.708	0.305	0	Oligodendrocyte
Tcf12	0	0.56073	0.837	0.523	0	Oligodendrocyte
Rab10	0	0.560564	0.816	0.484	0	Oligodendrocyte
Emc10	0	0.560366	0.776	0.38	0	Oligodendrocyte
Reep3	0	0.560257	0.781	0.364	0	Oligodendrocyte
Stard13	0	0.559989	0.677	0.23	0	Oligodendrocyte
Vldlr	0	0.559111	0.7	0.226	0	Oligodendrocyte
Tm7sf3	0	0.559016	0.68	0.193	0	Oligodendrocyte
Sys1	0	0.558419	0.685	0.299	0	Oligodendrocyte
Sgk3	0	0.557905	0.553	0.147	0	Oligodendrocyte
9330117O12Rik	0	0.557546	0.486	0.016	0	Oligodendrocyte
Gm42413	0	0.5574	0.487	0.038	0	Oligodendrocyte
Plin3	0	0.55707	0.385	0.053	0	Oligodendrocyte
March1	0	0.556519	0.781	0.342	0	Oligodendrocyte
Nectin1	0	0.555783	0.582	0.169	0	Oligodendrocyte
Sh3gl3	0	0.55531	0.597	0.162	0	Oligodendrocyte
Rps6	0	0.555113	0.796	0.39	0	Oligodendrocyte
Gm44866	0	0.554906	0.329	0.006	0	Oligodendrocyte
Tmcc1	0	0.55406	0.834	0.527	0	Oligodendrocyte
Dusp10	0	0.550832	0.48	0.05	0	Oligodendrocyte
Sulf2	0	0.550013	0.695	0.173	0	Oligodendrocyte
Adam19	0	0.549956	0.552	0.096	0	Oligodendrocyte
Cerk	0	0.549921	0.647	0.248	0	Oligodendrocyte
Hmgcs1	0	0.547537	0.7	0.333	0	Oligodendrocyte
Gng7	0	0.54693	0.574	0.102	0	Oligodendrocyte
Degs1	0	0.545482	0.71	0.245	0	Oligodendrocyte
Pdgfa	0	0.544605	0.645	0.222	0	Oligodendrocyte
Adamtsl1	0	0.543825	0.573	0.12	0	Oligodendrocyte
1810037I17Rik	0	0.543301	0.783	0.396	0	Oligodendrocyte
Tspan15	0	0.542709	0.589	0.068	0	Oligodendrocyte
Adssl1	0	0.541671	0.518	0.066	0	Oligodendrocyte
1700063D05Rik	0	0.541259	0.31	0.023	0	Oligodendrocyte
Rps2	0	0.540808	0.808	0.452	0	Oligodendrocyte
Prkcq	0	0.539996	0.546	0.084	0	Oligodendrocyte
Phgdh	0	0.538253	0.505	0.063	0	Oligodendrocyte
Add1	0	0.53796	0.78	0.428	0	Oligodendrocyte
Gamt	0	0.53735	0.441	0.033	0	Oligodendrocyte
Gm10863	0	0.536489	0.405	0.024	0	Oligodendrocyte
Gm37459	0	0.535622	0.478	0.054	0	Oligodendrocyte
Ubl3	0	0.534404	0.79	0.433	0	Oligodendrocyte
Wipf1	0	0.533872	0.699	0.232	0	Oligodendrocyte
Acap2	0	0.532904	0.79	0.41	0	Oligodendrocyte
Pcsk6	0	0.532572	0.556	0.088	0	Oligodendrocyte
Slu7	0	0.530979	0.635	0.212	0	Oligodendrocyte
Kif6	0	0.530955	0.41	0.04	0	Oligodendrocyte
Tjp2	0	0.530874	0.691	0.196	0	Oligodendrocyte
Map4k5	0	0.527161	0.722	0.316	0	Oligodendrocyte
Dcaf17	0	0.526384	0.604	0.254	0	Oligodendrocyte
Gm12324	0	0.525272	0.349	0.005	0	Oligodendrocyte
Itgb4	0	0.524999	0.447	0.012	0	Oligodendrocyte
Jund	0	0.524694	0.792	0.359	0	Oligodendrocyte
Limch1	0	0.52291	0.844	0.534	0	Oligodendrocyte
Lrrc8d	0	0.522758	0.619	0.219	0	Oligodendrocyte
Hsp90aa1	0	0.522428	0.835	0.501	0	Oligodendrocyte
Rpl7	0	0.520362	0.8	0.414	0	Oligodendrocyte
Ube2e2	0	0.520026	0.814	0.472	0	Oligodendrocyte
Cystm1	0	0.519908	0.701	0.276	0	Oligodendrocyte
Txndc16	0	0.519744	0.716	0.291	0	Oligodendrocyte
Cdr2l	0	0.518509	0.553	0.101	0	Oligodendrocyte
Tmem144	0	0.518261	0.514	0.048	0	Oligodendrocyte
Cldnd1	0	0.515977	0.736	0.291	0	Oligodendrocyte
Eef2	0	0.513311	0.794	0.435	0	Oligodendrocyte
Pik3r1	0	0.511813	0.786	0.391	0	Oligodendrocyte
Olig2	0	0.508795	0.659	0.11	0	Oligodendrocyte
Spns2	0	0.508585	0.6	0.152	0	Oligodendrocyte
Zbtb16	0	0.507782	0.618	0.248	0	Oligodendrocyte
H3f3a	0	0.507355	0.796	0.45	0	Oligodendrocyte
Papss1	0	0.506189	0.67	0.236	0	Oligodendrocyte
Sh3kbp1	0	0.505652	0.712	0.314	0	Oligodendrocyte
Fis1	0	0.504858	0.746	0.366	0	Oligodendrocyte
Prkd3	0	0.502148	0.616	0.137	0	Oligodendrocyte
Ak3	0	0.501879	0.671	0.232	0	Oligodendrocyte
Fam53b	0	0.501439	0.567	0.089	0	Oligodendrocyte
Lrrc1	0	0.499973	0.587	0.123	0	Oligodendrocyte
Nipa1	0	0.499546	0.69	0.241	0	Oligodendrocyte
Ptk2	0	0.499055	0.804	0.47	0	Oligodendrocyte
Fign	0	0.498886	0.644	0.172	0	Oligodendrocyte
Arnt2	0	0.497519	0.763	0.376	0	Oligodendrocyte
Dusp16	0	0.495927	0.593	0.181	0	Oligodendrocyte
Smco3	0	0.495519	0.486	0.018	0	Oligodendrocyte
Gpd1	0	0.494658	0.529	0.103	0	Oligodendrocyte
Piga	0	0.493096	0.444	0.035	0	Oligodendrocyte
Tmem117	0	0.492829	0.578	0.254	0	Oligodendrocyte
Prima1	0	0.492724	0.473	0.019	0	Oligodendrocyte
Ubb	0	0.492635	0.816	0.544	0	Oligodendrocyte
Hmgn2	0	0.492382	0.611	0.228	0	Oligodendrocyte
Tmem132d	0	0.491707	0.49	0.156	0	Oligodendrocyte
Chn2	0	0.49116	0.763	0.231	0	Oligodendrocyte
Ppp1r21	0	0.49093	0.711	0.302	0	Oligodendrocyte
Nde1	0	0.489949	0.517	0.09	0	Oligodendrocyte
Elovl5	0	0.489744	0.689	0.299	0	Oligodendrocyte
Hmgb1	0	0.489722	0.781	0.43	0	Oligodendrocyte
Rps10	0	0.48605	0.812	0.446	0	Oligodendrocyte
Arl8a	0	0.485501	0.728	0.33	0	Oligodendrocyte
Atp9a	0	0.485232	0.722	0.276	0	Oligodendrocyte
Pogk	0	0.484267	0.611	0.176	0	Oligodendrocyte
D1Ertd622e	0	0.481939	0.565	0.13	0	Oligodendrocyte
Rnasek	0	0.481226	0.686	0.313	0	Oligodendrocyte
Fam126a	0	0.480821	0.584	0.158	0	Oligodendrocyte
Rpl7a	0	0.48046	0.752	0.367	0	Oligodendrocyte
Trim36	0	0.480454	0.442	0.032	0	Oligodendrocyte
Pgbd5	0	0.480028	0.566	0.165	0	Oligodendrocyte
Apbb1	0	0.477562	0.68	0.25	0	Oligodendrocyte
Gm32122	0	0.476617	0.051	0.018	0	Oligodendrocyte
Mink1	0	0.475003	0.685	0.308	0	Oligodendrocyte
Arid5b	0	0.474942	0.701	0.335	0	Oligodendrocyte
Ankrd13a	0	0.474643	0.651	0.219	0	Oligodendrocyte
Lrrc28	0	0.474286	0.589	0.176	0	Oligodendrocyte
Npc2	0	0.474225	0.72	0.29	0	Oligodendrocyte
Mrfap1	0	0.473845	0.784	0.394	0	Oligodendrocyte
Sh3d19	0	0.473077	0.705	0.27	0	Oligodendrocyte
Gm36855	0	0.47096	0.282	0.004	0	Oligodendrocyte
Hdac11	0	0.470625	0.701	0.256	0	Oligodendrocyte
Gstp1	0	0.470623	0.354	0.092	0	Oligodendrocyte
Rpl30	0	0.470249	0.812	0.456	0	Oligodendrocyte
Dusp3	0	0.470246	0.689	0.279	0	Oligodendrocyte
Cldn14	0	0.468413	0.295	0.006	0	Oligodendrocyte
Git1	0	0.467946	0.587	0.178	0	Oligodendrocyte
Acaca	0	0.467618	0.754	0.428	0	Oligodendrocyte
Oaz1	0	0.465887	0.82	0.497	0	Oligodendrocyte
Myo18a	0	0.46293	0.706	0.371	0	Oligodendrocyte
Dact3	0	0.462662	0.562	0.16	0	Oligodendrocyte
Gabarap	0	0.46228	0.753	0.399	0	Oligodendrocyte
Mcam	0	0.462166	0.42	0.038	0	Oligodendrocyte
Adora1	0	0.460642	0.661	0.219	0	Oligodendrocyte
Pard3	0	0.46048	0.756	0.423	0	Oligodendrocyte
Hist1h2bc	0	0.46045	0.646	0.195	0	Oligodendrocyte
mt-Nd1	0	0.459844	0.866	0.68	0	Oligodendrocyte
1190005I06Rik	0	0.459747	0.496	0.069	0	Oligodendrocyte
Snx15	0	0.459577	0.596	0.174	0	Oligodendrocyte
Eps15	0	0.459078	0.793	0.409	0	Oligodendrocyte
Mapk3	0	0.45907	0.611	0.211	0	Oligodendrocyte
Gm48508	0	0.45752	0.404	0.005	0	Oligodendrocyte
Cdc42se2	0	0.456609	0.694	0.305	0	Oligodendrocyte
Ptn	0	0.455843	0.844	0.481	0	Oligodendrocyte
Tanc1	0	0.455621	0.626	0.171	0	Oligodendrocyte
Rftn1	0	0.455341	0.369	0.101	0	Oligodendrocyte
Heg1	0	0.454778	0.613	0.134	0	Oligodendrocyte
Abhd5	0	0.454145	0.54	0.094	0	Oligodendrocyte
Gde1	0	0.453986	0.732	0.344	0	Oligodendrocyte
Rpl18a	0	0.453356	0.805	0.433	0	Oligodendrocyte
Phactr4	0	0.452138	0.591	0.191	0	Oligodendrocyte
Neo1	0	0.449601	0.777	0.418	0	Oligodendrocyte
Atp8b1	0	0.447766	0.382	0.031	0	Oligodendrocyte
Larp6	0	0.446635	0.511	0.09	0	Oligodendrocyte
Prkacb	0	0.445778	0.8	0.403	0	Oligodendrocyte
Pou3f3	0	0.44398	0.664	0.234	0	Oligodendrocyte
Hopx	0	0.443783	0.189	0.075	0	Oligodendrocyte
Ppp2r2a	0	0.443068	0.723	0.335	0	Oligodendrocyte
Tmem258	0	0.442927	0.609	0.196	0	Oligodendrocyte
Itch	0	0.44202	0.813	0.482	0	Oligodendrocyte
Csf1	0	0.439704	0.486	0.119	0	Oligodendrocyte
Mtus1	0	0.438057	0.666	0.264	0	Oligodendrocyte
Mboat1	0	0.435885	0.375	0.04	0	Oligodendrocyte
Pigyl	0	0.435758	0.622	0.222	0	Oligodendrocyte
Scarb2	0	0.434567	0.714	0.329	0	Oligodendrocyte
Ell2	0	0.434545	0.553	0.135	0	Oligodendrocyte
Tspan14	0	0.434146	0.579	0.134	0	Oligodendrocyte
Ift43	0	0.433729	0.587	0.174	0	Oligodendrocyte
Vgll4	0	0.433329	0.618	0.243	0	Oligodendrocyte
Galnt7	0	0.43222	0.59	0.221	0	Oligodendrocyte
Idi1	0	0.432057	0.499	0.176	0	Oligodendrocyte
Bcat1	0	0.431606	0.534	0.214	0	Oligodendrocyte
Fgf1	0	0.429977	0.676	0.264	0	Oligodendrocyte
Rpl19	0	0.429959	0.809	0.448	0	Oligodendrocyte
Arhgap39	0	0.429487	0.655	0.277	0	Oligodendrocyte
Clasp2	0	0.428801	0.905	0.654	0	Oligodendrocyte
Pla2g4a	0	0.428787	0.307	0.044	0	Oligodendrocyte
Selenow	0	0.428719	0.814	0.488	0	Oligodendrocyte
Rps3a1	0	0.427781	0.82	0.477	0	Oligodendrocyte
Ybx3	0	0.427288	0.65	0.191	0	Oligodendrocyte
Sorcs1	0	0.427185	0.762	0.281	0	Oligodendrocyte
Add3	0	0.427115	0.739	0.362	0	Oligodendrocyte
Hid1	0	0.42687	0.551	0.168	0	Oligodendrocyte
Itgav	0	0.426182	0.654	0.223	0	Oligodendrocyte
Ywhae	0	0.424609	0.82	0.522	0	Oligodendrocyte
Cadm4	0	0.424213	0.716	0.333	0	Oligodendrocyte
Ick	0	0.423651	0.627	0.238	0	Oligodendrocyte
Mapre2	0	0.423222	0.678	0.404	0	Oligodendrocyte
Glrb	0	0.423207	0.765	0.346	0	Oligodendrocyte
Errfi1	0	0.423069	0.56	0.163	0	Oligodendrocyte
Cd9	0	0.422198	0.484	0.144	0	Oligodendrocyte
Tuba1a	0	0.422013	0.78	0.461	0	Oligodendrocyte
Rtkn2	0	0.421601	0.361	0.013	0	Oligodendrocyte
Mvb12b	0	0.421326	0.625	0.305	0	Oligodendrocyte
mt-Nd2	0	0.42107	0.861	0.66	0	Oligodendrocyte
Gm28376	0	0.420934	0.39	0.022	0	Oligodendrocyte
Ptpdc1	0	0.42091	0.539	0.157	0	Oligodendrocyte
Ralgps1	0	0.420804	0.639	0.293	0	Oligodendrocyte
Spsb1	0	0.420701	0.519	0.086	0	Oligodendrocyte
Dusp15	0	0.419238	0.478	0.097	0	Oligodendrocyte
Cfl2	0	0.419192	0.763	0.358	0	Oligodendrocyte
Tbc1d14	0	0.418466	0.621	0.237	0	Oligodendrocyte
Mpp5	0	0.418444	0.683	0.315	0	Oligodendrocyte
Thra	0	0.413939	0.822	0.47	0	Oligodendrocyte
Arhgdia	0	0.413161	0.718	0.341	0	Oligodendrocyte
Pkd2l1	0	0.412944	0.284	0.006	0	Oligodendrocyte
Hspa8	0	0.412756	0.802	0.496	0	Oligodendrocyte
Eid1	0	0.412525	0.768	0.357	0	Oligodendrocyte
Slc6a8	0	0.410786	0.535	0.154	0	Oligodendrocyte
Rpl23	0	0.410507	0.815	0.477	0	Oligodendrocyte
Rps17	0	0.410351	0.772	0.404	0	Oligodendrocyte
Aig1	0	0.409195	0.763	0.366	0	Oligodendrocyte
Gabarapl2	0	0.407322	0.724	0.366	0	Oligodendrocyte
Smdt1	0	0.406651	0.774	0.427	0	Oligodendrocyte
Sh3bgrl3	0	0.406244	0.638	0.254	0	Oligodendrocyte
Mir100hg	0	0.405956	0.714	0.374	0	Oligodendrocyte
Gm21984	0	0.405202	0.041	0.012	0	Oligodendrocyte
Atrn	0	0.404251	0.773	0.426	0	Oligodendrocyte
Adcy5	0	0.403084	0.561	0.177	0	Oligodendrocyte
Rpl15	0	0.402533	0.784	0.406	0	Oligodendrocyte
Gm28320	0	0.402291	0.418	0.056	0	Oligodendrocyte
Acsl1	0	0.40136	0.579	0.186	0	Oligodendrocyte
Atg4c	0	0.401109	0.61	0.211	0	Oligodendrocyte
Dstn	0	0.400427	0.747	0.373	0	Oligodendrocyte
Snx1	0	0.399862	0.689	0.294	0	Oligodendrocyte
Bmp2k	0	0.399704	0.657	0.219	0	Oligodendrocyte
Arrdc2	0	0.399665	0.389	0.041	0	Oligodendrocyte
Tbc1d10b	0	0.398332	0.55	0.172	0	Oligodendrocyte
Atp5g2	0	0.397625	0.7	0.37	0	Oligodendrocyte
Bfsp2	0	0.397093	0.307	0.029	0	Oligodendrocyte
A230009B12Rik	0	0.396951	0.312	0.014	0	Oligodendrocyte
Fam177a	0	0.396717	0.459	0.069	0	Oligodendrocyte
Rpl5	0	0.396552	0.78	0.41	0	Oligodendrocyte
Mitf	0	0.395338	0.582	0.224	0	Oligodendrocyte
Glod4	0	0.393327	0.622	0.228	0	Oligodendrocyte
Pkp4	0	0.392949	0.752	0.401	0	Oligodendrocyte
Ctsk	0	0.392887	0.428	0.024	0	Oligodendrocyte
Enoph1	0	0.392244	0.524	0.139	0	Oligodendrocyte
Apbb2	0	0.39154	0.765	0.459	0	Oligodendrocyte
Rps8	0	0.391026	0.818	0.499	0	Oligodendrocyte
Rps21	0	0.390408	0.825	0.526	0	Oligodendrocyte
Rps4x	0	0.389876	0.802	0.419	0	Oligodendrocyte
Mgat3	0	0.387446	0.586	0.233	0	Oligodendrocyte
Adam10	0	0.387086	0.731	0.375	0	Oligodendrocyte
Sh3tc2	0	0.386814	0.389	0.031	0	Oligodendrocyte
Zfp532	0	0.385849	0.654	0.336	0	Oligodendrocyte
Msrb1	0	0.385382	0.496	0.101	0	Oligodendrocyte
Tbcd	0	0.385029	0.577	0.239	0	Oligodendrocyte
Myh14	0	0.384637	0.541	0.13	0	Oligodendrocyte
Myo1e	0	0.384503	0.484	0.14	0	Oligodendrocyte
Rps23	0	0.383919	0.808	0.455	0	Oligodendrocyte
Schip1	0	0.38353	0.744	0.293	0	Oligodendrocyte
Gnptab	0	0.383315	0.615	0.238	0	Oligodendrocyte
Cdh10	0	0.38321	0.785	0.467	0	Oligodendrocyte
Fam13c	0	0.38297	0.633	0.321	0	Oligodendrocyte
Ankrd40	0	0.382889	0.656	0.279	0	Oligodendrocyte
Mpzl1	0	0.382165	0.63	0.224	0	Oligodendrocyte
Rpl18	0	0.381787	0.78	0.415	0	Oligodendrocyte
Bcas3	0	0.381488	0.714	0.417	0	Oligodendrocyte
Llgl1	0	0.380791	0.542	0.145	0	Oligodendrocyte
Jakmip3	0	0.380118	0.545	0.176	0	Oligodendrocyte
Rab5a	0	0.380072	0.696	0.345	0	Oligodendrocyte
Ubc	0	0.379289	0.769	0.445	0	Oligodendrocyte
Hsbp1	0	0.378797	0.736	0.37	0	Oligodendrocyte
Atxn7l3b	0	0.378175	0.796	0.454	0	Oligodendrocyte
Ptpra	0	0.377638	0.78	0.45	0	Oligodendrocyte
Rpl10	0	0.376509	0.778	0.392	0	Oligodendrocyte
Clip3	0	0.376331	0.702	0.316	0	Oligodendrocyte
1500004A13Rik	0	0.37528	0.755	0.389	0	Oligodendrocyte
2610035D17Rik	0	0.375126	0.658	0.328	0	Oligodendrocyte
Slc25a27	0	0.375093	0.672	0.345	0	Oligodendrocyte
9330111N05Rik	0	0.375049	0.158	0.027	0	Oligodendrocyte
Rdx	0	0.374322	0.786	0.437	0	Oligodendrocyte
Cxxc5	0	0.374028	0.643	0.265	0	Oligodendrocyte
Prox1os	0	0.373649	0.382	0.022	0	Oligodendrocyte
Pvt1	0	0.373388	0.469	0.176	0	Oligodendrocyte
Epn2	0	0.373228	0.799	0.398	0	Oligodendrocyte
Tpst1	0	0.372905	0.552	0.179	0	Oligodendrocyte
E330009J07Rik	0	0.372482	0.557	0.171	0	Oligodendrocyte
Dusp26	0	0.372095	0.684	0.242	0	Oligodendrocyte
Eif4h	0	0.371747	0.741	0.385	0	Oligodendrocyte
Ssh2	0	0.371697	0.798	0.474	0	Oligodendrocyte
Ncam2	0	0.370518	0.886	0.586	0	Oligodendrocyte
Rpl24	0	0.369557	0.803	0.435	0	Oligodendrocyte
Itsn2	0	0.368548	0.799	0.502	0	Oligodendrocyte
Pla2g3	0	0.368233	0.394	0.058	0	Oligodendrocyte
Jph4	0	0.368038	0.612	0.253	0	Oligodendrocyte
Ikzf2	0	0.367377	0.559	0.218	0	Oligodendrocyte
Synm	0	0.367313	0.527	0.127	0	Oligodendrocyte
Rasa3	0	0.366746	0.648	0.264	0	Oligodendrocyte
Cln8	0	0.366734	0.49	0.102	0	Oligodendrocyte
Fbxl5	0	0.365826	0.652	0.286	0	Oligodendrocyte
Tmed7	0	0.365774	0.641	0.292	0	Oligodendrocyte
Cdk5rap2	0	0.365377	0.583	0.213	0	Oligodendrocyte
Selenot	0	0.364557	0.707	0.365	0	Oligodendrocyte
Slc8a1	0	0.364443	0.804	0.393	0	Oligodendrocyte
Acot7	0	0.364345	0.675	0.277	0	Oligodendrocyte
Rap1gds1	0	0.363503	0.755	0.433	0	Oligodendrocyte
Fau	0	0.363229	0.81	0.449	0	Oligodendrocyte
Cavin3	0	0.362586	0.475	0.124	0	Oligodendrocyte
Sass6	0	0.362403	0.384	0.085	0	Oligodendrocyte
Phactr1	0	0.361467	0.813	0.473	0	Oligodendrocyte
Abhd4	0	0.361119	0.55	0.156	0	Oligodendrocyte
Trp53bp2	0	0.360753	0.589	0.179	0	Oligodendrocyte
Naaladl2	0	0.360753	0.69	0.398	0	Oligodendrocyte
Phc1	0	0.360707	0.52	0.169	0	Oligodendrocyte
Hs3st1	0	0.360094	0.41	0.076	0	Oligodendrocyte
Scamp5	0	0.357141	0.746	0.369	0	Oligodendrocyte
Shroom2	0	0.356541	0.588	0.243	0	Oligodendrocyte
Rpl6	0	0.356172	0.811	0.481	0	Oligodendrocyte
Rps9	0	0.356161	0.823	0.493	0	Oligodendrocyte
Zfp281	0	0.356128	0.538	0.177	0	Oligodendrocyte
Hmox2	0	0.355069	0.545	0.194	0	Oligodendrocyte
Mat2a	0	0.354343	0.838	0.579	0	Oligodendrocyte
St3gal3	0	0.354108	0.642	0.33	0	Oligodendrocyte
Tomm6	0	0.353815	0.679	0.329	0	Oligodendrocyte
4931406P16Rik	0	0.353648	0.732	0.333	0	Oligodendrocyte
Plod1	0	0.353516	0.573	0.184	0	Oligodendrocyte
Traf6	0	0.35267	0.5	0.136	0	Oligodendrocyte
Selenof	0	0.352655	0.759	0.426	0	Oligodendrocyte
Smarcd1	0	0.351673	0.656	0.293	0	Oligodendrocyte
Atp10b	0	0.351448	0.327	0.008	0	Oligodendrocyte
Cobll1	0	0.3514	0.648	0.171	0	Oligodendrocyte
Fasn	0	0.351244	0.562	0.223	0	Oligodendrocyte
Pou3f1	0	0.350838	0.379	0.057	0	Oligodendrocyte
Cpeb2	0	0.349834	0.693	0.344	0	Oligodendrocyte
Cd81	0	0.349648	0.838	0.577	0	Oligodendrocyte
Baz2b	0	0.349363	0.85	0.59	0	Oligodendrocyte
Dleu2	0	0.348757	0.627	0.19	0	Oligodendrocyte
Tent5a	0	0.348119	0.332	0.089	0	Oligodendrocyte
5033421B08Rik	0	0.348062	0.168	0.014	0	Oligodendrocyte
4930506C21Rik	0	0.347643	0.446	0.057	0	Oligodendrocyte
Chmp7	0	0.347605	0.523	0.175	0	Oligodendrocyte
Rpl29	0	0.347455	0.729	0.368	0	Oligodendrocyte
Mtf1	0	0.3469	0.547	0.182	0	Oligodendrocyte
Ldb3	0	0.346685	0.405	0.082	0	Oligodendrocyte
Ipo13	0	0.345291	0.493	0.118	0	Oligodendrocyte
Tmem134	0	0.344941	0.616	0.208	0	Oligodendrocyte
Stk39	0	0.344422	0.653	0.279	0	Oligodendrocyte
Ccdc13	0	0.344282	0.388	0.031	0	Oligodendrocyte
Ppp2ca	0	0.343826	0.713	0.361	0	Oligodendrocyte
Rab40c	0	0.343432	0.594	0.245	0	Oligodendrocyte
Tmtc2	0	0.343112	0.789	0.426	0	Oligodendrocyte
Hsp90ab1	0	0.342985	0.862	0.648	0	Oligodendrocyte
Ids	0	0.342614	0.662	0.284	0	Oligodendrocyte
Rnf144a	0	0.341945	0.573	0.207	0	Oligodendrocyte
Pdcd6ip	0	0.34174	0.562	0.271	0	Oligodendrocyte
Svip	0	0.341354	0.606	0.239	0	Oligodendrocyte
Rhoa	0	0.341339	0.737	0.385	0	Oligodendrocyte
Twf1	0	0.34109	0.568	0.221	0	Oligodendrocyte
Sox8	0	0.340603	0.596	0.142	0	Oligodendrocyte
Pafah1b1	0	0.340523	0.864	0.622	0	Oligodendrocyte
Reep5	0	0.340009	0.778	0.439	0	Oligodendrocyte
Irf2bp2	0	0.339183	0.604	0.262	0	Oligodendrocyte
Samd8	0	0.338427	0.562	0.228	0	Oligodendrocyte
Fam222a	0	0.337009	0.412	0.078	0	Oligodendrocyte
Jak2	0	0.33626	0.562	0.242	0	Oligodendrocyte
Sptssa	0	0.335978	0.618	0.249	0	Oligodendrocyte
Pantr1	0	0.335545	0.541	0.194	0	Oligodendrocyte
Rab21	0	0.335222	0.68	0.34	0	Oligodendrocyte
Pcyt1b	0	0.335028	0.491	0.162	0	Oligodendrocyte
Atp6v1g1	0	0.334994	0.656	0.332	0	Oligodendrocyte
Spred1	0	0.334556	0.731	0.405	0	Oligodendrocyte
Snx33	0	0.334264	0.38	0.036	0	Oligodendrocyte
Tmem30a	0	0.334118	0.801	0.468	0	Oligodendrocyte
Prex1	0	0.333981	0.645	0.239	0	Oligodendrocyte
Shroom3	0	0.333244	0.299	0.064	0	Oligodendrocyte
Vamp3	0	0.333121	0.544	0.153	0	Oligodendrocyte
Ldlrad3	0	0.331585	0.557	0.205	0	Oligodendrocyte
Rpl3	0	0.33107	0.808	0.426	0	Oligodendrocyte
Mlf2	0	0.330744	0.744	0.401	0	Oligodendrocyte
Ilrun	0	0.329668	0.568	0.252	0	Oligodendrocyte
Smim15	0	0.329477	0.536	0.168	0	Oligodendrocyte
Tfdp2	0	0.328498	0.616	0.272	0	Oligodendrocyte
P3h4	0	0.327194	0.394	0.072	0	Oligodendrocyte
Scd3	0	0.326006	0.308	0.016	0	Oligodendrocyte
Rps12	0	0.325921	0.787	0.435	0	Oligodendrocyte
Abhd17a	0	0.325813	0.562	0.237	0	Oligodendrocyte
Amd1	0	0.323705	0.525	0.214	0	Oligodendrocyte
Ctnnbip1	0	0.323396	0.584	0.253	0	Oligodendrocyte
Rps16	0	0.323133	0.803	0.432	0	Oligodendrocyte
Arl2	0	0.323053	0.599	0.228	0	Oligodendrocyte
Rps13	0	0.322883	0.798	0.441	0	Oligodendrocyte
Stard3	0	0.322115	0.453	0.11	0	Oligodendrocyte
Ptges3	0	0.321275	0.75	0.398	0	Oligodendrocyte
Wdr20	0	0.320901	0.529	0.216	0	Oligodendrocyte
Tjap1	0	0.320863	0.407	0.118	0	Oligodendrocyte
Crybg3	0	0.320531	0.386	0.088	0	Oligodendrocyte
Chdh	0	0.31949	0.343	0.013	0	Oligodendrocyte
Tmed10	0	0.319045	0.756	0.45	0	Oligodendrocyte
1810058I24Rik	0	0.318673	0.529	0.185	0	Oligodendrocyte
Setd7	0	0.317358	0.682	0.356	0	Oligodendrocyte
Dubr	0	0.317304	0.366	0.063	0	Oligodendrocyte
Zfp365	0	0.317075	0.446	0.139	0	Oligodendrocyte
Dmwd	0	0.316839	0.508	0.196	0	Oligodendrocyte
Tasor	0	0.316835	0.617	0.328	0	Oligodendrocyte
Srd5a1	0	0.316333	0.37	0.052	0	Oligodendrocyte
Btf3	0	0.31593	0.561	0.296	0	Oligodendrocyte
Mfsd14a	0	0.315578	0.565	0.239	0	Oligodendrocyte
Prag1	0	0.315533	0.451	0.143	0	Oligodendrocyte
Nr3c1	0	0.314885	0.752	0.387	0	Oligodendrocyte
Fgd3	0	0.314479	0.331	0.032	0	Oligodendrocyte
Omg	0	0.314133	0.603	0.24	0	Oligodendrocyte
Lrp4	0	0.313979	0.362	0.082	0	Oligodendrocyte
S100a13	0	0.312722	0.596	0.196	0	Oligodendrocyte
Prkca	0	0.31189	0.737	0.395	0	Oligodendrocyte
Rpl21	0	0.311328	0.803	0.444	0	Oligodendrocyte
Gm35438.1	0	0.31126	0.321	0.054	0	Oligodendrocyte
9330159F19Rik	0	0.309852	0.703	0.382	0	Oligodendrocyte
Tex2	0	0.309649	0.574	0.239	0	Oligodendrocyte
Rpl27a	0	0.309039	0.813	0.464	0	Oligodendrocyte
Nras	0	0.307968	0.561	0.198	0	Oligodendrocyte
Fads6	0	0.307968	0.503	0.124	0	Oligodendrocyte
Kif3c	0	0.306762	0.632	0.291	0	Oligodendrocyte
Tesk2	0	0.3067	0.466	0.15	0	Oligodendrocyte
Nmral1	0	0.306333	0.317	0.026	0	Oligodendrocyte
Dop1b	0	0.305745	0.542	0.229	0	Oligodendrocyte
Rab33b	0	0.305047	0.451	0.129	0	Oligodendrocyte
Tma16	0	0.304632	0.275	0.097	0	Oligodendrocyte
Tob2	0	0.303784	0.542	0.215	0	Oligodendrocyte
Kctd4	0	0.303758	0.441	0.125	0	Oligodendrocyte
Tfeb	0	0.303581	0.465	0.132	0	Oligodendrocyte
Ptp4a2	0	0.303538	0.732	0.397	0	Oligodendrocyte
Usp30	0	0.302238	0.458	0.133	0	Oligodendrocyte
Dctn4	0	0.302114	0.702	0.415	0	Oligodendrocyte
Rps7	0	0.302073	0.801	0.426	0	Oligodendrocyte
Rps3	0	0.301886	0.825	0.492	0	Oligodendrocyte
Mpp2	0	0.301061	0.538	0.201	0	Oligodendrocyte
Aif1l	0	0.300074	0.361	0.034	0	Oligodendrocyte
Pafah1b2	0	0.299878	0.661	0.3	0	Oligodendrocyte
Smim1	0	0.299808	0.424	0.099	0	Oligodendrocyte
Retreg3	0	0.299807	0.535	0.215	0	Oligodendrocyte
Snapin	0	0.299446	0.601	0.224	0	Oligodendrocyte
Fam234a	0	0.299327	0.56	0.211	0	Oligodendrocyte
Folh1	0	0.298413	0.506	0.12	0	Oligodendrocyte
Zfp740	0	0.298224	0.578	0.268	0	Oligodendrocyte
Bicd2	0	0.298106	0.528	0.249	0	Oligodendrocyte
Dnajc24	0	0.297917	0.571	0.239	0	Oligodendrocyte
Mta3	0	0.297867	0.58	0.262	0	Oligodendrocyte
S100a1	0	0.297827	0.555	0.204	0	Oligodendrocyte
Pgp	0	0.297488	0.641	0.308	0	Oligodendrocyte
Aopep	0	0.297481	0.647	0.345	0	Oligodendrocyte
Gm13293	0	0.297401	0.276	0.01	0	Oligodendrocyte
Elovl6	0	0.296687	0.674	0.327	0	Oligodendrocyte
Rhpn2	0	0.296673	0.349	0.044	0	Oligodendrocyte
Urm1	0	0.296495	0.555	0.207	0	Oligodendrocyte
Rpl11	0	0.295462	0.805	0.447	0	Oligodendrocyte
Fech	0	0.294617	0.546	0.218	0	Oligodendrocyte
Bet1	0	0.294383	0.538	0.18	0	Oligodendrocyte
Rpl4	0	0.294193	0.802	0.455	0	Oligodendrocyte
Rpl41	0	0.293579	0.826	0.542	0	Oligodendrocyte
Set	0	0.293138	0.751	0.378	0	Oligodendrocyte
Tomm20	0	0.293029	0.684	0.351	0	Oligodendrocyte
Slc22a23	0	0.293027	0.593	0.277	0	Oligodendrocyte
Pcnp	0	0.292745	0.739	0.389	0	Oligodendrocyte
Arc	0	0.292456	0.334	0.016	0	Oligodendrocyte
Gm9895	0	0.291977	0.32	0.007	0	Oligodendrocyte
Nudt3	0	0.291884	0.649	0.33	0	Oligodendrocyte
Alkbh5	0	0.291662	0.59	0.274	0	Oligodendrocyte
Sik2	0	0.290887	0.624	0.338	0	Oligodendrocyte
Ncam1	0	0.290413	0.894	0.619	0	Oligodendrocyte
Gatad1	0	0.289689	0.647	0.322	0	Oligodendrocyte
Dapk2	0	0.289644	0.284	0.012	0	Oligodendrocyte
Usf2	0	0.289282	0.629	0.302	0	Oligodendrocyte
Ston2	0	0.288804	0.555	0.182	0	Oligodendrocyte
Rybp	0	0.288326	0.511	0.213	0	Oligodendrocyte
Sh3glb1	0	0.287867	0.789	0.461	0	Oligodendrocyte
Adipor1	0	0.287464	0.642	0.278	0	Oligodendrocyte
Ssr3	0	0.28694	0.649	0.318	0	Oligodendrocyte
Mtmr10	0	0.286639	0.509	0.178	0	Oligodendrocyte
Lrp1b	0	0.286629	0.939	0.764	0	Oligodendrocyte
Tmed2	0	0.286521	0.616	0.309	0	Oligodendrocyte
Map1lc3b	0	0.286312	0.709	0.379	0	Oligodendrocyte
Tm9sf3	0	0.28593	0.754	0.427	0	Oligodendrocyte
Gm42756	0	0.285682	0.214	0.003	0	Oligodendrocyte
Rnf5	0	0.285655	0.568	0.199	0	Oligodendrocyte
Cdkl5	0	0.285632	0.549	0.233	0	Oligodendrocyte
Dcps	0	0.285551	0.384	0.095	0	Oligodendrocyte
Rnf181	0	0.285068	0.521	0.194	0	Oligodendrocyte
Atp6ap1	0	0.284664	0.711	0.352	0	Oligodendrocyte
Fktn	0	0.284311	0.667	0.31	0	Oligodendrocyte
Snx24	0	0.282387	0.572	0.272	0	Oligodendrocyte
[truncated: 13,059 more rows]

## Sheet: Supplementary_Data_2
gene	p_val	avg_logFC	pct.1	pct.2	p_val_adj	cluster
Gm26673	0	10.6202	0.261	0.04	0	0_ex_Gm26673/Htra1
2600014E21Rik	0	7.85661	0.138	0.019	0	0_ex_Gm26673/Htra1
Acan	0	3.48924	0.117	0.009	0	0_ex_Gm26673/Htra1
A730009L09Rik	0	3.27347	0.103	0.003	0	0_ex_Gm26673/Htra1
Gm26633	0	2.67209	0.158	0.02	0	0_ex_Gm26673/Htra1
Adamtsl5	0	1.68872	0.143	0.009	0	0_ex_Gm26673/Htra1
Bcan	0	1.66749	0.392	0.122	0	0_ex_Gm26673/Htra1
Lbx1	0	1.64632	0.09	0.005	0	0_ex_Gm26673/Htra1
Coro6	0	1.30564	0.448	0.177	0	0_ex_Gm26673/Htra1
Vmn1r196	0	1.28822	0.056	0.002	0	0_ex_Gm26673/Htra1
Tlx1	2.06054349085319e-259	0.516793	0.062	0.004	7.01903534724229e-255	0_ex_Gm26673/Htra1
Ldlrap1	7.82308319503945e-254	0.422221	0.059	0.004	2.66485505955824e-249	0_ex_Gm26673/Htra1
9130017K11Rik	1.30829734520087e-220	0.3085	0.044	0.002	4.45658407669225e-216	0_ex_Gm26673/Htra1
Gm10684	1.25975818355789e-216	0.791881	0.133	0.026	4.29124027647158e-212	0_ex_Gm26673/Htra1
Tpm2	1.71377327944786e-197	1.30745	0.099	0.016	5.83779729911119e-193	0_ex_Gm26673/Htra1
Stac2	1.77537655760386e-194	10.6851	0.251	0.09	6.04764270582178e-190	0_ex_Gm26673/Htra1
Hhatl	6.20237823941074e-190	0.26974	0.06	0.006	2.11277812347288e-185	0_ex_Gm26673/Htra1
Plekhg3	2.13090809145732e-175	0.856397	0.074	0.01	7.2587253227402e-171	0_ex_Gm26673/Htra1
Mir124a-1hg	6.20083570888632e-172	4.96568	0.653	0.429	2.11225267587504e-167	0_ex_Gm26673/Htra1
Tanc1	3.95472710541133e-170	15.5342	0.21	0.074	1.34713824118731e-165	0_ex_Gm26673/Htra1
Htra1	4.57623748575274e-159	2.34435	0.116	0.027	1.55884953714681e-154	0_ex_Gm26673/Htra1
Esyt1	7.2357416382745e-156	0.252789	0.133	0.034	2.46478303166183e-151	0_ex_Gm26673/Htra1
Best3	1.75399876396027e-155	0.683107	0.059	0.007	5.97482138955425e-151	0_ex_Gm26673/Htra1
A930029G22Rik	4.93009483108458e-154	0.704508	0.188	0.062	1.67938750326065e-149	0_ex_Gm26673/Htra1
Lingo4	1.86304583540103e-147	1.57005	0.09	0.018	6.34627933371007e-143	0_ex_Gm26673/Htra1
Gm20417	4.66099741565073e-142	0.481022	0.543	0.309	1.58772215966726e-137	0_ex_Gm26673/Htra1
Syde1	3.05754624347058e-140	0.294038	0.057	0.008	1.04152255237582e-135	0_ex_Gm26673/Htra1
Crot	1.1883730044605e-132	0.6916	0.299	0.142	4.04807380239423e-128	0_ex_Gm26673/Htra1
Inhbb	2.66681677675367e-132	1.47611	0.086	0.018	9.08424466833371e-128	0_ex_Gm26673/Htra1
Inpp5j	4.39994913261675e-125	1.87268	0.225	0.096	1.49879867253457e-120	0_ex_Gm26673/Htra1
Apol8	1.25888052983241e-124	0.323869	0.095	0.022	4.28825063682113e-120	0_ex_Gm26673/Htra1
Esrrb	1.22228695749912e-119	0.797875	0.073	0.014	4.16359829202502e-115	0_ex_Gm26673/Htra1
Actn2	5.24772853192084e-117	2.13276	0.123	0.037	1.78758624711352e-112	0_ex_Gm26673/Htra1
Gm49513	1.86110587360158e-112	0.352199	0.106	0.029	6.33967104783643e-108	0_ex_Gm26673/Htra1
Coro1b	2.90049959437019e-112	0.366041	0.211	0.086	9.8802618182626e-108	0_ex_Gm26673/Htra1
Slc4a9	5.46582544300492e-105	0.460735	0.081	0.019	1.8618787789052e-100	0_ex_Gm26673/Htra1
Slc25a13	7.28118862759267e-105	8.38876	0.222	0.101	2.48026409410317e-100	0_ex_Gm26673/Htra1
Hmg20b	7.33407298264426e-104	0.665836	0.21	0.093	2.49827862080794e-99	0_ex_Gm26673/Htra1
Hapln1	2.3237794707278e-98	1.24415	0.098	0.028	7.91572238908719e-94	0_ex_Gm26673/Htra1
Inf2	3.43704627253663e-97	1.43218	0.063	0.013	1.17079544227688e-92	0_ex_Gm26673/Htra1
Dlg1	8.63704261666481e-97	7.39899	0.277	0.439	2.9421221969407e-92	0_ex_Gm26673/Htra1
Gm13832	1.12555816292081e-93	3.01425	0.156	0.061	3.83410132617345e-89	0_ex_Gm26673/Htra1
Abca7	2.02125539657266e-93	0.381952	0.2	0.089	6.8852043828851e-89	0_ex_Gm26673/Htra1
A230050P20Rik	6.89245472126657e-93	0.321353	0.296	0.147	2.34784577625225e-88	0_ex_Gm26673/Htra1
Spsb1	4.8222093780031e-87	0.359163	0.068	0.016	1.64263740252298e-82	0_ex_Gm26673/Htra1
Neurod6	7.81843348375256e-86	1.34844	0.099	0.031	2.66327118190547e-81	0_ex_Gm26673/Htra1
Vmn1r199	2.30879537480635e-84	1.36136	0.012	0	7.86468056474036e-80	0_ex_Gm26673/Htra1
2010111I01Rik	9.31809606914096e-82	0.289978	0.182	0.078	3.17411624499218e-77	0_ex_Gm26673/Htra1
Abhd3	1.64055264086325e-81	1.81793	0.25	0.133	5.58837851583658e-77	0_ex_Gm26673/Htra1
Fis1	4.90535326875128e-79	20.7322	0.175	0.334	1.67095953746744e-74	0_ex_Gm26673/Htra1
Pparg	1.10895875973957e-77	1.94786	0.088	0.027	3.77755711917687e-73	0_ex_Gm26673/Htra1
Pde3a	7.21633904827381e-76	5.73216	0.154	0.067	2.45817373340399e-71	0_ex_Gm26673/Htra1
Flt3	1.00004647952102e-75	0.531825	0.322	0.192	3.40655832784041e-71	0_ex_Gm26673/Htra1
1700020I14Rik	1.59256143901076e-74	0.303842	0.182	0.081	5.42490128584625e-70	0_ex_Gm26673/Htra1
Rab37	2.64595156926992e-74	0.270984	0.115	0.042	9.01316942556106e-70	0_ex_Gm26673/Htra1
Myo19	3.64788893537402e-74	0.432646	0.206	0.102	1.24261688694581e-69	0_ex_Gm26673/Htra1
Gm20388	8.7923294385955e-73	0.270754	0.479	0.298	2.99501909996317e-68	0_ex_Gm26673/Htra1
Gm3294	2.5926257591493e-72	1.61242	0.159	0.071	8.83152038596617e-68	0_ex_Gm26673/Htra1
Pacsin3	2.29169208016995e-69	0.445631	0.073	0.021	7.80641990189093e-65	0_ex_Gm26673/Htra1
Glra1	4.28534417257218e-68	6.7072	0.447	0.299	1.45975963894499e-63	0_ex_Gm26673/Htra1
Il15ra	2.33837972114453e-67	0.718228	0.181	0.088	7.96545668210672e-63	0_ex_Gm26673/Htra1
Col16a1	6.8551291382093e-67	0.251299	0.202	0.104	2.33513118963962e-62	0_ex_Gm26673/Htra1
Smim13	2.10245134990536e-64	5.51571	0.146	0.305	7.16179027831763e-60	0_ex_Gm26673/Htra1
Tgfbr2	1.91356938357008e-62	6.64581	0.114	0.047	6.5183827481931e-58	0_ex_Gm26673/Htra1
H3f3a	4.79433993416953e-62	4.93766	0.172	0.312	1.63314395517551e-57	0_ex_Gm26673/Htra1
Neurod2	1.92231401628465e-60	1.55195	0.113	0.046	6.54817046507204e-56	0_ex_Gm26673/Htra1
Bsn	2.12703775328624e-60	9.21874	0.16	0.305	7.24554140279424e-56	0_ex_Gm26673/Htra1
Ilrun	3.18612754268729e-59	1.56882	0.105	0.246	1.085322486141e-54	0_ex_Gm26673/Htra1
Fam168b	8.47450394497175e-59	1.0693	0.155	0.306	2.88675502381518e-54	0_ex_Gm26673/Htra1
Nppc	3.28678747162388e-58	2.72529	0.121	0.054	1.11961128433396e-53	0_ex_Gm26673/Htra1
Far2	4.03642577454119e-58	0.250616	0.138	0.269	1.37496807583971e-53	0_ex_Gm26673/Htra1
Grk2	8.6940089875827e-58	5.98813	0.124	0.264	2.96152722153017e-53	0_ex_Gm26673/Htra1
Cspg5	3.02282501986363e-57	2.72213	0.223	0.376	1.02969511476635e-52	0_ex_Gm26673/Htra1
Trib1	1.81856176346218e-56	0.518078	0.054	0.015	6.19474879105758e-52	0_ex_Gm26673/Htra1
Sptssb	1.47511498428988e-55	0.632026	0.102	0.041	5.02483168248503e-51	0_ex_Gm26673/Htra1
Jcad	1.67111923075301e-54	0.370543	0.066	0.021	5.69250054763706e-50	0_ex_Gm26673/Htra1
Acadvl	3.68910013527468e-54	0.27688	0.249	0.146	1.25665507007997e-49	0_ex_Gm26673/Htra1
Itgav	7.6980709502767e-54	0.434398	0.082	0.03	2.62227088850225e-49	0_ex_Gm26673/Htra1
Cbx6	1.71128566648439e-53	0.371368	0.191	0.335	5.82932349431243e-49	0_ex_Gm26673/Htra1
Usp2	4.19832731038686e-53	1.43083	0.193	0.109	1.43011821501018e-48	0_ex_Gm26673/Htra1
Paip1	9.66408027446078e-53	0.302367	0.185	0.32	3.29197230469232e-48	0_ex_Gm26673/Htra1
Anxa11	3.71849336986874e-50	0.321795	0.063	0.021	1.26666758151209e-45	0_ex_Gm26673/Htra1
Lars2	4.32494109104821e-50	11.7321	0.154	0.279	1.47324793325466e-45	0_ex_Gm26673/Htra1
Amer2	5.32314224453693e-49	1.71529	0.141	0.276	1.81327517417906e-44	0_ex_Gm26673/Htra1
Msrb3	1.34191138895472e-48	0.647528	0.167	0.088	4.57108695533536e-44	0_ex_Gm26673/Htra1
Zmiz2	3.70238410839827e-48	0.774166	0.137	0.266	1.26118012268479e-43	0_ex_Gm26673/Htra1
Psd3	4.76930932916695e-48	18.3317	0.248	0.371	1.62461752988743e-43	0_ex_Gm26673/Htra1
Cyp2s1	1.00161009393213e-47	1.10675	0.11	0.049	3.41188462397042e-43	0_ex_Gm26673/Htra1
Zfp267	1.07264096107298e-47	0.450551	0.062	0.165	3.65384416979901e-43	0_ex_Gm26673/Htra1
Nck1	5.32016592993192e-47	0.975872	0.127	0.242	1.81226132237201e-42	0_ex_Gm26673/Htra1
Zfp101	7.77179750545825e-47	0.346666	0.192	0.11	2.6473851022593e-42	0_ex_Gm26673/Htra1
Ccni	1.17792213687606e-46	4.06129	0.146	0.276	4.01247396705462e-42	0_ex_Gm26673/Htra1
Socs5	5.00308630856915e-46	1.53564	0.149	0.278	1.704251320151e-41	0_ex_Gm26673/Htra1
Sall2	9.05342950825657e-46	0.416378	0.099	0.211	3.08396022769252e-41	0_ex_Gm26673/Htra1
Appl1	1.52100356429711e-45	2.10196	0.346	0.444	5.18114654142166e-41	0_ex_Gm26673/Htra1
Sh3bp1	2.84591326418465e-45	0.261745	0.116	0.054	9.69431894311858e-41	0_ex_Gm26673/Htra1
Mef2d	4.31036821337715e-45	1.1673	0.196	0.314	1.46828382820479e-40	0_ex_Gm26673/Htra1
Pik3ca	1.5309999271267e-44	0.791043	0.245	0.366	5.2151981517644e-40	0_ex_Gm26673/Htra1
Dennd5a	2.47294024497372e-44	5.2753	0.191	0.32	8.42382365047847e-40	0_ex_Gm26673/Htra1
Arrb1	5.12585972893531e-44	0.395054	0.168	0.293	1.74607285806453e-39	0_ex_Gm26673/Htra1
Prdm2	7.37915763887295e-44	2.29111	0.217	0.333	2.51363625810568e-39	0_ex_Gm26673/Htra1
Tspan11	1.74455966689042e-43	0.26695	0.036	0.009	5.94266804929552e-39	0_ex_Gm26673/Htra1
Tmem234	9.23326361665063e-43	0.701154	0.284	0.395	3.14521891837587e-38	0_ex_Gm26673/Htra1
Ppp1r9b	9.40474308608223e-43	0.318908	0.131	0.248	3.20363168484305e-38	0_ex_Gm26673/Htra1
Dus3l	1.26254251262345e-42	0.267886	0.294	0.197	4.30072481500052e-38	0_ex_Gm26673/Htra1
Tle2	1.27039965985358e-42	0.84816	0.134	0.068	4.32748940132524e-38	0_ex_Gm26673/Htra1
Gm7271	3.06611902795209e-42	0.732363	0.02	0.003	1.0444427856816e-37	0_ex_Gm26673/Htra1
Nrg2	4.5553452170449e-42	16.6663	0.195	0.318	1.55173279473417e-37	0_ex_Gm26673/Htra1
Hif1a	1.27367728051976e-41	0.881603	0.179	0.293	4.33865428836251e-37	0_ex_Gm26673/Htra1
Cep19	1.9568954994e-41	2.47541	0.178	0.29	6.66596882915618e-37	0_ex_Gm26673/Htra1
Cracr2a	2.18604188093527e-41	0.546442	0.101	0.046	7.44653306321791e-37	0_ex_Gm26673/Htra1
Ube2k	8.548468981984e-41	33.1826	0.305	0.406	2.91195047402303e-36	0_ex_Gm26673/Htra1
Rgmb	2.46881667441488e-39	1.03493	0.122	0.238	8.40977711972683e-35	0_ex_Gm26673/Htra1
Tcea2	7.61513051836635e-39	0.342587	0.288	0.197	2.59401805977631e-34	0_ex_Gm26673/Htra1
Ptpn4	8.44562748060506e-39	2.27614	0.268	0.376	2.87691854499331e-34	0_ex_Gm26673/Htra1
Lrrc59	3.56685679245392e-38	0.994429	0.125	0.235	1.2150140977815e-33	0_ex_Gm26673/Htra1
Zfand5	2.12659551712061e-37	1.57408	0.215	0.336	7.24403496951964e-33	0_ex_Gm26673/Htra1
Rbfox3	3.46955673516096e-37	15.959	0.24	0.354	1.18186980626523e-32	0_ex_Gm26673/Htra1
Atf4	7.54144277090862e-37	0.909716	0.195	0.311	2.56891706548231e-32	0_ex_Gm26673/Htra1
Mkln1	1.2568680009751e-36	4.67463	0.322	0.413	4.28139515852158e-32	0_ex_Gm26673/Htra1
Churc1	5.47752050023943e-36	0.448068	0.101	0.198	1.86586258320156e-31	0_ex_Gm26673/Htra1
Sdcbp	4.43986897979145e-35	0.599932	0.168	0.286	1.51239696927616e-30	0_ex_Gm26673/Htra1
Mitf	5.59901128686701e-35	2.09963	0.172	0.103	1.90724720475838e-30	0_ex_Gm26673/Htra1
Usf2	5.94057068312122e-35	1.6639	0.155	0.267	2.02359599749841e-30	0_ex_Gm26673/Htra1
Fam219a	1.91070998674524e-34	1.84591	0.381	0.448	6.50864249884899e-30	0_ex_Gm26673/Htra1
Agpat3	1.9962065902761e-34	1.56613	0.162	0.277	6.7998781291165e-30	0_ex_Gm26673/Htra1
Prkcq	5.5085091086329e-34	3.72726	0.093	0.045	1.87641854276471e-29	0_ex_Gm26673/Htra1
Ugt8a	9.5063655497291e-34	1.4216	0.096	0.047	3.23824836085972e-29	0_ex_Gm26673/Htra1
Kcnn1	1.75987213158086e-33	0.635836	0.073	0.032	5.99482842901705e-29	0_ex_Gm26673/Htra1
Zkscan1	3.32400883108448e-33	0.797121	0.167	0.271	1.13229036822062e-28	0_ex_Gm26673/Htra1
Fgf18	1.57072754933825e-32	0.583141	0.093	0.045	5.35052632406581e-28	0_ex_Gm26673/Htra1
Tcf7l1	1.61323272168732e-32	0.340412	0.037	0.011	5.49531594315569e-28	0_ex_Gm26673/Htra1
Pbx2	1.93712487222751e-32	2.11931	0.085	0.173	6.59862216475578e-28	0_ex_Gm26673/Htra1
Abhd12	2.74464486582507e-32	0.447979	0.27	0.366	9.34935827094652e-28	0_ex_Gm26673/Htra1
Fam234b	3.92407265218582e-32	1.52719	0.166	0.274	1.33669610824058e-27	0_ex_Gm26673/Htra1
AU040320	7.79487615748192e-32	1.15176	0.2	0.303	2.65524661428464e-27	0_ex_Gm26673/Htra1
Reps2	8.20782778258347e-32	8.87407	0.236	0.332	2.79591445585923e-27	0_ex_Gm26673/Htra1
Ufm1	1.07810956039145e-31	0.384518	0.111	0.205	3.67247240651743e-27	0_ex_Gm26673/Htra1
Kifc2	1.29752410268915e-31	1.58871	0.538	0.435	4.41988610340031e-27	0_ex_Gm26673/Htra1
Ubxn2a	2.03750244530484e-31	5.58493	0.252	0.359	6.94054832968641e-27	0_ex_Gm26673/Htra1
B230217C12Rik	2.08145095295188e-31	2.33863	0.195	0.302	7.0902545261353e-27	0_ex_Gm26673/Htra1
Dip2b	2.46095788283391e-31	0.567281	0.323	0.398	8.38300693208545e-27	0_ex_Gm26673/Htra1
Ncs1	6.42348227373756e-31	3.25001	0.195	0.306	2.18809500172596e-26	0_ex_Gm26673/Htra1
Purg	8.32368935229966e-31	2.3142	0.312	0.403	2.83538154096736e-26	0_ex_Gm26673/Htra1
St8sia5	1.09802896833592e-30	1.71938	0.151	0.091	3.74032587773948e-26	0_ex_Gm26673/Htra1
Gt(ROSA)26Sor	1.1409395736811e-30	2.9418	0.121	0.221	3.8864965637873e-26	0_ex_Gm26673/Htra1
Zfp91	2.3759144203362e-30	3.54873	0.267	0.371	8.09331488143324e-26	0_ex_Gm26673/Htra1
Nap1l2	2.54861463390413e-30	0.482188	0.182	0.29	8.68160088893101e-26	0_ex_Gm26673/Htra1
Lin52	6.40654948174846e-30	6.33149	0.172	0.264	2.18232701546279e-25	0_ex_Gm26673/Htra1
Ncor1	1.12827759239757e-29	6.35276	0.535	0.563	3.84336479074308e-25	0_ex_Gm26673/Htra1
Kank4	3.67400722514223e-29	0.745692	0.131	0.076	1.25151382117245e-24	0_ex_Gm26673/Htra1
Lrrc4	4.14205823804893e-29	4.51564	0.154	0.254	1.41095071820899e-24	0_ex_Gm26673/Htra1
Thap12	5.30516961734916e-29	0.696773	0.117	0.209	1.80715297845382e-24	0_ex_Gm26673/Htra1
Setd7	1.33587170043718e-28	8.06804	0.219	0.334	4.55051336036922e-24	0_ex_Gm26673/Htra1
Sgta	1.74215504578819e-28	0.889415	0.223	0.318	5.93447694797288e-24	0_ex_Gm26673/Htra1
Ccdc91	4.00669220758653e-28	0.496541	0.136	0.23	1.36483963359227e-23	0_ex_Gm26673/Htra1
Tnfrsf21	6.96246434747124e-28	1.35293	0.173	0.27	2.3716938553226e-23	0_ex_Gm26673/Htra1
Ric3	1.05854653922103e-27	1.86017	0.23	0.323	3.60583293120252e-23	0_ex_Gm26673/Htra1
Zfp260	1.11360693083686e-27	0.270181	0.197	0.297	3.79339064920269e-23	0_ex_Gm26673/Htra1
Napa	1.43977722674128e-27	3.32273	0.207	0.312	4.90445714517151e-23	0_ex_Gm26673/Htra1
Slc16a6	4.35279292065965e-27	0.446077	0.109	0.061	1.4827353804935e-22	0_ex_Gm26673/Htra1
Zfp949	4.72273095549595e-27	2.47053	0.138	0.224	1.60875107268014e-22	0_ex_Gm26673/Htra1
Chm	5.58187650479055e-27	6.37785	0.24	0.337	1.90141041259185e-22	0_ex_Gm26673/Htra1
8030453O22Rik	5.79361603559267e-27	0.563648	0.053	0.022	1.97353736636429e-22	0_ex_Gm26673/Htra1
Foxo3	1.53270044702941e-26	2.67371	0.102	0.185	5.22099080276098e-22	0_ex_Gm26673/Htra1
1110059E24Rik	3.41241642757638e-26	0.776707	0.152	0.243	1.16240553188962e-21	0_ex_Gm26673/Htra1
Cnih1	4.89090049987273e-26	0.70447	0.168	0.265	1.66603634627665e-21	0_ex_Gm26673/Htra1
Rnmt	5.01413589544219e-26	1.0848	0.201	0.293	1.70801525142343e-21	0_ex_Gm26673/Htra1
Rmnd1	7.39442480644329e-26	0.284524	0.371	0.291	2.51883686606684e-21	0_ex_Gm26673/Htra1
Klf9	1.00457589974126e-25	2.02021	0.161	0.265	3.42198734487864e-21	0_ex_Gm26673/Htra1
Tmem25	2.87346316274892e-25	1.47836	0.295	0.226	9.78816491758793e-21	0_ex_Gm26673/Htra1
Stx17	3.45609591086873e-25	16.7026	0.147	0.23	1.17728451107832e-20	0_ex_Gm26673/Htra1
Ppp1r12c	3.62297912395825e-25	0.554994	0.168	0.257	1.23413160878514e-20	0_ex_Gm26673/Htra1
Asph	8.64663527692234e-25	0.992174	0.245	0.338	2.94538984073083e-20	0_ex_Gm26673/Htra1
AW011738	1.17897062214132e-24	0.57336	0.063	0.03	4.0160455272622e-20	0_ex_Gm26673/Htra1
8030462N17Rik	1.9609755011254e-24	6.23841	0.174	0.266	6.67986694703356e-20	0_ex_Gm26673/Htra1
Smg7	3.24548144992459e-24	1.86363	0.253	0.341	1.10554080110231e-19	0_ex_Gm26673/Htra1
Fbxl5	1.15687285551057e-23	0.403467	0.255	0.339	3.94077169501121e-19	0_ex_Gm26673/Htra1
Cux1	1.1594071461732e-23	0.371895	0.273	0.36	3.9494045027244e-19	0_ex_Gm26673/Htra1
Api5	1.370308822061e-23	1.342	0.168	0.256	4.66781997146857e-19	0_ex_Gm26673/Htra1
Fgfr1op	1.58205669207746e-23	0.634015	0.262	0.197	5.38911791589268e-19	0_ex_Gm26673/Htra1
Shld1	3.14740839092388e-23	0.598912	0.06	0.122	1.07213319428431e-18	0_ex_Gm26673/Htra1
Iars2	3.51245390937832e-23	0.71753	0.161	0.244	1.19648229969063e-18	0_ex_Gm26673/Htra1
Sltm	7.7456709229415e-23	1.92754	0.662	0.639	2.63848534319079e-18	0_ex_Gm26673/Htra1
Ythdf1	1.08769031241352e-22	0.352687	0.124	0.206	3.70510828020541e-18	0_ex_Gm26673/Htra1
Wdr12	1.20016742759471e-22	0.352768	0.214	0.297	4.08825032535861e-18	0_ex_Gm26673/Htra1
Ifitm10	2.01651926175029e-22	0.560518	0.128	0.205	6.86907121322617e-18	0_ex_Gm26673/Htra1
Tdrd5	3.13470844342171e-22	0.656989	0.142	0.091	1.06780708416717e-17	0_ex_Gm26673/Htra1
Clip4	4.20535411866703e-22	0.599583	0.215	0.306	1.43251182698274e-17	0_ex_Gm26673/Htra1
Abcd2	1.06242759795276e-21	0.388375	0.136	0.087	3.61905336966627e-17	0_ex_Gm26673/Htra1
Tmcc2	2.86059738384039e-21	0.790437	0.115	0.196	9.7443389283139e-17	0_ex_Gm26673/Htra1
Iars	3.29355046458132e-21	0.429607	0.179	0.262	1.12191503025498e-16	0_ex_Gm26673/Htra1
Abcb7	6.17367846832786e-21	1.25407	0.169	0.252	2.1030018334512e-16	0_ex_Gm26673/Htra1
Gm12236	8.60658313620574e-21	0.378345	0.125	0.078	2.93174647951712e-16	0_ex_Gm26673/Htra1
Abcf2	1.57868426381825e-20	1.03703	0.147	0.227	5.37763007627048e-16	0_ex_Gm26673/Htra1
Gm21154	2.10184171734968e-20	0.674526	0.03	0.011	7.15971362597995e-16	0_ex_Gm26673/Htra1
Rasa4	2.24640801926281e-20	0.545657	0.139	0.09	7.65216427681684e-16	0_ex_Gm26673/Htra1
Abhd17a	2.31587572388964e-20	3.93133	0.135	0.219	7.88879906585766e-16	0_ex_Gm26673/Htra1
Usp3	2.5940822565159e-20	3.53487	0.221	0.165	8.83648179859575e-16	0_ex_Gm26673/Htra1
Nbr1	4.88299328478487e-20	2.42078	0.231	0.318	1.66334283252912e-15	0_ex_Gm26673/Htra1
Nudt12	8.95754010596077e-20	6.75796	0.108	0.066	3.05129646169448e-15	0_ex_Gm26673/Htra1
AI593442	1.26396981263303e-19	9.66717	0.203	0.299	4.30558676975315e-15	0_ex_Gm26673/Htra1
Fhdc1	1.28936743750369e-19	0.428911	0.079	0.044	4.39210123911258e-15	0_ex_Gm26673/Htra1
Sdhd	1.51537129652001e-19	0.911624	0.176	0.259	5.16196078446576e-15	0_ex_Gm26673/Htra1
Hr	1.61446962054543e-19	0.322099	0.05	0.023	5.49952931542597e-15	0_ex_Gm26673/Htra1
Appl2	5.81678391894706e-19	0.258327	0.239	0.181	1.98142927415013e-14	0_ex_Gm26673/Htra1
Letm1	6.827408415416e-19	0.604021	0.157	0.232	2.32568840262731e-14	0_ex_Gm26673/Htra1
Asap2	1.1171049325852e-18	1.01441	0.255	0.326	3.80530624235823e-14	0_ex_Gm26673/Htra1
Inpp1	2.48343826931885e-18	0.304565	0.139	0.211	8.45958412060775e-14	0_ex_Gm26673/Htra1
Brox	2.95089541500068e-18	1.73461	0.163	0.239	1.00519301416583e-13	0_ex_Gm26673/Htra1
Stxbp3	4.11140225624903e-18	0.579231	0.05	0.1	1.40050806456867e-13	0_ex_Gm26673/Htra1
Akain1	5.0969485368448e-18	1.27855	0.131	0.088	1.73622454959081e-13	0_ex_Gm26673/Htra1
Hnrnph1	6.90266631029625e-18	2.80927	0.373	0.432	2.35132425193931e-13	0_ex_Gm26673/Htra1
Crlf3	8.33497874325285e-18	0.414105	0.219	0.168	2.83922715910165e-13	0_ex_Gm26673/Htra1
Usp1	9.15138069868907e-18	0.253793	0.083	0.141	3.11732632120144e-13	0_ex_Gm26673/Htra1
Klf3	9.37183499629562e-18	1.27234	0.117	0.075	3.19242187313814e-13	0_ex_Gm26673/Htra1
Pgbd5	1.30596301814963e-17	2.96125	0.153	0.236	4.4486324250249e-13	0_ex_Gm26673/Htra1
Mbnl1	1.33419268486338e-17	3.73278	0.328	0.396	4.54479396171861e-13	0_ex_Gm26673/Htra1
Rabgef1	1.67834533740272e-17	0.592601	0.155	0.225	5.71711555732862e-13	0_ex_Gm26673/Htra1
Slc27a4	2.82096140178962e-17	0.602255	0.151	0.219	9.60932291905616e-13	0_ex_Gm26673/Htra1
Ddx1	4.78346015828027e-17	2.5237	0.285	0.353	1.62943786831659e-12	0_ex_Gm26673/Htra1
Mia2	5.66073537583526e-17	0.36984	0.224	0.302	1.92827289842452e-12	0_ex_Gm26673/Htra1
Rnf13	1.0672915306265e-16	1.45585	0.23	0.309	3.6356218699261e-12	0_ex_Gm26673/Htra1
Ccdc90b	1.07319233030723e-16	1.23102	0.164	0.234	3.65572235395854e-12	0_ex_Gm26673/Htra1
Tmf1	1.57619471726685e-16	1.08827	0.212	0.295	5.36914968489781e-12	0_ex_Gm26673/Htra1
Fhod3	1.59756481782618e-16	0.858857	0.255	0.329	5.4419447954431e-12	0_ex_Gm26673/Htra1
Abcc8	2.25069266852506e-16	0.589101	0.171	0.125	7.66675950606375e-12	0_ex_Gm26673/Htra1
1700094D03Rik	3.67213348625566e-16	1.6954	0.018	0.052	1.25087555075813e-11	0_ex_Gm26673/Htra1
Gfod1	9.63737317192367e-16	3.53421	0.139	0.219	3.28287479728408e-11	0_ex_Gm26673/Htra1
Aph1a	1.27408550512579e-15	1.30392	0.096	0.153	4.34004486466048e-11	0_ex_Gm26673/Htra1
Heg1	1.46842983577322e-15	2.01333	0.038	0.018	5.00205939257789e-11	0_ex_Gm26673/Htra1
Mxi1	1.54719766732015e-15	1.28982	0.145	0.215	5.27037413395935e-11	0_ex_Gm26673/Htra1
Zfp651	1.696482938879e-15	0.513567	0.114	0.175	5.77889948299743e-11	0_ex_Gm26673/Htra1
Coq9	2.12358643542162e-15	1.21676	0.312	0.257	7.23378483362022e-11	0_ex_Gm26673/Htra1
Sipa1l2	3.71075178392762e-15	1.17229	0.145	0.219	1.2640304876771e-10	0_ex_Gm26673/Htra1
Hrh2	5.8797563372998e-15	0.909802	0.174	0.132	2.0028801987378e-10	0_ex_Gm26673/Htra1
Dck	6.71442202156384e-15	0.403054	0.084	0.138	2.28720071742551e-10	0_ex_Gm26673/Htra1
5730409E04Rik	7.15221236671794e-15	1.28265	0.137	0.206	2.4363296205988e-10	0_ex_Gm26673/Htra1
Ctsf	1.07781049774265e-14	0.325384	0.188	0.143	3.67145367951057e-10	0_ex_Gm26673/Htra1
Cog6	1.82189970117499e-14	0.302306	0.145	0.206	6.20611914208247e-10	0_ex_Gm26673/Htra1
Usp16	2.91480060151991e-14	0.302185	0.456	0.389	9.92897676901743e-10	0_ex_Gm26673/Htra1
Slc45a4	3.14429534171116e-14	0.778529	0.119	0.182	1.07107276520049e-09	0_ex_Gm26673/Htra1
Ide	6.62154690308427e-14	0.666795	0.235	0.302	2.25556373706662e-09	0_ex_Gm26673/Htra1
Trim67	1.08715051072164e-13	3.19012	0.13	0.094	3.7032694997222e-09	0_ex_Gm26673/Htra1
H2-T22	1.33088920902341e-13	0.308689	0.178	0.134	4.53354100161734e-09	0_ex_Gm26673/Htra1
Xpnpep1	2.45379870722975e-13	1.62661	0.136	0.195	8.35861991630742e-09	0_ex_Gm26673/Htra1
Rhobtb2	3.28978901419883e-13	2.14062	0.158	0.223	1.12063372979669e-08	0_ex_Gm26673/Htra1
Brcc3	3.3492639951901e-13	2.67419	0.205	0.27	1.14089328732156e-08	0_ex_Gm26673/Htra1
Yars	5.15906804015514e-13	0.405956	0.227	0.291	1.75738493719845e-08	0_ex_Gm26673/Htra1
Pcnx2	6.8703233293445e-13	3.64273	0.25	0.317	2.34030693890791e-08	0_ex_Gm26673/Htra1
Fam131b	1.0530798929184e-12	0.753665	0.084	0.132	3.58721134723724e-08	0_ex_Gm26673/Htra1
Trp53inp2	2.09724620677277e-12	1.4382	0.162	0.226	7.14405947875076e-08	0_ex_Gm26673/Htra1
Zyx	2.20461382966499e-12	1.79597	0.134	0.1	7.50979654937081e-08	0_ex_Gm26673/Htra1
Rhoq	2.95932848828556e-12	6.99408	0.156	0.223	1.00806565624959e-07	0_ex_Gm26673/Htra1
Tmem63b	3.13377377871578e-12	0.63147	0.344	0.394	1.06748869998174e-07	0_ex_Gm26673/Htra1
Usf3	1.03900388763954e-11	0.304202	0.17	0.229	3.53926284285532e-07	0_ex_Gm26673/Htra1
Zbtb18	1.31947114837959e-11	0.74879	0.089	0.138	4.49464651984022e-07	0_ex_Gm26673/Htra1
Sirt5	1.53657569640622e-11	0.399987	0.208	0.169	5.23419145223815e-07	0_ex_Gm26673/Htra1
Tardbp	2.58877475115341e-11	2.35835	0.405	0.449	8.81840231232897e-07	0_ex_Gm26673/Htra1
Cmc1	2.94286277832512e-11	1.18745	0.122	0.174	1.00245677680867e-06	0_ex_Gm26673/Htra1
Prrt3	4.20147961817359e-11	0.890437	0.17	0.134	1.43119201713465e-06	0_ex_Gm26673/Htra1
Mroh1	5.54898864869531e-11	0.592082	0.232	0.194	1.89020749329157e-06	0_ex_Gm26673/Htra1
Emc3	1.09030180703544e-10	0.472311	0.182	0.241	3.71400407548551e-06	0_ex_Gm26673/Htra1
Ddx25	3.89877346346452e-10	0.46367	0.154	0.209	1.32807819259455e-05	0_ex_Gm26673/Htra1
Trim39	4.99157666168413e-10	0.370921	0.1	0.146	1.70033067403608e-05	0_ex_Gm26673/Htra1
Sec14l1	6.19233984965964e-10	0.680737	0.13	0.183	2.10935864638806e-05	0_ex_Gm26673/Htra1
Thoc2	7.11283365200202e-10	1.73036	0.55	0.554	2.42291565521797e-05	0_ex_Gm26673/Htra1
Fam160b2	7.70452199731382e-10	0.97561	0.144	0.198	2.62446837316498e-05	0_ex_Gm26673/Htra1
Gatad2a	1.41409951453229e-09	0.364848	0.115	0.162	4.8169885863028e-05	0_ex_Gm26673/Htra1
Grip2	1.468652671531e-09	0.972973	0.135	0.186	5.00281846030319e-05	0_ex_Gm26673/Htra1
Rpa1	3.90511578114145e-09	0.668013	0.107	0.151	0.000133024	0_ex_Gm26673/Htra1
Rnf167	4.5626840116376e-09	0.27399	0.154	0.203	0.000155423	0_ex_Gm26673/Htra1
Asb13	6.80884502049678e-09	5.93382	0.242	0.213	0.000231936	0_ex_Gm26673/Htra1
Scrt2	7.76895423640629e-09	0.630868	0.076	0.053	0.000264642	0_ex_Gm26673/Htra1
Ankrd27	7.89454367101447e-09	0.285089	0.1	0.14	0.00026892	0_ex_Gm26673/Htra1
Rbks	1.09880227922742e-08	0.307757	0.062	0.094	0.000374296	0_ex_Gm26673/Htra1
Alg8	1.33550740829307e-08	3.60823	0.069	0.103	0.000454927	0_ex_Gm26673/Htra1
Adam19	1.39134461710613e-08	0.695749	0.109	0.152	0.000473948	0_ex_Gm26673/Htra1
Ankrd29	2.09235824495232e-08	0.548456	0.203	0.173	0.000712741	0_ex_Gm26673/Htra1
Eif2ak1	2.38553088404646e-08	0.804564	0.185	0.233	0.000812607	0_ex_Gm26673/Htra1
Ccdc85c	4.02191886537549e-08	1.25665	0.086	0.124	0.00137003	0_ex_Gm26673/Htra1
Tdrd3	4.21500625937956e-08	3.27284	0.167	0.216	0.0014358	0_ex_Gm26673/Htra1
Uba3	4.35248376308897e-08	1.15774	0.188	0.245	0.00148263	0_ex_Gm26673/Htra1
Spata48	5.44654716863462e-08	0.250875	0.048	0.031	0.00185531	0_ex_Gm26673/Htra1
Gm20713	6.45871331189412e-08	7.22262	0.09	0.066	0.0022001	0_ex_Gm26673/Htra1
Il31ra	1.1509895622815e-07	36.7254	0.039	0.064	0.00392073	0_ex_Gm26673/Htra1
Hdac5	1.8757330252984e-07	0.623173	0.156	0.205	0.0063895	0_ex_Gm26673/Htra1
Atg4d	2.21432558161035e-07	0.305387	0.204	0.175	0.00754288	0_ex_Gm26673/Htra1
Gm45159	2.27778294736799e-07	0.643338	0.114	0.155	0.00775904	0_ex_Gm26673/Htra1
Sel1l3	3.65439561576124e-07	0.443085	0.166	0.143	0.0124483	0_ex_Gm26673/Htra1
Neto2	4.42478978162552e-07	7.86986	0.244	0.295	0.0150726	0_ex_Gm26673/Htra1
Inhba	5.42700882023036e-07	9.6215	0.108	0.084	0.0184866	0_ex_Gm26673/Htra1
Trmt2b	6.1729353619751e-07	0.82005	0.151	0.124	0.0210275	0_ex_Gm26673/Htra1
Prpf39	9.10517811265431e-07	0.454205	0.389	0.424	0.0310159	0_ex_Gm26673/Htra1
Stard10	9.52992541287454e-07	1.03022	0.121	0.164	0.0324627	0_ex_Gm26673/Htra1
Sptb	1.92509607745129e-06	5.60379	0.202	0.264	0.0655765	0_ex_Gm26673/Htra1
Ccz1	1.99030652868091e-06	0.292308	0.196	0.241	0.0677978	0_ex_Gm26673/Htra1
Elf2	2.13913620883137e-06	0.324049	0.182	0.226	0.0728675	0_ex_Gm26673/Htra1
BC039966	2.17259410472189e-06	4.60408	0.093	0.07	0.0740072	0_ex_Gm26673/Htra1
Ngly1	2.41381707735685e-06	1.27551	0.148	0.187	0.0822243	0_ex_Gm26673/Htra1
Cdkn1b	2.9765031887496e-06	2.23335	0.1	0.135	0.101392	0_ex_Gm26673/Htra1
Spns2	3.31126464907372e-06	0.465286	0.146	0.188	0.112795	0_ex_Gm26673/Htra1
Trip11	4.02533305379557e-06	1.25042	0.45	0.45	0.137119	0_ex_Gm26673/Htra1
Ube2d1	6.13621030504155e-06	3.17468	0.247	0.293	0.209024	0_ex_Gm26673/Htra1
Slc16a10	7.86203709276365e-06	0.786962	0.112	0.089	0.267812	0_ex_Gm26673/Htra1
Gpc1	1.05562893350932e-05	2.03204	0.148	0.192	0.359589	0_ex_Gm26673/Htra1
Trpm2	1.32130444654072e-05	1.1171	0.196	0.172	0.450089	0_ex_Gm26673/Htra1
Npl	1.7191317646918e-05	0.554457	0.015	0.029	0.585605	0_ex_Gm26673/Htra1
Acer3	2.0389176514887e-05	1.74613	0.354	0.38	0.694537	0_ex_Gm26673/Htra1
Lrrc39	2.05811684551801e-05	1.70566	0.023	0.038	0.701077	0_ex_Gm26673/Htra1
Nipsnap2	2.10393123714103e-05	1.51308	0.289	0.329	0.716683	0_ex_Gm26673/Htra1
Flt4	2.15108627590421e-05	0.268431	0.002	0.01	0.732746	0_ex_Gm26673/Htra1
Cmya5	3.27414827644154e-05	0.326832	0.043	0.03	1	0_ex_Gm26673/Htra1
Adcy1	3.41242977925744e-05	7.05116	0.176	0.229	1	0_ex_Gm26673/Htra1
Zfp800	3.84802614858278e-05	1.36099	0.182	0.226	1	0_ex_Gm26673/Htra1
Tfdp2	4.47636007817145e-05	0.485881	0.248	0.288	1	0_ex_Gm26673/Htra1
Nsmf	5.11954597155725e-05	0.42399	0.201	0.243	1	0_ex_Gm26673/Htra1
Mindy3	6.30391395668686e-05	0.269026	0.202	0.238	1	0_ex_Gm26673/Htra1
Mreg	7.33380121813622e-05	1.19208	0.101	0.083	1	0_ex_Gm26673/Htra1
Pabpc1	9.14217973142871e-05	0.983512	0.367	0.399	1	0_ex_Gm26673/Htra1
Cdk16	0.000117797	2.7298	0.198	0.249	1	0_ex_Gm26673/Htra1
Mpp3	0.000153994	2.07788	0.097	0.124	1	0_ex_Gm26673/Htra1
Gm805	0.000211954	0.391508	0.003	0.009	1	0_ex_Gm26673/Htra1
Kctd9	0.000303302	0.479363	0.156	0.139	1	0_ex_Gm26673/Htra1
Ankrd45	0.000358743	0.477262	0.193	0.23	1	0_ex_Gm26673/Htra1
Ap5m1	0.000399836	0.286738	0.182	0.216	1	0_ex_Gm26673/Htra1
Hdac10	0.000439749	0.316843	0.05	0.038	1	0_ex_Gm26673/Htra1
March3	0.000624323	1.28771	0.154	0.181	1	0_ex_Gm26673/Htra1
Herc3	0.000634878	6.50267	0.389	0.405	1	0_ex_Gm26673/Htra1
Tarsl2	0.00106671	0.317185	0.167	0.199	1	0_ex_Gm26673/Htra1
Rab3ip	0.00117054	0.893819	0.169	0.206	1	0_ex_Gm26673/Htra1
Abca5	0.00117691	7.04498	0.295	0.329	1	0_ex_Gm26673/Htra1
Lpp	0.00126603	3.10186	0.197	0.232	1	0_ex_Gm26673/Htra1
Mppe1	0.00130542	0.734186	0.113	0.098	1	0_ex_Gm26673/Htra1
Zic1	0.00134072	6.39203	0.019	0.012	1	0_ex_Gm26673/Htra1
Slc9a3r2	0.00137584	0.34142	0.117	0.142	1	0_ex_Gm26673/Htra1
Nxph3	0.00143716	2.78717	0.074	0.093	1	0_ex_Gm26673/Htra1
Gabra6	0.00167651	1.95583	0.012	0.007	1	0_ex_Gm26673/Htra1
Efr3a	0.00172398	3.8605	0.405	0.365	1	0_ex_Gm26673/Htra1
Ank1	0.00194008	4.05369	0.337	0.363	1	0_ex_Gm26673/Htra1
Entpd7	0.00217572	0.287798	0.105	0.128	1	0_ex_Gm26673/Htra1
Sh3d19	0.00223618	5.35652	0.222	0.264	1	0_ex_Gm26673/Htra1
Gsr	0.00278102	0.351789	0.146	0.172	1	0_ex_Gm26673/Htra1
Esrra	0.00337551	2.43859	0.188	0.181	1	0_ex_Gm26673/Htra1
Plekha8	0.00353685	0.305622	0.128	0.153	1	0_ex_Gm26673/Htra1
Kcnt1	0.0038996	1.61032	0.288	0.275	1	0_ex_Gm26673/Htra1
Slc25a42	0.00437246	0.510788	0.123	0.147	1	0_ex_Gm26673/Htra1
Adarb1	0.00475176	0.959956	0.341	0.359	1	0_ex_Gm26673/Htra1
Phka2	0.00513257	0.773147	0.233	0.217	1	0_ex_Gm26673/Htra1
Ganc	0.00549087	0.309444	0.123	0.108	1	0_ex_Gm26673/Htra1
Slc45a1	0.00656599	1.76328	0.254	0.282	1	0_ex_Gm26673/Htra1
Zfp280c	0.00695537	0.466729	0.307	0.326	1	0_ex_Gm26673/Htra1
Pitpnc1	0.00737855	17.7504	0.405	0.371	1	0_ex_Gm26673/Htra1
Fahd1	0.00787607	0.621896	0.099	0.118	1	0_ex_Gm26673/Htra1
Prmt8	0.00807319	0.982536	0.178	0.171	1	0_ex_Gm26673/Htra1
Mon1a	0.00890637	1.57821	0.129	0.15	1	0_ex_Gm26673/Htra1
Mtx3	0.00902143	1.4042	0.134	0.161	1	0_ex_Gm26673/Htra1
Lgi2	0.00949938	5.79673	0.232	0.23	1	0_ex_Gm26673/Htra1
E130114P18Rik	3.2959886804315e-273	1.70714	0.171	0.032	1.12274558410219e-268	1_ex_E130114P18Rik/Sox5
Tmem72	4.52985621752951e-222	0.609692	0.053	0.003	1.54305022193925e-217	1_ex_E130114P18Rik/Sox5
Aqp6	2.22190184085959e-198	0.340804	0.06	0.005	7.56868643070411e-194	1_ex_E130114P18Rik/Sox5
Mbnl3	9.5463180472505e-162	2.0479	0.048	0.004	3.25185777961541e-157	1_ex_E130114P18Rik/Sox5
Sox5	3.1656438684674e-131	0.830785	0.216	0.083	1.07834492735474e-126	1_ex_E130114P18Rik/Sox5
Nfia	8.74388078243003e-83	24.7632	0.251	0.135	2.97851554972696e-78	1_ex_E130114P18Rik/Sox5
Gm35721	6.72279752215776e-76	1.48229	0.075	0.019	2.29005374794782e-71	1_ex_E130114P18Rik/Sox5
4930578E11Rik	6.97714076479398e-70	0.336216	0.049	0.01	2.37669323011942e-65	1_ex_E130114P18Rik/Sox5
Sox5os4	4.41222315719418e-60	0.263605	0.039	0.007	1.50297969626662e-55	1_ex_E130114P18Rik/Sox5
Hoga1	2.66481143446786e-57	0.33472	0.083	0.027	9.07741367037131e-53	1_ex_E130114P18Rik/Sox5
Chek2	1.72862514931444e-54	0.411191	0.102	0.039	5.88838870862472e-50	1_ex_E130114P18Rik/Sox5
Jazf1	1.48183649014073e-46	1.33877	0.221	0.359	5.04772782001539e-42	1_ex_E130114P18Rik/Sox5
Zc3h7a	2.02824013683974e-46	1.37161	0.241	0.399	6.90899720213088e-42	1_ex_E130114P18Rik/Sox5
Fbxl17	2.44104876979055e-45	3.88951	0.272	0.42	8.31518852941452e-41	1_ex_E130114P18Rik/Sox5
Lrch1	5.81248556550808e-44	1.18845	0.241	0.381	1.97996508303467e-39	1_ex_E130114P18Rik/Sox5
Rere	8.81135516943684e-43	5.54045	0.377	0.544	3.00150002491697e-38	1_ex_E130114P18Rik/Sox5
Dock7	1.05390510129897e-42	0.702727	0.324	0.483	3.59002233706481e-38	1_ex_E130114P18Rik/Sox5
Itsn1	5.93596757768133e-41	2.20396	0.262	0.406	2.02202799566137e-36	1_ex_E130114P18Rik/Sox5
Srek1	1.33521841237137e-40	2.36937	0.417	0.594	4.54828799990182e-36	1_ex_E130114P18Rik/Sox5
Tbc1d19	5.67750321112614e-39	0.481829	0.192	0.319	1.93398469383801e-34	1_ex_E130114P18Rik/Sox5
Sipa1l3	7.35415496686139e-39	0.615823	0.159	0.276	2.50511934791166e-34	1_ex_E130114P18Rik/Sox5
Slc38a6	5.45834162543258e-38	0.355063	0.154	0.276	1.85932949128736e-33	1_ex_E130114P18Rik/Sox5
Zmym2	6.7932290356916e-38	2.6503	0.243	0.373	2.31404553871799e-33	1_ex_E130114P18Rik/Sox5
Neo1	2.82618878719512e-35	2.97436	0.247	0.377	9.62712948470147e-31	1_ex_E130114P18Rik/Sox5
Kpna6	4.82068907559179e-35	17.6826	0.14	0.244	1.64211952670959e-30	1_ex_E130114P18Rik/Sox5
Phf21a	1.13122340926461e-34	5.22074	0.286	0.418	3.85339942131896e-30	1_ex_E130114P18Rik/Sox5
Txndc11	5.22882897155726e-34	1.43305	0.161	0.272	1.78114830087126e-29	1_ex_E130114P18Rik/Sox5
Uba6	3.41263223506567e-33	1.81172	0.216	0.339	1.16247904455277e-28	1_ex_E130114P18Rik/Sox5
Tasp1	1.68780810192443e-31	0.440049	0.209	0.316	5.74934951839539e-27	1_ex_E130114P18Rik/Sox5
Vps8	1.91671655543308e-31	0.59352	0.149	0.251	6.52910327442723e-27	1_ex_E130114P18Rik/Sox5
Trappc10	5.76207023116964e-31	1.85425	0.16	0.26	1.96279160354563e-26	1_ex_E130114P18Rik/Sox5
Usp45	6.76132492522491e-31	2.51087	0.259	0.384	2.30317772252861e-26	1_ex_E130114P18Rik/Sox5
Cdkal1	7.90770645027374e-31	3.26989	0.208	0.319	2.69368112522125e-26	1_ex_E130114P18Rik/Sox5
Gck	1.14777512964013e-30	2.91979	0.133	0.072	3.90978120160615e-26	1_ex_E130114P18Rik/Sox5
Sap130	3.26928289001034e-30	5.88948	0.211	0.324	1.11364852365312e-25	1_ex_E130114P18Rik/Sox5
Chd7	1.56100866747269e-29	7.79364	0.238	0.171	5.31741992487896e-25	1_ex_E130114P18Rik/Sox5
Tmem150c	1.71029325551304e-29	2.70608	0.166	0.266	5.82594294557962e-25	1_ex_E130114P18Rik/Sox5
Lrsam1	8.19256815736903e-29	4.48505	0.104	0.192	2.79071641712619e-24	1_ex_E130114P18Rik/Sox5
Srcap	2.78591711200953e-28	0.691766	0.155	0.252	9.48994805034927e-24	1_ex_E130114P18Rik/Sox5
Smad1	2.86405881258266e-28	0.564685	0.189	0.289	9.75612993918158e-24	1_ex_E130114P18Rik/Sox5
Gm48521	3.61066176000184e-27	0.284103	0.03	0.008	1.22993582192703e-22	1_ex_E130114P18Rik/Sox5
Cnnm2	4.40250132998724e-27	1.45829	0.142	0.233	1.49966805304685e-22	1_ex_E130114P18Rik/Sox5
Uimc1	6.79297472706493e-27	3.06787	0.193	0.302	2.3139589110274e-22	1_ex_E130114P18Rik/Sox5
Crebzf	1.20639821261584e-25	0.951353	0.174	0.272	4.1094748714546e-21	1_ex_E130114P18Rik/Sox5
Fth1	2.41456919217389e-25	12.8906	0.481	0.574	8.22498849622115e-21	1_ex_E130114P18Rik/Sox5
Bhlhb9	5.89983010138631e-25	11.5239	0.171	0.266	2.00971812573623e-20	1_ex_E130114P18Rik/Sox5
Mpv17	7.84053897992458e-25	0.819048	0.145	0.232	2.67080119812151e-20	1_ex_E130114P18Rik/Sox5
Ptprj	7.16476174725562e-23	6.31414	0.227	0.323	2.44060444158515e-18	1_ex_E130114P18Rik/Sox5
Ica1l	1.40153918205448e-22	5.82798	0.196	0.284	4.77420306975037e-18	1_ex_E130114P18Rik/Sox5
Iffo2	1.63453369646667e-22	3.3919	0.083	0.154	5.56787558364408e-18	1_ex_E130114P18Rik/Sox5
Fkrp	8.10487964769821e-21	2.06879	0.12	0.196	2.76084620319192e-16	1_ex_E130114P18Rik/Sox5
Cdkl4	8.25845119960447e-21	1.55424	0.145	0.091	2.81315881663327e-16	1_ex_E130114P18Rik/Sox5
Anp32e	9.50538397336322e-21	0.715215	0.131	0.208	3.23791399668645e-16	1_ex_E130114P18Rik/Sox5
Obscn	2.04715178404379e-20	0.378554	0.014	0.003	6.97341783716677e-16	1_ex_E130114P18Rik/Sox5
Tgfbrap1	2.49570480377016e-20	9.31525	0.103	0.173	8.50136884356268e-16	1_ex_E130114P18Rik/Sox5
Rnf32	3.86613036261453e-20	0.559359	0.182	0.272	1.31695864672101e-15	1_ex_E130114P18Rik/Sox5
Grid1	5.8884971584513e-19	11.8588	0.271	0.387	2.00585767205485e-14	1_ex_E130114P18Rik/Sox5
Igf1r	6.02718193541468e-19	2.4347	0.249	0.353	2.05309925447966e-14	1_ex_E130114P18Rik/Sox5
Ttc39c	7.53995286273868e-19	0.80051	0.112	0.182	2.5684095431633e-14	1_ex_E130114P18Rik/Sox5
Nudcd2	1.55114293737036e-18	2.33513	0.117	0.187	5.28381330185839e-14	1_ex_E130114P18Rik/Sox5
Cep83os	8.42581044798973e-18	0.321754	0.091	0.153	2.87016807100322e-13	1_ex_E130114P18Rik/Sox5
Gm13481	2.17284205429996e-17	0.882296	0.098	0.057	7.40156917376737e-13	1_ex_E130114P18Rik/Sox5
Invs	4.49946529307894e-17	0.643952	0.139	0.211	1.53269785743441e-12	1_ex_E130114P18Rik/Sox5
Dctpp1	1.31711667023795e-16	3.8855	0.038	0.084	4.48662622549856e-12	1_ex_E130114P18Rik/Sox5
Lrrc8d	1.43099191284531e-16	1.03195	0.16	0.232	4.87453085191628e-12	1_ex_E130114P18Rik/Sox5
Kcnip2	1.51098980643022e-16	0.735998	0.062	0.115	5.14703567662389e-12	1_ex_E130114P18Rik/Sox5
Zfp583	1.85404583181693e-16	1.03981	0.065	0.119	6.31562172150118e-12	1_ex_E130114P18Rik/Sox5
Bves	7.58783424524619e-16	2.5599	0.005	0.034	2.58471985730066e-11	1_ex_E130114P18Rik/Sox5
Mdn1	1.1215446598736e-15	1.32393	0.345	0.447	3.82042972939342e-11	1_ex_E130114P18Rik/Sox5
Gm12216	3.52066345787917e-15	0.305756	0.097	0.06	1.19927880029196e-10	1_ex_E130114P18Rik/Sox5
Cep57l1	4.79890546926164e-15	2.18676	0.093	0.151	1.63469915904928e-10	1_ex_E130114P18Rik/Sox5
Slc35d1	5.74368103009875e-15	0.33076	0.126	0.189	1.95652750609284e-10	1_ex_E130114P18Rik/Sox5
Heca	7.05966577571821e-15	0.944192	0.172	0.241	2.40480454984065e-10	1_ex_E130114P18Rik/Sox5
Cldn12	8.55067356111345e-14	1.50193	0.095	0.149	2.91270144185768e-09	1_ex_E130114P18Rik/Sox5
Nsun3	1.32206461037976e-13	1.25077	0.041	0.083	4.50348088879762e-09	1_ex_E130114P18Rik/Sox5
Pml	6.37396864541814e-13	0.890395	0.007	0.032	2.17122867937523e-08	1_ex_E130114P18Rik/Sox5
Gm47405	9.32556517855841e-13	0.27395	0.078	0.046	3.17666052242414e-08	1_ex_E130114P18Rik/Sox5
Efcab2	9.38010319538899e-12	1.47971	0.181	0.246	3.19523835247731e-07	1_ex_E130114P18Rik/Sox5
Fam214a	9.95568299912775e-12	3.44109	0.224	0.304	3.39130385682288e-07	1_ex_E130114P18Rik/Sox5
A630089N07Rik	1.20442822490953e-11	0.881104	0.148	0.206	4.10276430533181e-07	1_ex_E130114P18Rik/Sox5
Pik3ip1	1.68879509441056e-11	0.484429	0.122	0.175	5.75271160960012e-07	1_ex_E130114P18Rik/Sox5
Flna	1.7360700637181e-11	3.88457	0.049	0.088	5.91374906504932e-07	1_ex_E130114P18Rik/Sox5
Atad5	1.90171267603356e-11	0.707044	0.093	0.143	6.47799405964071e-07	1_ex_E130114P18Rik/Sox5
Gm26672	5.93863942337759e-11	0.281605	0.067	0.109	2.02293813317934e-06	1_ex_E130114P18Rik/Sox5
Ccdc57	5.33450475168181e-10	2.73849	0.166	0.222	1.81714569861289e-05	1_ex_E130114P18Rik/Sox5
4930488L21Rik	6.74960927172417e-10	1.46206	0.09	0.132	2.29918690232012e-05	1_ex_E130114P18Rik/Sox5
Polg2	7.3809614103926e-10	2.47849	0.036	0.067	2.51425069483614e-05	1_ex_E130114P18Rik/Sox5
Mad1l1	2.06939704138982e-09	0.36156	0.096	0.138	7.04919408179027e-05	1_ex_E130114P18Rik/Sox5
RMST-1	2.50983829812855e-09	0.381219	0.212	0.179	8.54951317874509e-05	1_ex_E130114P18Rik/Sox5
Nell1os	1.4903460450087e-08	0.66493	0.066	0.042	0.000507671	1_ex_E130114P18Rik/Sox5
Rsph3a	1.92966638961455e-08	0.37493	0.096	0.135	0.000657322	1_ex_E130114P18Rik/Sox5
Rec114	2.56625246221325e-08	15.9332	0.027	0.052	0.000874168	1_ex_E130114P18Rik/Sox5
Epb41l5	3.44541601474828e-07	1.55163	0.106	0.143	0.0117365	1_ex_E130114P18Rik/Sox5
Arhgef33	2.23947847505149e-06	0.751673	0.104	0.139	0.0762856	1_ex_E130114P18Rik/Sox5
3110082I17Rik	2.4854602208742e-06	0.279738	0.105	0.14	0.0846647	1_ex_E130114P18Rik/Sox5
Svil	6.27545088404702e-06	3.70686	0.095	0.072	0.213767	1_ex_E130114P18Rik/Sox5
Myl9	6.01183409069064e-05	6.15005	0.013	0.006	1	1_ex_E130114P18Rik/Sox5
Gm13483	7.94396982665674e-05	0.890436	0.177	0.159	1	1_ex_E130114P18Rik/Sox5
Gm4117	9.45284689534011e-05	1.87651	0.019	0.034	1	1_ex_E130114P18Rik/Sox5
Slc1a6	0.000164223	0.516062	0.144	0.179	1	1_ex_E130114P18Rik/Sox5
Rnpc3	0.000272028	0.472215	0.563	0.63	1	1_ex_E130114P18Rik/Sox5
Zfp36	0.000476193	7.1546	0.002	0.008	1	1_ex_E130114P18Rik/Sox5
4930545L23Rik	0.00300412	0.622141	0.037	0.05	1	1_ex_E130114P18Rik/Sox5
Sned1	0.003622	0.257627	0.091	0.076	1	1_ex_E130114P18Rik/Sox5
Cebpd	0.00935897	4.16054	0.006	0.011	1	1_ex_E130114P18Rik/Sox5
Ralgapa1	2.11548972136257e-135	6.02101	0.252	0.538	7.20620418684947e-131	2_ex_NA
Gabrb3	2.75190979914196e-133	9.02195	0.32	0.608	9.37410553979717e-129	2_ex_NA
Bicd1	9.18494569631995e-121	2.91767	0.273	0.545	3.12875990199443e-116	2_ex_NA
Baz2b	6.40704251787639e-116	0.686855	0.275	0.541	2.18249496328941e-111	2_ex_NA
Gapvd1	1.22016678471249e-113	0.983113	0.191	0.447	4.15637613544461e-109	2_ex_NA
Lrba	1.889445622531e-109	20.9856	0.176	0.418	6.43620756858961e-105	2_ex_NA
Dip2b	1.72246300864217e-104	0.869225	0.167	0.404	5.8673979926387e-100	2_ex_NA
Zfp148	2.2007625580286e-104	1.52472	0.176	0.409	7.49667757766861e-100	2_ex_NA
1500004A13Rik	1.28611297886064e-101	0.559721	0.224	0.468	4.38101525119087e-97	2_ex_NA
Zfp280d	1.5995710525008e-101	2.6159	0.222	0.467	5.44877883323872e-97	2_ex_NA
Wapl	5.26348347570092e-101	0.353195	0.128	0.352	1.79295301116276e-96	2_ex_NA
Camsap2	2.42975634004289e-100	0.475104	0.15	0.376	8.27672199672209e-96	2_ex_NA
Zeb1	5.25344075046276e-100	23.0036	0.237	0.473	1.78953205723763e-95	2_ex_NA
Arid1b	3.1165194459729e-99	5.17276	0.122	0.336	1.06161118407621e-94	2_ex_NA
Asap2	1.0251417566318e-98	2.29106	0.11	0.332	3.49204287979056e-94	2_ex_NA
Plekha6	6.94898388424114e-96	0.738204	0.158	0.377	2.3671018703279e-91	2_ex_NA
Prkcz	2.76132078981282e-94	0.504062	0.167	0.388	9.40616313841839e-90	2_ex_NA
Mosmo	1.19940964573722e-93	0.369208	0.089	0.295	4.08566901723928e-89	2_ex_NA
Ddhd1	1.46062883161725e-93	0.70596	0.164	0.395	4.975486052021e-89	2_ex_NA
Phf20l1	1.5617509189232e-93	1.57065	0.299	0.555	5.31994833022e-89	2_ex_NA
Kpna4	3.69293401292756e-93	2.20916	0.136	0.353	1.25796104216365e-88	2_ex_NA
Ranbp9	2.05986547551299e-91	1.43689	0.114	0.323	7.01672575578744e-87	2_ex_NA
Ogfod1	6.54880544069299e-90	0.281856	0.164	0.385	2.23078508531766e-85	2_ex_NA
Phf20	4.85667861320677e-89	2.18705	0.144	0.356	1.65437900280275e-84	2_ex_NA
Camsap1	8.18812726116574e-89	3.9713	0.12	0.324	2.7892036702435e-84	2_ex_NA
Synj2bp	4.07846261564592e-88	2.24054	0.145	0.352	1.38928750539362e-83	2_ex_NA
Dym	4.23394633818002e-88	1.67217	0.098	0.294	1.44225148063764e-83	2_ex_NA
Rac1	1.08134554673581e-85	0.70533	0.121	0.317	3.68349547040087e-81	2_ex_NA
Tmem106b	9.08829998344699e-85	2.45996	0.129	0.326	3.09583850636138e-80	2_ex_NA
Kdm1a	7.88202465240206e-84	1.23585	0.113	0.311	2.68493287759424e-79	2_ex_NA
Cnbp	2.99818440809099e-82	7.84416	0.176	0.382	1.02130153677212e-77	2_ex_NA
Memo1	1.01215067364883e-81	7.33844	0.096	0.282	3.44779005471738e-77	2_ex_NA
Eif4h	2.17494983903556e-81	0.281323	0.147	0.346	7.40874913169075e-77	2_ex_NA
Rp9	2.36317266960665e-81	3.18379	0.187	0.396	8.0499113817481e-77	2_ex_NA
5730455P16Rik	7.86822122349571e-81	0.51167	0.154	0.359	2.68023087757158e-76	2_ex_NA
Fam120b	8.60176200500338e-81	1.0778	0.216	0.441	2.93010420938435e-76	2_ex_NA
Kpna1	9.27249026099126e-81	0.793499	0.158	0.361	3.15858108250406e-76	2_ex_NA
Ccdc50	1.25116061508828e-80	0.853648	0.191	0.407	4.26195351923671e-76	2_ex_NA
Cand1	2.65540014822502e-80	2.33311	0.1	0.289	9.04535506491371e-76	2_ex_NA
Snph	9.51564143658776e-80	2.28916	0.192	0.407	3.24140809895925e-75	2_ex_NA
Nol7	6.00614182543164e-79	2.01391	0.143	0.341	2.04593215141503e-74	2_ex_NA
Zfp654	1.26535482033361e-78	0.599597	0.113	0.307	4.31030465998441e-74	2_ex_NA
Gfpt1	2.45721924931492e-78	2.80005	0.121	0.315	8.37027165086635e-74	2_ex_NA
Ssx2ip	2.48812883110839e-78	1.59035	0.1	0.286	8.47556205028762e-74	2_ex_NA
Tbc1d9	5.54770833314287e-78	0.323339	0.103	0.285	1.88977136660179e-73	2_ex_NA
Selenoi	2.14244431233097e-77	0.446283	0.101	0.285	7.29802230552422e-73	2_ex_NA
Zbtb4	2.46731749580447e-77	0.813237	0.137	0.33	8.40467031770834e-73	2_ex_NA
Dcun1d1	6.36851104590925e-77	1.0371	0.11	0.298	2.16936960267853e-72	2_ex_NA
Trak1	6.82566792940814e-76	0.381998	0.101	0.284	2.32509552347359e-71	2_ex_NA
Mtor	8.35541828534137e-76	2.78875	0.113	0.299	2.84618968471868e-71	2_ex_NA
Krit1	3.24742251764551e-75	2.20625	0.285	0.514	1.10620200641077e-70	2_ex_NA
Trappc13	6.16845980746542e-75	0.385688	0.091	0.27	2.10122414881502e-70	2_ex_NA
Madd	1.26896897279502e-74	0.595236	0.146	0.34	4.32261590892895e-70	2_ex_NA
Atg13	1.41533056876677e-74	0.672085	0.091	0.269	4.82118204944713e-70	2_ex_NA
Atg16l1	1.79650681035893e-74	1.20202	0.133	0.329	6.11962079880667e-70	2_ex_NA
Dnajc27	2.50244740509274e-74	1.03582	0.128	0.319	8.52433684070789e-70	2_ex_NA
Zmiz2	3.35141320942608e-74	0.347769	0.092	0.266	1.1416253956589e-69	2_ex_NA
Naa50	5.75958979771656e-74	6.57088	0.112	0.294	1.96194666869417e-69	2_ex_NA
Cacna2d2	6.00279845881091e-74	1.60411	0.221	0.43	2.04479326700935e-69	2_ex_NA
Tomm5	1.47547200823365e-73	1.44385	0.099	0.278	5.0260478488471e-69	2_ex_NA
Arfgef2	2.32152315340782e-73	64.7855	0.136	0.327	7.90803646976839e-69	2_ex_NA
Rnf220	1.24078749421062e-72	3.96663	0.164	0.362	4.22661852027906e-68	2_ex_NA
Nfkb1	2.28789565000741e-72	1.58446	0.136	0.327	7.79348774218526e-68	2_ex_NA
Acbd3	3.00245016247454e-72	0.658343	0.106	0.285	1.02275462334533e-67	2_ex_NA
Gm10419	3.48031625416492e-72	1.06061	0.129	0.317	1.18553492881874e-67	2_ex_NA
Usp40	6.90748112317498e-72	1.85745	0.15	0.346	2.35296436979833e-67	2_ex_NA
Snapc3	8.11047281640051e-72	0.401051	0.141	0.337	2.76275146017867e-67	2_ex_NA
Fbxo21	9.70665886052542e-72	1.90929	0.116	0.293	3.30647627424938e-67	2_ex_NA
Atp6v1g2	1.00341923308847e-71	0.291591	0.202	0.398	3.41804727559258e-67	2_ex_NA
Mrtfa	2.46565870876932e-71	1.42076	0.072	0.236	8.39901982555182e-67	2_ex_NA
Ube2ql1	5.58310987534136e-71	6.36756	0.107	0.285	1.90183054793628e-66	2_ex_NA
Uqcc1	5.97378988515397e-71	2.70354	0.104	0.281	2.03491178647885e-66	2_ex_NA
Crebl2	1.11846031442728e-70	3.03285	0.119	0.304	3.8099232150651e-66	2_ex_NA
Angel2	4.86116029091758e-70	0.442526	0.122	0.308	1.65590564149816e-65	2_ex_NA
Ctnnbip1	7.52363530781602e-70	0.534958	0.092	0.263	2.56285113125445e-65	2_ex_NA
Kat7	7.5485295028316e-70	0.722381	0.119	0.3	2.57133108984456e-65	2_ex_NA
6430548M08Rik	1.01485734751754e-69	15.5876	0.1	0.274	3.45701006858376e-65	2_ex_NA
Sorl1	1.50509934999154e-69	7.02689	0.142	0.327	5.12697042581117e-65	2_ex_NA
Map3k12	3.86741045989981e-69	1.27991	0.112	0.292	1.31739469906027e-64	2_ex_NA
Rnf4	4.23989713599466e-69	0.361065	0.085	0.251	1.44427856040522e-64	2_ex_NA
Mphosph8	1.12112525719773e-67	0.34024	0.253	0.467	3.81900107611835e-63	2_ex_NA
Nicn1	1.40947356318094e-67	0.594442	0.16	0.347	4.80123074561955e-63	2_ex_NA
Nfatc3	1.42206643330861e-67	1.11274	0.092	0.261	4.84412709842245e-63	2_ex_NA
Sdhc	2.67510477796408e-67	1.50526	0.115	0.292	9.11247691565684e-63	2_ex_NA
Gm44644	1.84029559547881e-66	0.651461	0.109	0.278	6.26878291643902e-62	2_ex_NA
Stx4a	2.28163958228676e-66	2.29449	0.129	0.311	7.77217707310163e-62	2_ex_NA
Fmr1	1.73060191456617e-65	2.60433	0.11	0.284	5.89512236177822e-61	2_ex_NA
Ly6e	1.96201997935729e-65	1.01986	0.114	0.285	6.68342485768266e-61	2_ex_NA
Ndst1	3.2578229665111e-65	0.520142	0.091	0.254	1.10974481531234e-60	2_ex_NA
Sugt1	2.50823076991498e-64	0.98946	0.139	0.313	8.5440372946384e-60	2_ex_NA
St3gal5	4.41065597708095e-64	1.90091	0.148	0.327	1.50244585203286e-59	2_ex_NA
Brcc3	7.77334750963398e-64	1.50505	0.104	0.274	2.64791309568172e-59	2_ex_NA
Grin2d	7.78321799356863e-64	0.331198	0.085	0.243	2.65127537732922e-59	2_ex_NA
Gm12353	8.18975889207248e-64	0.501738	0.106	0.276	2.78975946899557e-59	2_ex_NA
Bfar	2.64765780312111e-63	1.3682	0.145	0.327	9.01898154055174e-59	2_ex_NA
Zfp933	4.57907928728596e-63	1.63575	0.102	0.269	1.55981756842109e-58	2_ex_NA
Aldh5a1	5.25314969089082e-63	3.01325	0.077	0.233	1.78943291070505e-58	2_ex_NA
Med28	6.87997380340369e-63	0.489378	0.113	0.276	2.34359427639143e-58	2_ex_NA
Pcbd2	1.2952074040008e-62	0.962073	0.083	0.239	4.41199450098833e-58	2_ex_NA
Diaph1	3.33489871598057e-62	0.29406	0.109	0.275	1.13599989861162e-57	2_ex_NA
Pxk	1.13024819154587e-61	3.25375	0.178	0.368	3.85007743968184e-57	2_ex_NA
Zmym5	7.72343052655158e-61	2.53068	0.191	0.382	2.63090937456453e-56	2_ex_NA
Rbm10	1.74670055179689e-60	2.40283	0.102	0.267	5.94996075964093e-56	2_ex_NA
Tspyl5	2.62224020785886e-60	2.05597	0.1	0.258	8.93239904405043e-56	2_ex_NA
Dgke	1.42486968513064e-58	0.914849	0.142	0.317	4.85367609542902e-54	2_ex_NA
Nop58	2.76834519247435e-58	0.653771	0.174	0.356	9.43009106364462e-54	2_ex_NA
Inafm1	5.99376346681957e-58	0.543758	0.096	0.251	2.04171558733742e-53	2_ex_NA
Arl4a	6.20469852789803e-58	0.274	0.061	0.199	2.11356850654319e-53	2_ex_NA
Snn	1.66963750137453e-57	5.42713	0.084	0.232	5.6874531846822e-53	2_ex_NA
B4galt5	1.11526094637916e-56	2.09646	0.101	0.254	3.79902488774596e-52	2_ex_NA
Strada	1.37928562915406e-56	1.02509	0.163	0.344	4.6983985671504e-52	2_ex_NA
Fam204a	4.25562310968907e-56	3.92525	0.116	0.274	1.44963545608448e-51	2_ex_NA
Adipor1	1.79237601925099e-54	0.542638	0.113	0.267	6.10554967197658e-50	2_ex_NA
Cyp51	5.84322367851421e-54	0.631771	0.117	0.272	1.99043571384908e-49	2_ex_NA
Slc20a2	1.41504512718383e-53	1.94587	0.075	0.212	4.820209721239e-49	2_ex_NA
Ccdc25	5.88782451034201e-53	0.940488	0.085	0.228	2.0056285412029e-48	2_ex_NA
Ptpdc1	7.42027740511692e-53	0.369374	0.063	0.194	2.52764329527903e-48	2_ex_NA
Coa6	7.65977500072816e-53	1.0369	0.087	0.228	2.60922575624804e-48	2_ex_NA
Tmcc2	8.40414052343708e-52	0.804056	0.067	0.197	2.86278642790361e-47	2_ex_NA
Foxo3	1.12413624764395e-51	1.36686	0.059	0.186	3.82925771397436e-47	2_ex_NA
Ercc6l2	9.18895780369009e-51	0.750921	0.129	0.286	3.13012658624899e-46	2_ex_NA
Usp49	1.62715109786559e-49	0.711965	0.059	0.182	5.54272749976934e-45	2_ex_NA
Htatsf1	3.03671546058066e-49	0.267965	0.112	0.26	1.0344267544922e-44	2_ex_NA
Fra10ac1	9.34849264845206e-49	2.67249	0.125	0.279	3.18447053576871e-44	2_ex_NA
Snta1	1.42263229347464e-48	0.705882	0.067	0.194	4.846054644492e-44	2_ex_NA
Fndc5	5.28697657543758e-48	3.01177	0.116	0.26	1.80095570065706e-43	2_ex_NA
Arpc3	7.38772554745627e-48	0.602383	0.085	0.218	2.5165548304855e-43	2_ex_NA
Champ1	1.07262996571452e-47	0.950375	0.077	0.206	3.65380671520995e-43	2_ex_NA
Wdr34	6.28906358704874e-47	4.57242	0.094	0.229	2.14230662029228e-42	2_ex_NA
Cdkn2aipnl	2.14209129575328e-46	0.428251	0.095	0.228	7.29681978985398e-42	2_ex_NA
Gm10069	2.27276702554005e-46	0.742931	0.042	0.153	7.74195359579963e-42	2_ex_NA
2300009A05Rik	4.27645259267094e-46	0.884754	0.101	0.239	1.45673081116743e-41	2_ex_NA
Tdrd7	8.73630089766756e-46	0.421586	0.056	0.172	2.97593353778148e-41	2_ex_NA
Msh2	1.07029372386391e-45	0.456104	0.076	0.201	3.64584854097002e-41	2_ex_NA
Ankrd34b	1.31953040073811e-45	2.01012	0.083	0.212	4.49484835707429e-41	2_ex_NA
Fam199x	2.9043429014595e-45	0.760386	0.081	0.209	9.89335365953163e-41	2_ex_NA
5031439G07Rik	1.14625581517088e-44	91.0219	0.176	0.34	3.9046058087981e-40	2_ex_NA
Ebpl	4.3214797577263e-44	6.00227	0.065	0.184	1.47206886467189e-39	2_ex_NA
Chpf	1.21434303013534e-43	0.952669	0.074	0.194	4.13653809785302e-39	2_ex_NA
Cdk2ap1	1.30150434849941e-43	1.50504	0.075	0.196	4.43344441272839e-39	2_ex_NA
Acss2	2.20489875119533e-43	2.18891	0.165	0.321	7.51076710607176e-39	2_ex_NA
Prmt7	2.6610071512207e-43	14.9827	0.11	0.248	9.0644547599182e-39	2_ex_NA
Sema4g	4.82206631633764e-43	0.601782	0.102	0.236	1.64258866999726e-38	2_ex_NA
Glrx	1.24930387561492e-42	3.65002	0.085	0.208	4.25562872189466e-38	2_ex_NA
Zdhhc22	2.75436145321952e-42	6.77563	0.084	0.205	9.38245685424697e-38	2_ex_NA
Ccp110	5.81331072435206e-42	0.770036	0.093	0.221	1.98024616514328e-37	2_ex_NA
Pkib	7.87312694509834e-42	15.0032	0.074	0.19	2.6819019625783e-37	2_ex_NA
Stk38l	3.99458404675601e-40	1.48934	0.054	0.16	1.36071510968697e-35	2_ex_NA
Pnpo	7.36415024064685e-39	0.746932	0.08	0.193	2.50852413797394e-34	2_ex_NA
Mrps5	1.92060062711804e-38	2.09364	0.218	0.385	6.54233397621489e-34	2_ex_NA
Phka2	3.53583430683215e-38	0.825537	0.101	0.224	1.2044465982793e-33	2_ex_NA
Ano10	3.2782384854654e-37	38.0219	0.047	0.145	1.11669915768893e-32	2_ex_NA
Mageh1	1.07224365766134e-36	0.760727	0.076	0.183	3.65249079545757e-32	2_ex_NA
Zranb2	1.42578989284943e-36	1.28992	0.675	0.836	4.8568106910023e-32	2_ex_NA
Kcnip2	2.96183731915122e-36	1.95192	0.029	0.116	1.00892026439567e-31	2_ex_NA
Ccdc171	5.55173627387246e-36	1.02189	0.066	0.17	1.89114344433191e-31	2_ex_NA
Unc5a	2.63467010269697e-34	4.70049	0.063	0.161	8.97474023782694e-30	2_ex_NA
Ddb2	1.51067874772144e-33	4.70749	0.104	0.22	5.14597608623832e-29	2_ex_NA
Aldh4a1	1.85298950072451e-33	0.40694	0.035	0.119	6.31202343526798e-29	2_ex_NA
Chd3os	3.07975747491583e-32	0.602718	0.152	0.086	1.04908858625533e-27	2_ex_NA
Taco1	2.29739642447262e-30	2.44843	0.038	0.119	7.82585118032352e-26	2_ex_NA
Stard9	7.36941098908277e-30	3.26874	0.116	0.229	2.51031615932116e-25	2_ex_NA
Gm13629	8.79041344364978e-30	0.644288	0.212	0.352	2.99436643544486e-25	2_ex_NA
Plaat1	1.07251541799202e-29	0.288255	0.041	0.121	3.65341651984803e-25	2_ex_NA
Klhdc8a	1.13664716512378e-29	0.363167	0.06	0.146	3.87187490327766e-25	2_ex_NA
P2rx4	1.28570225434521e-29	25.0219	0.064	0.154	4.37961615920154e-25	2_ex_NA
Ppif	1.50693059434655e-29	1.50629	0.065	0.156	5.13320837658207e-25	2_ex_NA
A330040F15Rik	4.62896500777102e-29	3.43717	0.082	0.177	1.57681064024712e-24	2_ex_NA
Vegfa	5.93599001661635e-28	1.74441	0.097	0.196	2.02203563926019e-23	2_ex_NA
Ankrd29	1.43233616922837e-27	1.21846	0.086	0.179	4.87910992685952e-23	2_ex_NA
Cmc2	1.96169340074677e-26	1.25901	0.072	0.157	6.68231240030381e-22	2_ex_NA
Alg14	2.00059574266809e-26	21.8211	0.028	0.096	6.8148293378246e-22	2_ex_NA
Slc5a5	1.9340339054803e-25	1.59832	0.027	0.091	6.58809309562811e-21	2_ex_NA
Ctsa	1.2184858944483e-24	1.56849	0.07	0.153	4.15065035084868e-20	2_ex_NA
Shd	2.66629807231663e-22	0.572038	0.176	0.296	9.08247775353938e-18	2_ex_NA
Dnaja4	1.28766895570636e-21	0.291016	0.055	0.124	4.38631553071814e-17	2_ex_NA
Inpp5j	3.46203190584673e-20	0.92754	0.044	0.107	1.17930654840763e-15	2_ex_NA
A330015K06Rik	3.68282454522036e-18	0.257442	0.032	0.085	1.25451735308386e-13	2_ex_NA
2810403D21Rik	7.83003785219865e-18	4.0936	0.022	0.069	2.66722409397295e-13	2_ex_NA
2410089E03Rik	4.40422500776282e-16	0.39602	0.242	0.19	1.50025520664433e-11	2_ex_NA
Cat	1.04857955349073e-15	0.883562	0.05	0.103	3.57188139101084e-11	2_ex_NA
2610203C20Rik	4.25524076799671e-13	0.280897	0.27	0.219	1.4495052152104e-08	2_ex_NA
Txnrd3	1.82232608822901e-12	0.685689	0.024	0.061	6.20757158694329e-08	2_ex_NA
Stk26	3.7641050661383e-11	0.325749	0.02	0.052	1.28220474972935e-06	2_ex_NA
Atp8b5	3.81721387358137e-10	2.25802	0.007	0.03	1.30029573389676e-05	2_ex_NA
Chek2	3.90559302317506e-10	0.25489	0.016	0.043	1.33040120741435e-05	2_ex_NA
2810403A07Rik	6.93734945002239e-10	0.428966	0.091	0.062	2.36313871665563e-05	2_ex_NA
Sdccag3	2.05973607397306e-09	0.386417	0.069	0.044	7.01628496238183e-05	2_ex_NA
2010107E04Rik	8.4388027495527e-09	0.345257	0.058	0.036	0.000287459	2_ex_NA
Tmem5	1.26608092844881e-08	0.370989	0.07	0.046	0.000431278	2_ex_NA
Tmem57	2.77193772160699e-08	0.423642	0.128	0.1	0.000944233	2_ex_NA
Tacc3	7.83097446347831e-08	2.23026	0.017	0.04	0.00266754	2_ex_NA
Nkd2	1.26530489656756e-07	1.31758	0.018	0.04	0.00431013	2_ex_NA
Gm16223	1.71250695778967e-07	1.16605	0.013	0.033	0.00583348	2_ex_NA
Pnn	2.31466477164253e-07	2.30955	0.672	0.818	0.00788467	2_ex_NA
Ctage5	3.97767894109952e-07	0.375067	0.09	0.066	0.0135496	2_ex_NA
A730017C20Rik	7.54563264081187e-07	0.300307	0.06	0.04	0.0257034	2_ex_NA
BC003331	7.91756094743825e-07	0.333317	0.058	0.038	0.0269704	2_ex_NA
Zcchc11	8.17222100637263e-07	0.397124	0.168	0.142	0.0278379	2_ex_NA
Zufsp	2.10552515515785e-06	0.411386	0.105	0.082	0.0717226	2_ex_NA
Fbxo18	6.24949054235916e-06	0.294183	0.044	0.028	0.212883	2_ex_NA
Megf11	8.31750222248911e-06	2.52692	0.034	0.057	0.283327	2_ex_NA
Gm9750	2.16459033597124e-05	0.253457	0.017	0.034	0.737346	2_ex_NA
Gm9934	8.88520026530627e-05	0.329806	0.038	0.059	1	2_ex_NA
Cabp7	9.13863239495758e-05	10.489	0.053	0.076	1	2_ex_NA
Hoxb3	0.000174657	0.54993	0.018	0.01	1	2_ex_NA
Rmi2	0.000190744	0.788282	0.01	0.022	1	2_ex_NA
Npas1	0.000620352	4.43276	0.059	0.044	1	2_ex_NA
Ikbkap	0.00346825	0.280415	0.055	0.044	1	2_ex_NA
Dopey1	0.00394106	0.338971	0.115	0.103	1	2_ex_NA
Nxph2	0.00901526	3.77925	0.01	0.006	1	2_ex_NA
Foxd4	3.6547636638761e-245	0.302528	0.027	0	1.24495869446276e-240	3_ex_NA
Foxd3	5.78160944646522e-116	0.449468	0.04	0.003	1.96944744184391e-111	3_ex_NA
Gm12688	8.77688500497468e-102	2.6675	0.047	0.005	2.98975810809458e-97	3_ex_NA
Gm50423	8.53946281400724e-64	0.645783	0.021	0.002	2.90888261296343e-59	3_ex_NA
Lhx1os	3.36169051111365e-56	3.00603	0.22	0.105	1.14512625570575e-51	3_ex_NA
Onecut1	1.36144114278556e-55	0.790633	0.11	0.036	4.63761310878472e-51	3_ex_NA
Lhx1	1.67868435320887e-54	5.1634	0.178	0.077	5.71827038077069e-50	3_ex_NA
C1ql2	1.37360491667747e-51	3.25728	0.07	0.018	4.67904778817015e-47	3_ex_NA
Pgm5	1.82830892722581e-49	0.396389	0.03	0.004	6.227951529702e-45	3_ex_NA
Gm29865	3.04127654246698e-49	2.00471	0.064	0.016	1.03598044142595e-44	3_ex_NA
Gm16551	2.84763379223998e-44	1.04697	0.056	0.014	9.70017974988626e-40	3_ex_NA
RMST-1	5.01371812375817e-30	0.358984	0.285	0.177	1.70787294167698e-25	3_ex_NA
Onecut2	1.2847673840356e-24	1.42306	0.151	0.081	4.37643161697886e-20	3_ex_NA
Srsf5	3.11446492063732e-23	3.79745	0.398	0.517	1.0609113305659e-18	3_ex_NA
2610203C20Rik	5.09116612752058e-22	0.321163	0.315	0.218	1.73425482967861e-17	3_ex_NA
Egflam	8.3550771274247e-20	13.2519	0.074	0.034	2.84607347268595e-15	3_ex_NA
Gm15680	2.1840643669163e-19	1.54416	0.253	0.173	7.43979685946367e-15	3_ex_NA
Atp6v1g1	4.8511664357543e-19	1.03511	0.194	0.292	1.65250133467534e-14	3_ex_NA
Sumo2	5.98006600726707e-19	3.57557	0.211	0.309	2.03704968471545e-14	3_ex_NA
Gm12023	9.81755090957892e-19	2.2105	0.061	0.026	3.34425054183896e-14	3_ex_NA
Stxbp1	1.13839758780051e-17	1.30351	0.398	0.51	3.87783754308365e-13	3_ex_NA
Gm47283	1.45700866346812e-17	1.30346	0.205	0.299	4.9631543112378e-13	3_ex_NA
Sec61b	4.01298647852366e-17	0.644768	0.173	0.26	1.3669837140443e-12	3_ex_NA
Nsg1	5.21877208727317e-17	5.30351	0.306	0.405	1.77772252380873e-12	3_ex_NA
Timm8b	5.58079801662255e-17	0.303172	0.229	0.328	1.90104303638231e-12	3_ex_NA
Ndufa7	5.9185257125783e-17	2.30311	0.229	0.321	2.01608659873267e-12	3_ex_NA
Arpc5l	1.21477490348178e-16	0.979919	0.226	0.321	4.13800923122033e-12	3_ex_NA
Zcchc11	1.52703961013684e-16	0.277989	0.211	0.141	5.20170772797012e-12	3_ex_NA
Elof1	3.91120096967867e-16	1.31929	0.17	0.259	1.33231149831134e-11	3_ex_NA
Ubqln2	5.67486156450314e-16	1.95048	0.188	0.278	1.93308484333235e-11	3_ex_NA
Gm16286	6.15965885051551e-16	1.8502	0.191	0.281	2.0982261908396e-11	3_ex_NA
Ambra1	6.35236949961299e-16	1.27983	0.296	0.401	2.16387114634817e-11	3_ex_NA
Ndufaf3	9.55296167195254e-16	0.943876	0.119	0.198	3.25412086393391e-11	3_ex_NA
Aak1	1.31405146397584e-15	4.80821	0.462	0.551	4.4761849068873e-11	3_ex_NA
Ccdc85b	4.46292569377025e-15	8.20028	0.195	0.286	1.5202510083259e-10	3_ex_NA
Rab7	4.79131979102674e-15	9.07043	0.233	0.325	1.63211517361535e-10	3_ex_NA
0610012G03Rik	5.28803640644225e-15	4.98059	0.185	0.271	1.80131672149049e-10	3_ex_NA
Hras	7.25741304700992e-15	0.557274	0.201	0.293	2.47216518033346e-10	3_ex_NA
Acp1	1.32487720019673e-14	1.2688	0.205	0.295	4.51306169475013e-10	3_ex_NA
Cggbp1	1.7556381628805e-14	0.39591	0.177	0.261	5.98040583803615e-10	3_ex_NA
Ap2m1	2.35587560684626e-14	2.03835	0.229	0.32	8.0250546671611e-10	3_ex_NA
Tnn	2.43782467933201e-14	0.522199	0.009	0.001	8.30420598767656e-10	3_ex_NA
Mrps12	2.61220703032011e-14	0.340741	0.182	0.265	8.89822202808242e-10	3_ex_NA
Gpi1	3.42972876687978e-14	1.22134	0.402	0.499	1.16830280714993e-09	3_ex_NA
Dnm1l	3.87666398165354e-14	5.03964	0.461	0.556	1.32054681871046e-09	3_ex_NA
Cdipt	4.05275318013133e-14	2.06082	0.196	0.274	1.38052984327994e-09	3_ex_NA
Egfem1	4.29189690678817e-14	98.301	0.409	0.334	1.46199176232832e-09	3_ex_NA
Psip1	6.30987861570492e-14	3.84118	0.377	0.464	2.14939705165372e-09	3_ex_NA
Zcchc14	7.28370622974578e-14	3.4918	0.207	0.294	2.4811216901006e-09	3_ex_NA
1810013L24Rik	7.36195438157014e-14	0.964409	0.17	0.251	2.50777614053805e-09	3_ex_NA
Mrpl20	8.03742933675435e-14	19.2845	0.193	0.275	2.737869929272e-09	3_ex_NA
Calr	8.11565965631486e-14	4.26909	0.334	0.426	2.76451830532709e-09	3_ex_NA
Rpl36al	8.2113735038493e-14	2.30351	0.203	0.293	2.79712227035122e-09	3_ex_NA
Eif3e	9.84176747811042e-14	0.703917	0.187	0.27	3.35249967374353e-09	3_ex_NA
Mtmr9	1.00077448507582e-13	1.38143	0.156	0.232	3.40903820596227e-09	3_ex_NA
Ube2m	1.08140017703622e-13	13.2756	0.193	0.282	3.68368156305618e-09	3_ex_NA
Vps54	1.3467391928948e-13	3.3818	0.229	0.317	4.58753238667686e-09	3_ex_NA
Gstz1	1.34787867429024e-13	0.791607	0.191	0.272	4.59141391610227e-09	3_ex_NA
Gm12709	1.3609851240188e-13	5.25348	0.181	0.264	4.63605972645764e-09	3_ex_NA
Snx27	1.40853189485438e-13	1.51201	0.257	0.345	4.79802304663195e-09	3_ex_NA
Plekhb2	1.47420734923046e-13	2.01909	0.233	0.325	5.02173991441863e-09	3_ex_NA
Chchd10	1.58798725494875e-13	8.30351	0.28	0.366	5.40931978525742e-09	3_ex_NA
Bmyc	1.9771095553829e-13	0.352134	0.214	0.297	6.73482598945632e-09	3_ex_NA
Sall1	2.01887882448803e-13	0.823143	0.018	0.005	6.87710882773604e-09	3_ex_NA
Rab11b	2.7955865009228e-13	6.88356	0.218	0.308	9.52288585674344e-09	3_ex_NA
Actr10	2.81903018885431e-13	1.06587	0.223	0.311	9.60274443531331e-09	3_ex_NA
Ndufb11	3.24185477220241e-13	1.30349	0.211	0.295	1.10430540960303e-08	3_ex_NA
Golph3	3.41001081964463e-13	7.57025	0.162	0.24	1.16158608560375e-08	3_ex_NA
Eif5a	3.56892692315952e-13	1.745	0.224	0.312	1.21571926710506e-08	3_ex_NA
Tecpr2	4.15092474541939e-13	3.27443	0.167	0.246	1.41397100527966e-08	3_ex_NA
Synj1	4.16733093427591e-13	11.1751	0.343	0.433	1.41955960945175e-08	3_ex_NA
Scand1	4.28509336848387e-13	0.67365	0.181	0.259	1.45967420504035e-08	3_ex_NA
Ndufs6	4.37759630483515e-13	1.30351	0.213	0.298	1.49118440527904e-08	3_ex_NA
Dzip1	4.47108292039522e-13	1.71057	0.347	0.442	1.52302968600343e-08	3_ex_NA
Abat	6.32847011451671e-13	10.301	0.278	0.367	2.15573005980897e-08	3_ex_NA
Nfasc	7.58595096972479e-13	7.23479	0.361	0.446	2.58407833832705e-08	3_ex_NA
Cox7a2l	9.15727373612304e-13	6.16666	0.247	0.335	3.11933372547295e-08	3_ex_NA
Mrps17	9.72406741018555e-13	0.453645	0.151	0.224	3.3124063226056e-08	3_ex_NA
Larp4b	1.00503735911202e-12	0.859847	0.313	0.401	3.42355926007918e-08	3_ex_NA
Tmbim6	1.45127695930336e-12	2.45552	0.276	0.357	4.94362983417098e-08	3_ex_NA
Tbc1d5	1.61194204899242e-12	0.698226	0.261	0.345	5.49091939568777e-08	3_ex_NA
Dynlrb1	1.9169970755389e-12	3.30316	0.238	0.321	6.53005883811572e-08	3_ex_NA
Rab1a	2.11061477133618e-12	1.40209	0.25	0.334	7.18959815707957e-08	3_ex_NA
Fam8a1	2.1735836495002e-12	1.63391	0.184	0.263	7.40409534365748e-08	3_ex_NA
Ndufab1	2.38328676167762e-12	16.1237	0.265	0.343	8.11842802497866e-08	3_ex_NA
Cycs	2.65446916229139e-12	4.30312	0.203	0.286	9.04218375442938e-08	3_ex_NA
Zwint	3.14553267255989e-12	22.2788	0.494	0.569	1.0714942495808e-07	3_ex_NA
Usp33	3.15653923456431e-12	5.77366	0.356	0.453	1.07524352486199e-07	3_ex_NA
Otub1	3.41705626597348e-12	0.734722	0.209	0.295	1.16398604644121e-07	3_ex_NA
Tpi1	3.60752427389392e-12	8.60908	0.262	0.352	1.22886706865923e-07	3_ex_NA
Synj2bp	4.01220853755178e-12	2.43337	0.26	0.346	1.36671871623164e-07	3_ex_NA
Dgcr2	4.24137462433412e-12	0.392877	0.191	0.266	1.44478185203318e-07	3_ex_NA
Gemin7	4.58757608097576e-12	2.66361	0.139	0.206	1.56271191622358e-07	3_ex_NA
Rxylt1	5.2253577998514e-12	2.25639	0.193	0.273	1.77996588094138e-07	3_ex_NA
Vapb	5.41056560866298e-12	2.87171	0.231	0.314	1.84305506893496e-07	3_ex_NA
Slc4a3	5.67456851813467e-12	1.77403	0.324	0.408	1.93298502001739e-07	3_ex_NA
Dda1	6.39899992473894e-12	0.815556	0.227	0.308	2.17975533436307e-07	3_ex_NA
Fbxo25	6.63139037366119e-12	1.32494	0.191	0.271	2.25891681688395e-07	3_ex_NA
Cand1	6.64169585351998e-12	1.45368	0.201	0.283	2.26242727554305e-07	3_ex_NA
Sdhaf4	7.34978735825858e-12	1.20495	0.158	0.229	2.5036315657172e-07	3_ex_NA
Dnajc19	7.80426725473398e-12	0.919828	0.253	0.334	2.65844559765258e-07	3_ex_NA
Asxl2	8.06291673944651e-12	4.28025	0.289	0.372	2.74655195812506e-07	3_ex_NA
Rhoa	8.21061923685487e-12	1.00491	0.203	0.279	2.79686533684224e-07	3_ex_NA
Hspbp1	8.41352008193692e-12	1.42687	0.132	0.201	2.86598148071099e-07	3_ex_NA
Serp2	8.97848626135452e-12	0.299829	0.295	0.373	3.0584315600678e-07	3_ex_NA
Mrpl57	8.98187015259679e-12	4.10127	0.159	0.232	3.05958424878057e-07	3_ex_NA
Mfhas1	9.41124229457071e-12	0.38812	0.205	0.285	3.20584557522257e-07	3_ex_NA
Ndrg3	1.14431914921869e-11	7.28826	0.33	0.41	3.89800874989855e-07	3_ex_NA
Timm10	1.39875109732016e-11	2.2048	0.114	0.178	4.7647057379114e-07	3_ex_NA
Ctcf	1.56110130179007e-11	1.48606	0.241	0.322	5.31773547441768e-07	3_ex_NA
Chordc1	1.60323985352066e-11	0.432531	0.299	0.385	5.46127623703278e-07	3_ex_NA
Trac	1.89286773428168e-11	0.977143	0.022	0.007	6.44786465005711e-07	3_ex_NA
Cox5a	1.92538984212488e-11	14.1741	0.281	0.366	6.55864795821419e-07	3_ex_NA
Slc30a9	2.23640889976789e-11	4.3468	0.303	0.387	7.61810327616933e-07	3_ex_NA
Wdr82	2.38627227894866e-11	2.20299	0.203	0.278	8.12859789101073e-07	3_ex_NA
Exoc3	2.64793982779847e-11	0.435492	0.265	0.35	9.01994222941271e-07	3_ex_NA
Ndufb8	2.72021249740553e-11	11.7231	0.262	0.353	9.26613185116219e-07	3_ex_NA
Tomm22	2.82218051464122e-11	5.78472	0.191	0.266	9.61347570507385e-07	3_ex_NA
Nap1l4	3.05268390977952e-11	2.95227	0.292	0.374	1.03986624702729e-06	3_ex_NA
Dhx40	3.30715152508153e-11	12.5639	0.11	0.173	1.12654809550377e-06	3_ex_NA
Dlst	3.86064010156291e-11	2.01716	0.26	0.345	1.31508844419639e-06	3_ex_NA
Trim26	4.07305959670833e-11	2.13556	0.146	0.216	1.38744702102273e-06	3_ex_NA
Ptpn11	4.10442230279941e-11	2.49217	0.228	0.306	1.39813041322559e-06	3_ex_NA
H2afv	4.61045135594709e-11	1.13033	0.178	0.251	1.57050414988982e-06	3_ex_NA
Nudt19	4.71580082500992e-11	0.686911	0.151	0.218	1.60639039303138e-06	3_ex_NA
Sncb	4.81806170441626e-11	25.3035	0.291	0.38	1.64122453899235e-06	3_ex_NA
Ndufb5	4.85163517903507e-11	13.2827	0.265	0.351	1.65266100738651e-06	3_ex_NA
Pbrm1	5.77422074009637e-11	2.30119	0.346	0.434	1.96693055290643e-06	3_ex_NA
Prepl	6.78487544664789e-11	0.277842	0.252	0.335	2.31119997214614e-06	3_ex_NA
Fxr1	7.66613396131807e-11	1.70247	0.338	0.419	2.61139187258339e-06	3_ex_NA
Ttc33	9.58075333787092e-11	1.03137	0.177	0.254	3.26358781701235e-06	3_ex_NA
Crebzf	9.7411551435014e-11	0.509888	0.196	0.27	3.31822708808232e-06	3_ex_NA
Dpy30	9.80963280310578e-11	1.86203	0.178	0.252	3.34155331804995e-06	3_ex_NA
Dicer1	1.03828353316442e-10	1.18006	0.262	0.339	3.5368090273713e-06	3_ex_NA
Gpatch1	1.0865149421758e-10	2.21095	0.212	0.291	3.70110449902766e-06	3_ex_NA
Sec62	1.15905672485797e-10	12.2961	0.427	0.506	3.94821082755618e-06	3_ex_NA
Ccdc59	1.20760051773063e-10	0.611956	0.199	0.269	4.11357040359761e-06	3_ex_NA
Rap1gap	1.21943659206413e-10	0.885258	0.285	0.365	4.15388880720726e-06	3_ex_NA
Pin1	1.28060813381134e-10	2.04377	0.178	0.248	4.36226354701494e-06	3_ex_NA
Cbx1	1.29240134129095e-10	1.12532	0.306	0.388	4.40243592897348e-06	3_ex_NA
Uso1	1.30401696907873e-10	2.98967	0.216	0.296	4.44200340346979e-06	3_ex_NA
Snrpd1	1.31870862437516e-10	4.88134	0.202	0.277	4.49204905807153e-06	3_ex_NA
Wars	1.34983350072918e-10	2.49852	0.167	0.236	4.59807283688386e-06	3_ex_NA
Ramac	1.37748946851745e-10	4.56423	0.178	0.251	4.69228012555784e-06	3_ex_NA
Orc6	1.41059329877256e-10	0.78671	0.191	0.262	4.80504501293885e-06	3_ex_NA
Atp9b	1.57070969044105e-10	1.1779	0.309	0.39	5.35046548951839e-06	3_ex_NA
Rusc2	1.58604481582352e-10	0.468905	0.177	0.247	5.40270306062124e-06	3_ex_NA
Atg4b	1.66095259248921e-10	0.356242	0.168	0.24	5.65786891105524e-06	3_ex_NA
Dcun1d1	1.72824010704459e-10	0.544971	0.215	0.292	5.88707710063671e-06	3_ex_NA
Gcc2	1.7451594167716e-10	5.28145	0.366	0.444	5.94471103729079e-06	3_ex_NA
Dbnl	1.84620861949257e-10	0.709182	0.172	0.24	6.28892504143948e-06	3_ex_NA
Jmy	1.8580749345582e-10	1.51525	0.201	0.274	6.32934645707906e-06	3_ex_NA
1700037H04Rik	1.94469867563196e-10	2.57186	0.148	0.214	6.62442156867271e-06	3_ex_NA
Alkbh5	1.95537968066409e-10	0.843497	0.183	0.251	6.66080534421417e-06	3_ex_NA
Brd7	1.95575271637648e-10	0.50009	0.226	0.299	6.66207605306484e-06	3_ex_NA
Afg3l2	1.99000552780243e-10	0.630984	0.223	0.298	6.7787548299062e-06	3_ex_NA
Sfpq	2.17058783580534e-10	0.871039	0.367	0.443	7.39389040388732e-06	3_ex_NA
Zbtb4	2.24324098507186e-10	2.52689	0.238	0.324	7.64137609154879e-06	3_ex_NA
Cdc37	2.67357184335416e-10	3.93968	0.201	0.273	9.10725512720162e-06	3_ex_NA
Esrra	2.79295364445814e-10	0.65264	0.122	0.184	9.51391729448221e-06	3_ex_NA
Klhl28	2.86486461087282e-10	0.34509	0.14	0.203	9.75887481047716e-06	3_ex_NA
Chchd3	3.16597202930367e-10	5.0524	0.267	0.347	1.078456712062e-05	3_ex_NA
Col4a3bp	3.4774218431242e-10	5.75167	0.302	0.39	1.18454897664183e-05	3_ex_NA
Bola1	3.54130742943824e-10	0.484798	0.076	0.127	1.20631096276384e-05	3_ex_NA
Ccdc58	4.10473984490879e-10	0.491418	0.151	0.216	1.39823858076973e-05	3_ex_NA
Fam49b	4.59634844549876e-10	1.25662	0.347	0.421	1.5657001344747e-05	3_ex_NA
Golgb1	5.12089211994608e-10	1.23435	0.591	0.648	1.74438069173843e-05	3_ex_NA
Parg	5.2468894827898e-10	0.601176	0.233	0.311	1.78730043341752e-05	3_ex_NA
Isca2	5.81637372984696e-10	2.63774	0.198	0.27	1.98128954733507e-05	3_ex_NA
Tmem222	5.83779219313061e-10	0.261621	0.169	0.233	1.98858553266801e-05	3_ex_NA
Rtcb	6.23212145067311e-10	0.297944	0.204	0.278	2.12290985095729e-05	3_ex_NA
Sh3pxd2a	6.5555698616017e-10	1.03446	0.134	0.194	2.233089317656e-05	3_ex_NA
AU040320	6.80872982998457e-10	0.458947	0.225	0.3	2.31932572928594e-05	3_ex_NA
Egln1	7.9150738424646e-10	0.791678	0.158	0.225	2.69619075369714e-05	3_ex_NA
Jkamp	7.91687036186713e-10	0.273052	0.271	0.344	2.69680272006642e-05	3_ex_NA
Srsf6	8.23990920119834e-10	1.2577	0.191	0.261	2.8068426702962e-05	3_ex_NA
Arrb1	8.45018446639067e-10	2.53722	0.212	0.288	2.87847083663132e-05	3_ex_NA
Zc3h15	8.47715552516867e-10	6.2311	0.321	0.398	2.88765825809346e-05	3_ex_NA
Atp6v0a1	8.83267543748474e-10	4.1742	0.59	0.649	3.0087625610248e-05	3_ex_NA
Fam160a2	8.84566416212304e-10	0.606401	0.187	0.255	3.01318704018559e-05	3_ex_NA
Ddx39b	8.897545531077e-10	3.58227	0.329	0.409	3.03085990970607e-05	3_ex_NA
Sirt3	8.92522450934497e-10	1.06911	0.183	0.252	3.04028847686327e-05	3_ex_NA
Coprs	9.16909353342227e-10	3.13316	0.192	0.266	3.12336002122496e-05	3_ex_NA
Gatad1	9.52593586848471e-10	0.896292	0.222	0.293	3.24491479424063e-05	3_ex_NA
Hk1	9.9064716578044e-10	4.55233	0.259	0.335	3.37454050551449e-05	3_ex_NA
Poldip2	1.05430508485133e-09	3.85487	0.171	0.241	3.59138484103756e-05	3_ex_NA
4933434E20Rik	1.10490549203236e-09	0.798252	0.24	0.312	3.76375006805904e-05	3_ex_NA
Ufsp2	1.23900520846084e-09	6.79479	0.209	0.282	4.22054734210099e-05	3_ex_NA
Dctn6	1.29321229439092e-09	2.27875	0.189	0.259	4.40519835961324e-05	3_ex_NA
Tnpo2	1.31209640800936e-09	1.47689	0.176	0.241	4.4695252042431e-05	3_ex_NA
Dhx9	1.31537441513364e-09	0.305089	0.23	0.302	4.48069140771122e-05	3_ex_NA
Ipo9	1.34192564779001e-09	4.81066	0.252	0.33	4.5711355266319e-05	3_ex_NA
Churc1	1.42761699085225e-09	2.16116	0.135	0.194	4.86303451763912e-05	3_ex_NA
Cript	1.46076414065108e-09	1.88112	0.188	0.261	4.97594696871385e-05	3_ex_NA
Tmem175	1.62602050609039e-09	0.748029	0.302	0.379	5.5388762519463e-05	3_ex_NA
Usp10	1.65909814594419e-09	0.946668	0.222	0.295	5.65155192434429e-05	3_ex_NA
Snx21	1.72001177835792e-09	1.34096	0.183	0.249	5.85904812179843e-05	3_ex_NA
Rarb	1.92447306125184e-09	31.3014	0.163	0.119	6.55552503584828e-05	3_ex_NA
Klhdc3	1.95377848839495e-09	0.318585	0.19	0.259	6.65535104286857e-05	3_ex_NA
Iscu	2.04284781479064e-09	7.28536	0.247	0.328	6.95875679630283e-05	3_ex_NA
Myh10	2.15127263851567e-09	1.97202	0.36	0.436	7.32809511583978e-05	3_ex_NA
Smurf2	2.17493669947566e-09	2.60721	0.239	0.314	7.40870437309389e-05	3_ex_NA
Timm10b	2.45439016896749e-09	1.86387	0.216	0.282	8.36063467157084e-05	3_ex_NA
Ypel3	2.4724134420528e-09	1.28536	0.338	0.408	8.42202914900867e-05	3_ex_NA
Sec24a	2.53579559992947e-09	3.68048	0.321	0.401	8.63793413159974e-05	3_ex_NA
Prpf6	2.61918854002017e-09	0.80367	0.284	0.363	8.9220038427247e-05	3_ex_NA
Prelid3b	2.69342748910542e-09	0.621447	0.14	0.199	9.1748913988887e-05	3_ex_NA
Ugp2	2.71405098582273e-09	2.57483	0.194	0.262	9.24514327810653e-05	3_ex_NA
Ppil4	2.89843266878925e-09	2.00719	0.26	0.332	9.87322104296369e-05	3_ex_NA
Sv2a	2.91625539161624e-09	18.3035	0.457	0.518	9.93393236600156e-05	3_ex_NA
Sipa1l3	2.93359135047824e-09	1.42324	0.201	0.273	9.99298557626909e-05	3_ex_NA
Hnrnph3	3.01752174454441e-09	1.30273	0.353	0.427	0.000102789	3_ex_NA
Taf11	3.04214765688039e-09	2.0172	0.146	0.209	0.000103628	3_ex_NA
Coq7	3.06591865716727e-09	3.76679	0.132	0.189	0.000104437	3_ex_NA
Tmem63b	3.21847631423277e-09	0.491831	0.317	0.394	0.000109634	3_ex_NA
Ncoa5	3.40175855336203e-09	1.52048	0.246	0.316	0.000115878	3_ex_NA
Kif16b	3.61956564236066e-09	2.24433	0.207	0.276	0.000123297	3_ex_NA
Pacs2	3.84115356818881e-09	0.992967	0.196	0.264	0.000130845	3_ex_NA
Phb	4.04169152574566e-09	2.58106	0.167	0.233	0.000137676	3_ex_NA
Zfp322a	4.05907573552082e-09	1.31976	0.24	0.315	0.000138268	3_ex_NA
Urgcp	4.13114623286695e-09	1.2152	0.243	0.316	0.000140723	3_ex_NA
Rfk	4.39287289218753e-09	0.787579	0.149	0.208	0.000149639	3_ex_NA
Pitpnb	4.40248223290601e-09	1.45189	0.223	0.298	0.000149966	3_ex_NA
Ccm2	4.44322159800883e-09	0.52781	0.175	0.241	0.000151354	3_ex_NA
Tspan7	4.52624911389327e-09	19.3027	0.435	0.502	0.000154182	3_ex_NA
Agfg2	4.64192391630631e-09	2.48917	0.165	0.232	0.000158122	3_ex_NA
Ndufs7	4.76045268239592e-09	7.29822	0.236	0.305	0.00016216	3_ex_NA
Tspan3	4.79709163667722e-09	7.734	0.386	0.448	0.000163408	3_ex_NA
Phb2	4.81801919610113e-09	0.747043	0.15	0.21	0.000164121	3_ex_NA
Cwc27	4.8673444265979e-09	0.656341	0.304	0.373	0.000165801	3_ex_NA
Pop7	5.40509964655914e-09	0.485408	0.085	0.134	0.000184119	3_ex_NA
Cpeb3	5.63145681792329e-09	1.25404	0.435	0.501	0.00019183	3_ex_NA
Cops2	5.95806585716863e-09	2.25519	0.247	0.319	0.000202956	3_ex_NA
Eps15l1	6.46004006625189e-09	0.994174	0.265	0.335	0.000220055	3_ex_NA
March7	6.49853566920123e-09	1.49381	0.311	0.38	0.000221366	3_ex_NA
Eif2a	6.64371993477028e-09	1.0202	0.167	0.233	0.000226312	3_ex_NA
Gtf2a2	6.79590715818359e-09	3.51182	0.24	0.313	0.000231496	3_ex_NA
Creg1	7.10131492458219e-09	0.493497	0.09	0.14	0.000241899	3_ex_NA
Fbxo45	7.59648099216156e-09	0.808491	0.154	0.217	0.000258767	3_ex_NA
Sec14l1	8.26931315885569e-09	0.964689	0.124	0.181	0.000281686	3_ex_NA
Mrps21	8.68821493014817e-09	0.944252	0.217	0.284	0.000295955	3_ex_NA
Hpf1	9.58037734421966e-09	3.54477	0.286	0.369	0.000326346	3_ex_NA
Ssh1	9.77207266961036e-09	1.975	0.173	0.234	0.000332876	3_ex_NA
Arpc3	9.95050347388873e-09	0.839138	0.156	0.214	0.000338954	3_ex_NA
Atp6v1d	1.14114137073688e-08	7.82334	0.317	0.388	0.000388718	3_ex_NA
Exoc2	1.15692835560378e-08	0.898901	0.209	0.277	0.000394096	3_ex_NA
Emc1	1.21819368868936e-08	0.270041	0.168	0.227	0.000414965	3_ex_NA
Pnpo	1.24726012878526e-08	1.52286	0.134	0.19	0.000424867	3_ex_NA
Skor1	1.28684588994031e-08	4.84461	0.029	0.063	0.000438351	3_ex_NA
Higd1a	1.33860163380173e-08	4.97344	0.245	0.318	0.000455981	3_ex_NA
Gpr162	1.36653267486568e-08	1.12678	0.181	0.242	0.000465496	3_ex_NA
Dnajc15	1.44736284243439e-08	6.86483	0.23	0.3	0.00049303	3_ex_NA
Isca1	1.50946040825498e-08	0.253035	0.181	0.24	0.000514183	3_ex_NA
Snhg12	1.5877386523341e-08	2.24323	0.236	0.301	0.000540847	3_ex_NA
Sin3a	1.66565193864837e-08	0.433182	0.145	0.204	0.000567388	3_ex_NA
Lsm1	1.71368642781082e-08	2.08027	0.19	0.256	0.00058375	3_ex_NA
Glrx5	1.79601861912208e-08	4.56625	0.215	0.287	0.000611796	3_ex_NA
Rsl24d1	1.79798240870121e-08	0.276099	0.145	0.202	0.000612465	3_ex_NA
Rnf146	1.91354750592398e-08	2.14636	0.211	0.282	0.000651831	3_ex_NA
Dact3	1.95310453249692e-08	0.602293	0.144	0.199	0.000665306	3_ex_NA
Tmem223	1.99242464656524e-08	0.961277	0.129	0.184	0.0006787	3_ex_NA
Bap1	2.21410188491286e-08	1.01308	0.118	0.17	0.000754212	3_ex_NA
Ppp4r1	2.60718544140988e-08	0.462799	0.163	0.223	0.000888112	3_ex_NA
Ppp1r12c	2.93553462973284e-08	1.58436	0.19	0.253	0.000999961	3_ex_NA
Slc25a44	2.950241081111e-08	0.271979	0.165	0.225	0.00100497	3_ex_NA
Cul5	3.02853316976419e-08	1.79976	0.364	0.434	0.00103164	3_ex_NA
Srprb	3.09728983307791e-08	0.643129	0.136	0.191	0.00105506	3_ex_NA
Hid1	3.18955148158231e-08	0.320682	0.191	0.255	0.00108649	3_ex_NA
Srpr	3.53754218051836e-08	1.92256	0.262	0.334	0.00120503	3_ex_NA
Rev1	3.73808863299683e-08	1.01738	0.272	0.346	0.00127334	3_ex_NA
Emsy	3.74100414190313e-08	2.09756	0.25	0.318	0.00127434	3_ex_NA
Ccndbp1	3.89271664190438e-08	9.35253	0.169	0.228	0.00132601	3_ex_NA
Mphosph8	3.90449274562036e-08	0.692168	0.379	0.46	0.00133003	3_ex_NA
Mrpl14	4.03514488655993e-08	0.719298	0.122	0.173	0.00137453	3_ex_NA
Ppp6c	4.55505496566718e-08	0.388434	0.185	0.244	0.00155163	3_ex_NA
Ppid	4.64003653200814e-08	1.678	0.213	0.277	0.00158058	3_ex_NA
Tab2	4.79922552850603e-08	1.15765	0.275	0.339	0.00163481	3_ex_NA
Ciao2b	5.02913132397341e-08	0.831436	0.124	0.177	0.00171312	3_ex_NA
Supt16	5.09793674381938e-08	2.82352	0.292	0.368	0.00173656	3_ex_NA
Tex264	5.15111410382326e-08	0.944328	0.125	0.176	0.00175468	3_ex_NA
Socs6	5.41150485175927e-08	2.47376	0.152	0.207	0.00184338	3_ex_NA
Dcaf8	5.45344315479676e-08	0.989035	0.324	0.405	0.00185766	3_ex_NA
Eif4g1	5.56261349061477e-08	4.06406	0.419	0.49	0.00189485	3_ex_NA
Gpr137	5.60981178088655e-08	2.1938	0.134	0.189	0.00191093	3_ex_NA
Uba3	5.71437018741843e-08	1.97712	0.183	0.243	0.00194654	3_ex_NA
Agps	5.98104147431004e-08	3.83313	0.199	0.264	0.00203738	3_ex_NA
Mark3	6.47302501769989e-08	0.953828	0.359	0.426	0.00220497	3_ex_NA
Atg13	6.7327473070058e-08	0.459508	0.2	0.263	0.00229344	3_ex_NA
Ccdc12	7.33342359050721e-08	0.556608	0.151	0.205	0.00249806	3_ex_NA
Ints3	7.47860774660708e-08	0.922694	0.207	0.272	0.00254751	3_ex_NA
Ewsr1	9.09768672690463e-08	1.81931	0.376	0.444	0.00309904	3_ex_NA
Sort1	9.70243816727986e-08	3.96997	0.263	0.331	0.00330504	3_ex_NA
1500004A13Rik	1.05341150712836e-07	2.00158	0.388	0.459	0.00358834	3_ex_NA
Slain2	1.0852278236786e-07	0.896725	0.167	0.224	0.00369672	3_ex_NA
Map2k2	1.10256013169515e-07	1.7957	0.292	0.364	0.00375576	3_ex_NA
Senp2	1.1308267180876e-07	4.01363	0.339	0.418	0.00385205	3_ex_NA
Mapk8	1.21109614213424e-07	1.22435	0.341	0.41	0.00412548	3_ex_NA
Sdhaf2	1.32518783573779e-07	2.35986	0.148	0.202	0.00451412	3_ex_NA
Ccnt2	1.36173100289296e-07	0.407246	0.344	0.413	0.0046386	3_ex_NA
Becn1	1.40101173704548e-07	0.518951	0.259	0.326	0.00477241	3_ex_NA
Sars	1.47536369215991e-07	3.28508	0.461	0.543	0.00502568	3_ex_NA
Gmcl1	1.50531672564322e-07	4.11777	0.314	0.383	0.00512771	3_ex_NA
Mcph1	1.5249834184964e-07	0.327969	0.204	0.265	0.0051947	3_ex_NA
Metap1	1.52765477183551e-07	0.356039	0.182	0.24	0.0052038	3_ex_NA
Fasn	1.72634003863862e-07	1.55101	0.158	0.217	0.0058806	3_ex_NA
Gm11884	2.03175942834172e-07	1.03148	0.011	0.003	0.00692099	3_ex_NA
Gclm	2.03413029247307e-07	3.30334	0.207	0.268	0.00692906	3_ex_NA
Tbcel	2.18901722531524e-07	0.770654	0.198	0.255	0.00745667	3_ex_NA
Itpk1	2.25967705302109e-07	1.08379	0.139	0.192	0.00769736	3_ex_NA
Tmod3	2.50620012912411e-07	12.2745	0.179	0.237	0.00853712	3_ex_NA
Cops4	2.57688684527622e-07	0.293171	0.222	0.285	0.00877791	3_ex_NA
Zmat3	2.60460318015434e-07	0.37416	0.209	0.272	0.00887232	3_ex_NA
Tmem126b	2.94623157936508e-07	2.50541	0.177	0.234	0.010036	3_ex_NA
Capn15	3.00013596532962e-07	1.0569	0.237	0.3	0.0102197	3_ex_NA
Zfp260	3.16002423205101e-07	0.404765	0.23	0.293	0.0107643	3_ex_NA
Bcl7b	3.30230661182013e-07	0.846228	0.17	0.227	0.011249	3_ex_NA
Zfp983	3.34516688290709e-07	0.459367	0.17	0.228	0.011395	3_ex_NA
BC005561	3.47894219378779e-07	1.04738	0.386	0.462	0.0118507	3_ex_NA
Glrx3	3.56136379134176e-07	9.61847	0.224	0.289	0.0121314	3_ex_NA
Tsc1	3.60916041188511e-07	2.14607	0.323	0.389	0.0122942	3_ex_NA
Kxd1	3.7642316787545e-07	2.96793	0.164	0.222	0.0128225	3_ex_NA
C87436	3.87371457292903e-07	14.3524	0.151	0.202	0.0131954	3_ex_NA
Dip2a	4.10529273090164e-07	1.68086	0.225	0.287	0.0139843	3_ex_NA
Hax1	4.21227575007625e-07	0.644856	0.127	0.176	0.0143487	3_ex_NA
Gtf3c1	4.22558460985778e-07	1.28423	0.265	0.327	0.014394	3_ex_NA
Rfc2	4.52664355843142e-07	19.3032	0.132	0.182	0.0154196	3_ex_NA
Atp13a2	4.55500140957175e-07	0.886844	0.274	0.34	0.0155162	3_ex_NA
Dcaf12	4.71856835103864e-07	0.761371	0.145	0.197	0.0160733	3_ex_NA
Rnf4	4.90982214977758e-07	0.425394	0.19	0.246	0.0167248	3_ex_NA
2610507B11Rik	5.7870105528821e-07	8.28029	0.291	0.357	0.0197129	3_ex_NA
Lhx5	6.09754226518563e-07	0.461561	0.138	0.101	0.0207707	3_ex_NA
Vps33a	6.95084251621525e-07	1.02762	0.18	0.237	0.0236773	3_ex_NA
Ndufs2	7.15132439525716e-07	1.08499	0.244	0.306	0.0243603	3_ex_NA
Ube2a	7.50321380382718e-07	1.17334	0.125	0.171	0.0255589	3_ex_NA
Neu1	7.83946354874997e-07	1.47145	0.177	0.231	0.0267043	3_ex_NA
Eif4e2	8.06769765548435e-07	0.299999	0.174	0.227	0.0274818	3_ex_NA
Cspp1	8.2070703659612e-07	0.320442	0.476	0.546	0.0279566	3_ex_NA
Mrpl30	8.30776359770284e-07	1.29293	0.193	0.251	0.0282996	3_ex_NA
Mgat4a	8.97965908442341e-07	3.23549	0.211	0.27	0.0305883	3_ex_NA
Dusp26	9.24552023838452e-07	1.005	0.293	0.347	0.0314939	3_ex_NA
Cops6	9.51667219642353e-07	1.83264	0.194	0.251	0.0324176	3_ex_NA
Cwc22	9.96365245556192e-07	0.776655	0.145	0.196	0.0339402	3_ex_NA
Cir1	1.02590861424005e-06	0.919404	0.2	0.259	0.0349466	3_ex_NA
Snx2	1.0769250490542e-06	1.30534	0.22	0.278	0.0366844	3_ex_NA
Slc25a25	1.14010215287915e-06	2.6453	0.198	0.256	0.0388364	3_ex_NA
Znrf2	1.22568727050494e-06	0.6953	0.109	0.153	0.0417518	3_ex_NA
Dzank1	1.33317526177905e-06	4.15412	0.433	0.489	0.0454133	3_ex_NA
Tmem19	1.3648914066384e-06	0.314713	0.129	0.175	0.0464937	3_ex_NA
Washc2	1.44387282568781e-06	4.60095	0.273	0.334	0.0491841	3_ex_NA
Abce1	1.44768621523599e-06	0.309176	0.207	0.265	0.049314	3_ex_NA
Eml2	1.56913368481761e-06	2.16517	0.374	0.438	0.053451	3_ex_NA
Ankrd13d	1.709481717916e-06	0.309745	0.17	0.223	0.0582318	3_ex_NA
Zdhhc5	1.73630380724467e-06	0.997538	0.145	0.195	0.0591455	3_ex_NA
Ttbk1	1.88557393020029e-06	0.75094	0.253	0.311	0.0642302	3_ex_NA
Ikzf4	2.02827670659735e-06	1.25785	0.182	0.233	0.0690912	3_ex_NA
Snapc5	2.07470471105726e-06	9.59358	0.136	0.182	0.0706727	3_ex_NA
Pcf11	2.44754612175753e-06	0.51942	0.252	0.314	0.0833732	3_ex_NA
Tmem248	2.50809160655758e-06	2.49166	0.157	0.207	0.0854356	3_ex_NA
Lrpprc	2.63373541611914e-06	5.72829	0.262	0.324	0.0897156	3_ex_NA
Glt1d1	2.64491002035579e-06	2.00023	0.183	0.232	0.0900962	3_ex_NA
Nfyc	2.79372819388869e-06	0.435198	0.229	0.285	0.0951656	3_ex_NA
Gtf3c6	3.09654988018895e-06	4.11896	0.081	0.119	0.105481	3_ex_NA
Zfp639	3.23165592781826e-06	0.50042	0.181	0.233	0.110083	3_ex_NA
Cdk10	3.25330507861451e-06	0.300852	0.157	0.204	0.110821	3_ex_NA
Narf	3.27544085015867e-06	5.68272	0.235	0.29	0.111575	3_ex_NA
Aggf1	3.34010215329361e-06	0.757946	0.216	0.272	0.113777	3_ex_NA
Commd10	3.43413109472716e-06	3.48089	0.189	0.241	0.11698	3_ex_NA
Nsf	3.57119191356342e-06	0.303508	0.488	0.537	0.121649	3_ex_NA
Snph	3.74692225674279e-06	2.49623	0.337	0.4	0.127635	3_ex_NA
Smg1	4.06534175806913e-06	1.95444	0.475	0.535	0.138482	3_ex_NA
Timm44	4.15735110105628e-06	1.04246	0.25	0.304	0.141616	3_ex_NA
Ccdc174	4.25178104139319e-06	0.832729	0.279	0.342	0.144833	3_ex_NA
Psmd3	4.36169566734328e-06	1.24826	0.179	0.233	0.148577	3_ex_NA
Tdrkh	4.78768782207515e-06	0.509945	0.167	0.216	0.163088	3_ex_NA
Tcaim	4.79428369158104e-06	0.93605	0.162	0.21	0.163312	3_ex_NA
Pgp	5.69727350349507e-06	9.70025	0.206	0.269	0.194072	3_ex_NA
Mocs2	5.73069033594951e-06	3.90587	0.223	0.28	0.19521	3_ex_NA
Fmc1	5.86556924442626e-06	5.884	0.156	0.203	0.199805	3_ex_NA
Fbf1	6.16358097597856e-06	0.289014	0.158	0.206	0.209956	3_ex_NA
Slc39a10	6.22995326321073e-06	12.7168	0.292	0.349	0.212217	3_ex_NA
Zfp398	6.5128611889477e-06	2.27512	0.328	0.387	0.221854	3_ex_NA
Usp54	6.59920130077015e-06	0.708134	0.183	0.233	0.224795	3_ex_NA
Abcf1	7.60573239604087e-06	1.128	0.291	0.353	0.259082	3_ex_NA
Ino80	7.89999857696071e-06	2.22507	0.295	0.353	0.269106	3_ex_NA
Slc6a7	8.04275884862917e-06	0.823699	0.251	0.305	0.273969	3_ex_NA
Cse1l	8.54144957718589e-06	0.694251	0.195	0.246	0.290956	3_ex_NA
Gosr1	8.68224790465565e-06	0.48104	0.179	0.227	0.295752	3_ex_NA
AI837181	8.784945802912e-06	0.473872	0.134	0.178	0.29925	3_ex_NA
Tmem14a	9.19284446217851e-06	0.444236	0.114	0.154	0.313145	3_ex_NA
Ankmy2	9.28143698037315e-06	1.79927	0.187	0.235	0.316163	3_ex_NA
Mtm1	9.67894228822225e-06	0.405978	0.141	0.183	0.329703	3_ex_NA
Zfp207	9.70613957448261e-06	1.43248	0.408	0.469	0.33063	3_ex_NA
Mmaa	9.84821295275543e-06	1.28411	0.23	0.284	0.33547	3_ex_NA
Afg1l	9.89966032967743e-06	1.20482	0.171	0.218	0.337222	3_ex_NA
Wdr31	1.00114707945144e-05	1.46404	0.056	0.086	0.341031	3_ex_NA
Chchd7	1.02998724063891e-05	0.292238	0.289	0.347	0.350855	3_ex_NA
Nt5c3b	1.14853595566675e-05	0.684519	0.158	0.204	0.391237	3_ex_NA
Gm13264	1.21598392663443e-05	1.24013	0.018	0.008	0.414213	3_ex_NA
Xpnpep1	1.24814971829106e-05	2.20827	0.146	0.193	0.42517	3_ex_NA
Mea1	1.34075940354721e-05	0.734294	0.152	0.197	0.456716	3_ex_NA
Ilf2	1.3897659526903e-05	0.667743	0.282	0.346	0.47341	3_ex_NA
Alyref	1.42530087097256e-05	1.05724	0.102	0.14	0.485514	3_ex_NA
Nt5m	1.52766328796869e-05	0.929751	0.182	0.229	0.520383	3_ex_NA
Rbm17	1.53263397550194e-05	0.265353	0.207	0.256	0.522076	3_ex_NA
Nipsnap2	1.5504367941017e-05	1.01588	0.27	0.328	0.528141	3_ex_NA
Prorp	1.93056666069521e-05	2.99498	0.063	0.095	0.657628	3_ex_NA
Adamts16	1.9696024288484e-05	0.45475	0.172	0.138	0.670925	3_ex_NA
Mak16	2.2876191330914e-05	0.520218	0.121	0.16	0.779255	3_ex_NA
Zfp30	2.34778297603599e-05	1.25122	0.217	0.271	0.799749	3_ex_NA
Limk2	2.47803755458285e-05	0.556989	0.287	0.348	0.844119	3_ex_NA
BC030500	2.7435108829586e-05	0.312509	0.079	0.112	0.93455	3_ex_NA
Timm9	2.77068797211648e-05	1.43809	0.393	0.455	0.943807	3_ex_NA
Mrpl4	2.88566586425341e-05	0.32482	0.183	0.234	0.982973	3_ex_NA
Zfp169	2.93537187632486e-05	0.396996	0.145	0.188	0.999905	3_ex_NA
Elovl4	3.02026471394407e-05	0.443179	0.215	0.269	1	3_ex_NA
Pank1	3.13186945456034e-05	1.0059	0.18	0.229	1	3_ex_NA
Diaph1	3.22412278638242e-05	0.707096	0.216	0.269	1	3_ex_NA
Uggt2	3.3426703497317e-05	1.23915	0.411	0.466	1	3_ex_NA
Etv3	3.44172711723126e-05	0.900669	0.133	0.173	1	3_ex_NA
Snhg9	3.61676077137795e-05	0.310283	0.077	0.11	1	3_ex_NA
2310061I04Rik	4.23401904343195e-05	3.25289	0.193	0.239	1	3_ex_NA
Orc3	4.25938192540124e-05	0.359731	0.235	0.287	1	3_ex_NA
A730081D07Rik	4.38615017222849e-05	0.582743	0.125	0.165	1	3_ex_NA
Tmem192	4.40645268705486e-05	0.264701	0.168	0.212	1	3_ex_NA
Wdr27	4.48675824634899e-05	0.308565	0.064	0.094	1	3_ex_NA
Krba1	4.68090593363079e-05	0.450283	0.157	0.199	1	3_ex_NA
Mcee	4.83495016120141e-05	0.297475	0.093	0.127	1	3_ex_NA
Arhgef18	5.2368890973578e-05	0.474246	0.177	0.222	1	3_ex_NA
Epb41l4aos	5.28623245922117e-05	0.818733	0.141	0.181	1	3_ex_NA
Wdr18	5.43741407833712e-05	0.298864	0.172	0.215	1	3_ex_NA
Gm47710	5.43945158990508e-05	2.50654	0.014	0.031	1	3_ex_NA
2310033P09Rik	5.87189194327351e-05	0.277701	0.164	0.206	1	3_ex_NA
Golph3l	6.14286016544882e-05	1.40323	0.115	0.15	1	3_ex_NA
Zfp827	6.60734223852818e-05	0.450264	0.194	0.238	1	3_ex_NA
Dpf2	6.73865350909631e-05	0.486549	0.186	0.23	1	3_ex_NA
Polr2b	7.05654176664354e-05	0.258248	0.143	0.181	1	3_ex_NA
Arhgef10l	8.17107678234653e-05	2.48114	0.165	0.208	1	3_ex_NA
Ap4e1	9.87672429717537e-05	1.51724	0.142	0.181	1	3_ex_NA
Gng13	9.91386020171054e-05	1.30404	0.187	0.235	1	3_ex_NA
Cdkn2aipnl	0.00010096	0.429975	0.177	0.223	1	3_ex_NA
Bc1	0.00010513	2.79734	0.127	0.165	1	3_ex_NA
Xpc	0.000105547	1.06863	0.132	0.17	1	3_ex_NA
Flvcr1	0.000109017	0.633855	0.199	0.246	1	3_ex_NA
Naxe	0.000113533	0.682553	0.174	0.215	1	3_ex_NA
Tafa4	0.000114102	19.3407	0.046	0.03	1	3_ex_NA
Ankrd34a	0.000121987	0.943005	0.119	0.153	1	3_ex_NA
Zfp330	0.00012846	0.900979	0.14	0.177	1	3_ex_NA
Ptcd2	0.000134101	0.523102	0.122	0.159	1	3_ex_NA
Nup50	0.000136181	1.39756	0.177	0.218	1	3_ex_NA
Bclaf3	0.00014545	1.29019	0.2	0.244	1	3_ex_NA
Cdkl3	0.000148195	0.635772	0.243	0.289	1	3_ex_NA
Pcolce2	0.000149549	0.295576	0.102	0.135	1	3_ex_NA
Msh3	0.000154656	0.460297	0.148	0.187	1	3_ex_NA
Cox11	0.000155405	0.578976	0.185	0.228	1	3_ex_NA
Cox20	0.000156338	1.29904	0.214	0.259	1	3_ex_NA
Ache	0.000159327	4.7747	0.262	0.316	1	3_ex_NA
2610008E11Rik	0.00016792	0.26167	0.148	0.187	1	3_ex_NA
Ccdc82	0.000180192	2.26646	0.302	0.361	1	3_ex_NA
Cuta	0.000191274	3.08868	0.146	0.185	1	3_ex_NA
Ccdc90b	0.000213053	0.576888	0.19	0.231	1	3_ex_NA
D430042O09Rik	0.000218797	0.481495	0.19	0.235	1	3_ex_NA
Zfp267	0.000229465	0.843816	0.125	0.16	1	3_ex_NA
2300009A05Rik	0.000237229	2.10792	0.189	0.234	1	3_ex_NA
Gm16853	0.000237679	1.71722	0.005	0.016	1	3_ex_NA
Med1	0.000242792	1.22356	0.222	0.266	1	3_ex_NA
Mtch2	0.000244926	0.59959	0.263	0.317	1	3_ex_NA
Lzts3	0.000258725	1.1321	0.183	0.225	1	3_ex_NA
Exosc4	0.000270845	0.367251	0.076	0.104	1	3_ex_NA
Pxmp4	0.000319053	0.671741	0.087	0.116	1	3_ex_NA
Sec23ip	0.000330207	0.382575	0.162	0.198	1	3_ex_NA
Rassf5	0.000333026	1.67089	0.145	0.179	1	3_ex_NA
Sri	0.000336605	5.14679	0.191	0.237	1	3_ex_NA
Fbxo44	0.000338404	2.32697	0.286	0.329	1	3_ex_NA
Hdx	0.000339135	2.06721	0.209	0.253	1	3_ex_NA
Hdac6	0.000341561	1.33879	0.189	0.229	1	3_ex_NA
Fuom	0.0003719	0.408917	0.16	0.199	1	3_ex_NA
Nrbf2	0.000382846	0.882904	0.135	0.17	1	3_ex_NA
Gm19409	0.000428281	5.11272	0.048	0.071	1	3_ex_NA
Hnrnpdl	0.000455327	2.88003	0.498	0.55	1	3_ex_NA
Mettl7a1	0.000505499	0.268784	0.087	0.115	1	3_ex_NA
Phlda3	0.000517592	1.43414	0.183	0.231	1	3_ex_NA
Xrn2	0.000537979	2.34632	0.333	0.385	1	3_ex_NA
Zbtb46	0.000568617	5.29668	0.104	0.134	1	3_ex_NA
Zfp788	0.00057038	0.416577	0.172	0.21	1	3_ex_NA
Pcyt2	0.000588282	1.67733	0.364	0.417	1	3_ex_NA
Rgma	0.000598966	4.63725	0.093	0.12	1	3_ex_NA
Cars	0.000683307	0.788388	0.181	0.224	1	3_ex_NA
Usf3	0.00075296	0.381459	0.188	0.226	1	3_ex_NA
Cmc2	0.000760114	1.88985	0.122	0.154	1	3_ex_NA
Cldn34c1	0.000856082	0.289986	0.126	0.157	1	3_ex_NA
Tsfm	0.00087932	0.997235	0.118	0.148	1	3_ex_NA
Snx5	0.000902048	1.23461	0.194	0.235	1	3_ex_NA
Stard4	0.00100437	8.62195	0.131	0.161	1	3_ex_NA
Vstm5	0.00112004	0.460666	0.203	0.242	1	3_ex_NA
Zfp808	0.00121464	1.76318	0.053	0.073	1	3_ex_NA
Ypel4	0.00125687	0.309134	0.234	0.277	1	3_ex_NA
Slc1a6	0.0013944	1.76997	0.147	0.178	1	3_ex_NA
Ofd1	0.00145481	2.74549	0.132	0.162	1	3_ex_NA
Ophn1	0.00155357	1.25432	0.337	0.381	1	3_ex_NA
5530601H04Rik	0.00174667	1.12309	0.223	0.26	1	3_ex_NA
Zfp131	0.00179162	0.677809	0.211	0.248	1	3_ex_NA
Gm50013	0.00205389	0.832916	0.061	0.082	1	3_ex_NA
Slc43a2	0.00276313	0.547388	0.221	0.262	1	3_ex_NA
5430405H02Rik	0.00285593	1.29241	0.17	0.202	1	3_ex_NA
Sel1l3	0.00286103	3.81661	0.118	0.145	1	3_ex_NA
Pank4	0.00291135	0.257688	0.119	0.146	1	3_ex_NA
Mrpl46	0.00298877	0.770029	0.131	0.159	1	3_ex_NA
Fndc4	0.00312742	0.860089	0.226	0.266	1	3_ex_NA
Sharpin	0.00333291	0.714477	0.12	0.147	1	3_ex_NA
Gm31282	0.00339798	0.779457	0.132	0.163	1	3_ex_NA
Rmnd1	0.00373906	0.48804	0.26	0.297	1	3_ex_NA
A330102I10Rik	0.00483998	0.700685	0.372	0.348	1	3_ex_NA
Gm11613	0.00503406	0.98634	0.072	0.093	1	3_ex_NA
Timm8a1	0.00519265	0.265147	0.068	0.088	1	3_ex_NA
Gm12296	0.00526547	5.87006	0.115	0.14	1	3_ex_NA
Mroh1	0.00546428	0.77069	0.168	0.197	1	3_ex_NA
Ranbp6	0.00601658	0.631781	0.151	0.179	1	3_ex_NA
Nt5e	0.00639807	0.384071	0.04	0.056	1	3_ex_NA
Plekhh1	0.00665089	0.26346	0.09	0.074	1	3_ex_NA
Fmr1	0.00680554	2.53752	0.245	0.277	1	3_ex_NA
Ugdh	0.00688845	0.542497	0.219	0.254	1	3_ex_NA
Lta4h	0.00761978	0.412356	0.176	0.207	1	3_ex_NA
Usp6nl	0.00866426	0.71433	0.149	0.178	1	3_ex_NA
Srrm1	0.00927725	0.707553	0.68	0.707	1	3_ex_NA
Calca	0	325.492	0.742	0.039	0	4_ex_Calca/Il20ra
Nnat	0	51.446	0.779	0.344	0	4_ex_Calca/Il20ra
Lmx1a	0	31.9215	0.446	0.048	0	4_ex_Calca/Il20ra
Pou6f2	0	23.4959	0.532	0.109	0	4_ex_Calca/Il20ra
Gm10754	0	22.5459	0.367	0.079	0	4_ex_Calca/Il20ra
Crhbp	0	21.5116	0.274	0.017	0	4_ex_Calca/Il20ra
Sema3c	0	21.4946	0.507	0.132	0	4_ex_Calca/Il20ra
Shroom3	0	18.0617	0.326	0.029	0	4_ex_Calca/Il20ra
Plscr4	0	12.4692	0.302	0.051	0	4_ex_Calca/Il20ra
Il20ra	0	10.5953	0.348	0.008	0	4_ex_Calca/Il20ra
Tpbg	0	10.335	0.393	0.078	0	4_ex_Calca/Il20ra
Fjx1	0	8.99451	0.372	0.086	0	4_ex_Calca/Il20ra
Gm11639	0	8.73264	0.226	0.023	0	4_ex_Calca/Il20ra
Igsf11	0	7.75308	0.255	0.038	0	4_ex_Calca/Il20ra
Lrat	0	7.74293	0.097	0.002	0	4_ex_Calca/Il20ra
C630043F03Rik	0	7.26857	0.365	0.054	0	4_ex_Calca/Il20ra
Lmx1b	0	6.82691	0.429	0.079	0	4_ex_Calca/Il20ra
Npr3	0	6.33671	0.262	0.042	0	4_ex_Calca/Il20ra
D930020B18Rik	0	5.90194	0.234	0.032	0	4_ex_Calca/Il20ra
S100a11	0	5.4183	0.161	0.01	0	4_ex_Calca/Il20ra
Irx3	0	5.01125	0.363	0.078	0	4_ex_Calca/Il20ra
Irx5	0	4.8099	0.371	0.086	0	4_ex_Calca/Il20ra
Drd5	0	4.74427	0.296	0.03	0	4_ex_Calca/Il20ra
2610028E06Rik	0	4.51428	0.271	0.02	0	4_ex_Calca/Il20ra
Sfrp1	0	4.49562	0.321	0.031	0	4_ex_Calca/Il20ra
Gm28342	0	4.09429	0.095	0.004	0	4_ex_Calca/Il20ra
Drd1	0	4.03141	0.247	0.026	0	4_ex_Calca/Il20ra
C130021I20Rik	0	3.90933	0.388	0.064	0	4_ex_Calca/Il20ra
4933424G05Rik	0	3.60044	0.287	0.052	0	4_ex_Calca/Il20ra
Slc35d3	0	3.36768	0.437	0.034	0	4_ex_Calca/Il20ra
Pbxip1	0	3.20209	0.311	0.044	0	4_ex_Calca/Il20ra
Kcnk13	0	3.01686	0.317	0.052	0	4_ex_Calca/Il20ra
Aqp4	0	2.97682	0.18	0.017	0	4_ex_Calca/Il20ra
Insc	0	2.28237	0.171	0.009	0	4_ex_Calca/Il20ra
Gda	0	2.16964	0.416	0.072	0	4_ex_Calca/Il20ra
C030007H22Rik	0	1.68956	0.181	0.009	0	4_ex_Calca/Il20ra
Calcb	0	1.42987	0.144	0.004	0	4_ex_Calca/Il20ra
Gm12064	0	1.36519	0.242	0.036	0	4_ex_Calca/Il20ra
Gm50048	0	1.12154	0.104	0.002	0	4_ex_Calca/Il20ra
Gm10637	0	0.956335	0.163	0.014	0	4_ex_Calca/Il20ra
Gm35161	0	0.88491	0.186	0.019	0	4_ex_Calca/Il20ra
Irx6	0	0.880662	0.136	0.007	0	4_ex_Calca/Il20ra
Mcoln3	0	0.66696	0.112	0.004	0	4_ex_Calca/Il20ra
Slc18a3	0	0.484084	0.111	0.007	0	4_ex_Calca/Il20ra
Oas2	0	0.303816	0.106	0.003	0	4_ex_Calca/Il20ra
Dlk1	6.57483355975765e-305	3.49474	0.527	0.163	2.23965130379585e-300	4_ex_Calca/Il20ra
Slc6a2	1.09299184552124e-303	26.3644	0.168	0.019	3.72316742258355e-299	4_ex_Calca/Il20ra
Oprm1	1.81476257091082e-301	36.3984	0.607	0.238	6.18180722155061e-297	4_ex_Calca/Il20ra
Mmp2	1.39316467699365e-298	0.534683	0.091	0.005	4.74567615571118e-294	4_ex_Calca/Il20ra
Bcl11a	1.8142556962238e-287	35.4644	0.495	0.162	6.18008060361675e-283	4_ex_Calca/Il20ra
Map3k19	5.13326940389128e-283	4.0242	0.165	0.019	1.74859688974153e-278	4_ex_Calca/Il20ra
B2m	1.04594184469042e-282	0.343968	0.343	0.079	3.56289629975346e-278	4_ex_Calca/Il20ra
Gcnt2	7.91330896162548e-276	0.648083	0.21	0.031	2.6955895646881e-271	4_ex_Calca/Il20ra
Disp3	4.6763111005603e-274	1.866	0.385	0.101	1.59293861329486e-269	4_ex_Calca/Il20ra
As3mt	1.06273993719468e-272	3.3301	0.372	0.094	3.62011732205997e-268	4_ex_Calca/Il20ra
Plscr1	2.85659693362261e-271	3.22971	0.13	0.012	9.73071179469205e-267	4_ex_Calca/Il20ra
Crnde	3.43552417979289e-270	1.5093	0.398	0.109	1.17027695660465e-265	4_ex_Calca/Il20ra
Tmem132cos	1.4564661114455e-269	1.03626	0.232	0.038	4.96130616202795e-265	4_ex_Calca/Il20ra
A530065N20Rik	2.14993311659867e-269	2.31056	0.092	0.006	7.3235321683817e-265	4_ex_Calca/Il20ra
Kcng3	7.63898232128584e-269	5.18833	0.202	0.029	2.60214293792281e-264	4_ex_Calca/Il20ra
Onecut2	3.2322482219395e-258	4.27147	0.325	0.077	1.10103303432147e-253	4_ex_Calca/Il20ra
Gm27016	1.04745205314923e-254	0.421819	0.131	0.013	3.56804067384755e-250	4_ex_Calca/Il20ra
Tle1	2.10973695153623e-248	18.4795	0.504	0.192	7.18660795171301e-244	4_ex_Calca/Il20ra
Gm2990	3.03206532442884e-248	0.336374	0.086	0.006	1.03284273211344e-243	4_ex_Calca/Il20ra
Tmem26	1.16018786086168e-247	2.82501	0.229	0.04	3.95206392923921e-243	4_ex_Calca/Il20ra
Flt4	7.00679017772594e-247	0.785563	0.095	0.007	2.38679300614057e-242	4_ex_Calca/Il20ra
Ppp1r18	6.07550703192893e-242	0.457515	0.119	0.011	2.06956071535627e-237	4_ex_Calca/Il20ra
Rasal1	1.14813055625469e-241	1.54823	0.285	0.062	3.91099192682598e-237	4_ex_Calca/Il20ra
Aldh3b2	2.89656806452076e-241	1.40293	0.18	0.026	9.8668694549835e-237	4_ex_Calca/Il20ra
Nell1	2.33910693571135e-234	64.4947	0.633	0.281	7.96793386580713e-230	4_ex_Calca/Il20ra
Wnt9a	3.2197978359415e-231	2.79014	0.107	0.01	1.09679193483511e-226	4_ex_Calca/Il20ra
Ap1s3	3.60037598872363e-228	3.12586	0.314	0.078	1.22643207679882e-223	4_ex_Calca/Il20ra
Rtn4rl1	2.0569388176842e-225	0.948562	0.337	0.091	7.00675638855945e-221	4_ex_Calca/Il20ra
Gm11250	2.5359201450217e-223	2.43872	0.235	0.047	8.63835838200193e-219	4_ex_Calca/Il20ra
Galr1	7.20527158531843e-222	20.8189	0.177	0.028	2.45440371282287e-217	4_ex_Calca/Il20ra
Fgd5	6.63898783445391e-221	1.28137	0.318	0.082	2.26150481592838e-216	4_ex_Calca/Il20ra
9330154J02Rik	1.05135785535986e-218	7.3207	0.332	0.086	3.58134539849782e-214	4_ex_Calca/Il20ra
Cacng5	4.35461369334125e-218	3.30764	0.332	0.088	1.48335560849976e-213	4_ex_Calca/Il20ra
Fstl4	4.31186981115383e-216	64.4938	0.56	0.242	1.46879533247144e-211	4_ex_Calca/Il20ra
Doc2b	4.62418712358008e-216	5.18364	0.397	0.129	1.57518310177632e-211	4_ex_Calca/Il20ra
Pld1	1.42336596825103e-211	0.360038	0.178	0.029	4.84855383425031e-207	4_ex_Calca/Il20ra
Gstm6	3.74768176278791e-209	0.853936	0.188	0.032	1.27661031567607e-204	4_ex_Calca/Il20ra
Smoc1	6.09297092914426e-209	7.95564	0.354	0.104	2.0755096173037e-204	4_ex_Calca/Il20ra
Lrrk2	7.76269251253543e-209	12.7373	0.389	0.123	2.64428357747007e-204	4_ex_Calca/Il20ra
Spata1	2.25692773271357e-208	8.45821	0.365	0.107	7.6879986287155e-204	4_ex_Calca/Il20ra
Lmo1	3.21284370850943e-208	4.43036	0.384	0.126	1.09442308086665e-203	4_ex_Calca/Il20ra
Zan	5.80839472143724e-207	0.781345	0.181	0.03	1.97857157791038e-202	4_ex_Calca/Il20ra
Plekhh2	6.57938791959788e-206	0.551605	0.419	0.144	2.24120270093182e-201	4_ex_Calca/Il20ra
Tlx3	2.30978022849519e-202	1.59167	0.21	0.04	7.86803537034602e-198	4_ex_Calca/Il20ra
Lzts1	1.82212661629294e-194	6.33974	0.319	0.09	6.20689210574026e-190	4_ex_Calca/Il20ra
Mamdc2	5.93939386690611e-192	8.47596	0.141	0.02	2.0231951268229e-187	4_ex_Calca/Il20ra
Layn	2.44047255133396e-190	1.64447	0.119	0.015	8.31322569886401e-186	4_ex_Calca/Il20ra
Etv5	2.51287406992451e-188	2.41591	0.293	0.079	8.55985423179084e-184	4_ex_Calca/Il20ra
Gm26871	5.32846334772283e-187	3.49548	0.839	0.535	1.8150877547683e-182	4_ex_Calca/Il20ra
Nell1os	1.31998852154618e-186	1.25765	0.198	0.039	4.49640889979491e-182	4_ex_Calca/Il20ra
Kctd1	2.79186938435858e-185	12.9741	0.503	0.24	9.51022387087906e-181	4_ex_Calca/Il20ra
Catsperg1	9.62524782903665e-185	7.3958	0.28	0.072	3.27874442048305e-180	4_ex_Calca/Il20ra
Ndst3	1.96143934065175e-181	30.4947	0.612	0.301	6.68144696999612e-177	4_ex_Calca/Il20ra
Ahr	2.83773967291012e-181	6.54257	0.254	0.063	9.66647642180104e-177	4_ex_Calca/Il20ra
Ccnd2	3.56484965820485e-180	0.435688	0.383	0.132	1.2143303875709e-175	4_ex_Calca/Il20ra
Gpsm3	8.67409160498245e-180	0.282774	0.189	0.037	2.95474256432122e-175	4_ex_Calca/Il20ra
Hif3a	1.079090272382e-179	0.450796	0.095	0.01	3.67581310384205e-175	4_ex_Calca/Il20ra
Gng5	2.15246135127428e-179	2.33354	0.35	0.113	7.3321443469807e-175	4_ex_Calca/Il20ra
Gm13530	3.3170763645198e-179	0.643123	0.156	0.025	1.12992889281003e-174	4_ex_Calca/Il20ra
Lncenc1	5.19110712353822e-178	7.42161	0.385	0.132	1.76829873056206e-173	4_ex_Calca/Il20ra
Fxyd5	7.07036311546414e-178	0.888259	0.259	0.064	2.4084484916517e-173	4_ex_Calca/Il20ra
4930500L23Rik	3.73232928200051e-177	0.439898	0.169	0.03	1.27138064662065e-172	4_ex_Calca/Il20ra
Dkkl1	3.97357338588341e-177	0.276888	0.11	0.013	1.35355803816732e-172	4_ex_Calca/Il20ra
Jhy	7.05700712721817e-176	0.753221	0.156	0.026	2.4038989078156e-171	4_ex_Calca/Il20ra
Rgs11	2.94819285080867e-173	2.30314	0.461	0.177	1.00427241269946e-168	4_ex_Calca/Il20ra
A830018L16Rik	5.54777550377567e-171	99.3243	0.606	0.318	1.88979424760614e-166	4_ex_Calca/Il20ra
Synpo	1.22780840329215e-170	1.46175	0.253	0.065	4.18240654497439e-166	4_ex_Calca/Il20ra
Ftl1-ps1	4.98455390811113e-170	0.823362	0.248	0.062	1.69793844325898e-165	4_ex_Calca/Il20ra
Ptpro	2.37343720446442e-168	40.4619	0.496	0.233	8.08487649328758e-164	4_ex_Calca/Il20ra
Ipcef1	1.40327005885963e-167	0.965	0.336	0.105	4.78009912849946e-163	4_ex_Calca/Il20ra
Plpp2	3.53758348847108e-167	1.07823	0.22	0.051	1.20504243951279e-162	4_ex_Calca/Il20ra
Syt5	2.38483288131987e-166	7.18231	0.561	0.289	8.12369472692801e-162	4_ex_Calca/Il20ra
Tbc1d8b	1.52173310185544e-165	2.2198	0.13	0.02	5.18363163816037e-161	4_ex_Calca/Il20ra
Zfp697	3.01780354769701e-164	7.40868	0.42	0.175	1.02798460048751e-159	4_ex_Calca/Il20ra
Efnb1	4.55711487306303e-162	0.951161	0.25	0.066	1.55233561036019e-157	4_ex_Calca/Il20ra
Pdzd2	2.72288193822904e-161	4.07059	0.426	0.176	9.27522503438341e-157	4_ex_Calca/Il20ra
Pld5	1.22612817186606e-160	5.49226	0.615	0.332	4.17668300464454e-156	4_ex_Calca/Il20ra
Adamts18	5.49631169196567e-160	1.78276	0.318	0.1	1.87226361475119e-155	4_ex_Calca/Il20ra
Pik3c2g	1.57933247525014e-159	9.23767	0.087	0.009	5.37983814369208e-155	4_ex_Calca/Il20ra
Gstm7	4.53614879806098e-159	1.79562	0.156	0.028	1.54519372657149e-154	4_ex_Calca/Il20ra
Fzd1	5.09260466917593e-154	1.40242	0.183	0.039	1.73474485450809e-149	4_ex_Calca/Il20ra
Rerg	7.85960116885621e-154	17.6266	0.493	0.238	2.67729454215918e-149	4_ex_Calca/Il20ra
4930447C04Rik	1.83588079337088e-153	3.45512	0.652	0.346	6.25374433453856e-149	4_ex_Calca/Il20ra
Mmd2	3.38902818668052e-153	0.832139	0.286	0.085	1.15443856151085e-148	4_ex_Calca/Il20ra
Mapk4	3.6139952310036e-153	13.0785	0.45	0.208	1.23107133548907e-148	4_ex_Calca/Il20ra
Ptprz1	1.05799092973994e-149	17.4441	0.568	0.296	3.60394030306612e-145	4_ex_Calca/Il20ra
Slitrk2	8.72033514865038e-148	4.00118	0.296	0.094	2.97049496503626e-143	4_ex_Calca/Il20ra
Glra2	1.41009357699152e-147	3.46464	0.447	0.197	4.80334276066393e-143	4_ex_Calca/Il20ra
Edem1	1.20177858637975e-146	2.92666	0.28	0.086	4.093738576644e-142	4_ex_Calca/Il20ra
Nos1ap	2.30337910161721e-146	17.0205	0.5	0.257	7.84623057174888e-142	4_ex_Calca/Il20ra
St6gal2	2.99727006103777e-146	0.57585	0.388	0.157	1.02099007359191e-141	4_ex_Calca/Il20ra
Rftn1	2.83601632425837e-145	5.28845	0.357	0.13	9.6606060069537e-141	4_ex_Calca/Il20ra
Muc3a	4.06330799071483e-145	0.421378	0.173	0.037	1.3841252339571e-140	4_ex_Calca/Il20ra
Glt8d2	1.79893249783913e-144	0.953877	0.168	0.035	6.12788366063921e-140	4_ex_Calca/Il20ra
Scg2	2.07736733826282e-144	4.49473	0.769	0.535	7.07634410105847e-140	4_ex_Calca/Il20ra
Epb41l2	3.48856789197226e-144	9.1664	0.417	0.176	1.18834576672143e-139	4_ex_Calca/Il20ra
Bmp2	6.87586808900113e-144	5.99025	0.21	0.052	2.34219570583735e-139	4_ex_Calca/Il20ra
Klhl1	5.08365566989516e-143	52.5433	0.606	0.341	1.73169646739309e-138	4_ex_Calca/Il20ra
Mast4	2.22453516292129e-142	41.5129	0.722	0.465	7.57765657897509e-138	4_ex_Calca/Il20ra
Lrrc3	6.32350671074078e-142	0.751814	0.194	0.046	2.15403932594674e-137	4_ex_Calca/Il20ra
Bvht	7.85036389494778e-142	0.292615	0.079	0.009	2.67414795717501e-137	4_ex_Calca/Il20ra
Kcnn3	1.15698210679106e-141	13.4686	0.46	0.216	3.94114384857306e-137	4_ex_Calca/Il20ra
Fat3	2.7376759667719e-141	34.9023	0.626	0.369	9.32561941321181e-137	4_ex_Calca/Il20ra
Atp2b4	9.32482120201362e-139	20.4007	0.53	0.279	3.17640709425392e-134	4_ex_Calca/Il20ra
Stc1	1.14226091781817e-137	2.13803	0.198	0.048	3.89099759045581e-133	4_ex_Calca/Il20ra
Slc35f4	4.62200346622876e-137	0.496563	0.592	0.335	1.57443926073617e-132	4_ex_Calca/Il20ra
Gstm1	1.37945452496218e-136	3.82456	0.264	0.079	4.69897389383116e-132	4_ex_Calca/Il20ra
Rtn4r	1.83937699730832e-136	1.00588	0.223	0.06	6.26565380363107e-132	4_ex_Calca/Il20ra
F2rl2	1.89031777323662e-135	0.307922	0.088	0.011	6.43917846275324e-131	4_ex_Calca/Il20ra
Slit3	4.27840111469476e-135	113.907	0.439	0.201	1.45739455570962e-130	4_ex_Calca/Il20ra
Rnf128	2.36819754112745e-134	2.66605	0.429	0.192	8.06702810409655e-130	4_ex_Calca/Il20ra
Klf6	2.57110651420729e-133	2.60309	0.394	0.174	8.75821722999571e-129	4_ex_Calca/Il20ra
Ano6	1.21285625861313e-132	17.059	0.513	0.275	4.13147355933978e-128	4_ex_Calca/Il20ra
Tmem159	1.67798388219053e-131	1.30339	0.284	0.092	5.71588429629382e-127	4_ex_Calca/Il20ra
Sft2d2	5.24599560511333e-130	0.255593	0.111	0.018	1.78699594292581e-125	4_ex_Calca/Il20ra
Gpld1	8.47662004130081e-130	1.67425	0.394	0.161	2.88747585086871e-125	4_ex_Calca/Il20ra
Slc7a8	1.14069297990251e-129	7.18919	0.365	0.151	3.88565656673991e-125	4_ex_Calca/Il20ra
Gm26691	2.59988854634287e-128	2.49488	0.633	0.39	8.85626034426234e-124	4_ex_Calca/Il20ra
Cacna1h	1.65894200965737e-127	1.43592	0.298	0.102	5.65102006169685e-123	4_ex_Calca/Il20ra
Magi2	2.24820423845892e-127	93.4947	0.903	0.747	7.65828291788647e-123	4_ex_Calca/Il20ra
Arhgap33	3.74014578764626e-127	1.99575	0.416	0.185	1.27404326110382e-122	4_ex_Calca/Il20ra
Stx1a	2.46747499285331e-126	4.79882	0.415	0.188	8.40520681565552e-122	4_ex_Calca/Il20ra
Gm41361	4.41187142309104e-125	1.43529	0.325	0.121	1.50285988156173e-120	4_ex_Calca/Il20ra
5033430I15Rik	6.1036177859373e-125	0.825443	0.183	0.045	2.07913636260168e-120	4_ex_Calca/Il20ra
Cdk18	1.09872436648134e-124	4.04396	0.388	0.174	3.74269468198204e-120	4_ex_Calca/Il20ra
Slc16a2	3.70907964985868e-124	5.94977	0.37	0.153	1.26346089192786e-119	4_ex_Calca/Il20ra
Gm46123	3.37409234867089e-123	0.25575	0.1	0.015	1.14935081765125e-118	4_ex_Calca/Il20ra
Gm43847	1.55740874619111e-121	0.67872	0.208	0.058	5.30515715302539e-117	4_ex_Calca/Il20ra
Gm32442	1.87278832968139e-121	4.47538	0.291	0.1	6.37946616622669e-117	4_ex_Calca/Il20ra
Klf8	8.99647784901527e-121	3.96928	0.379	0.162	3.06456021448856e-116	4_ex_Calca/Il20ra
Gm12963	3.31536982109157e-120	0.598909	0.178	0.044	1.12934757585663e-115	4_ex_Calca/Il20ra
Zfp40	2.20591277153627e-119	5.90454	0.458	0.221	7.51422126496114e-115	4_ex_Calca/Il20ra
Lst1	6.80443666067502e-119	0.38451	0.136	0.028	2.31786330409234e-114	4_ex_Calca/Il20ra
Trbc2	3.58567203673628e-118	0.526629	0.101	0.016	1.22142332259385e-113	4_ex_Calca/Il20ra
Gpr153	8.4056307763763e-118	1.31811	0.315	0.117	2.86329406766482e-113	4_ex_Calca/Il20ra
Mir22hg	1.14666108330154e-117	2.06611	0.299	0.106	3.90598631415837e-113	4_ex_Calca/Il20ra
Gm42456	5.80954954683803e-117	1.87927	0.225	0.067	1.97896495763491e-112	4_ex_Calca/Il20ra
Gng12	2.56216040556779e-116	18.3676	0.232	0.071	8.72774320552613e-112	4_ex_Calca/Il20ra
Cemip	5.42887040973944e-116	3.18875	0.237	0.073	1.84929041637364e-111	4_ex_Calca/Il20ra
Psg16	3.7216819001719e-115	1.2536	0.222	0.066	1.26775372247456e-110	4_ex_Calca/Il20ra
Il13ra1	4.2112270862102e-115	1.86598	0.247	0.079	1.43451239464664e-110	4_ex_Calca/Il20ra
Glra4	6.78703808371663e-115	0.343387	0.091	0.014	2.31193665283723e-110	4_ex_Calca/Il20ra
Gm10421	1.6896418637403e-114	2.63034	0.165	0.04	5.75559604464496e-110	4_ex_Calca/Il20ra
Ak4	3.270262016848e-114	0.863354	0.321	0.124	1.1139820534191e-109	4_ex_Calca/Il20ra
Fndc3b	8.1690332510619e-114	1.94369	0.42	0.21	2.78269948664172e-109	4_ex_Calca/Il20ra
Dnah5	1.32665789593137e-112	1.87539	0.156	0.036	4.51912745670061e-108	4_ex_Calca/Il20ra
2310010J17Rik	2.43800159564866e-112	1.72019	0.294	0.11	8.30480863541759e-108	4_ex_Calca/Il20ra
Kcp	6.34957148740821e-112	0.607742	0.119	0.023	2.16291803147073e-107	4_ex_Calca/Il20ra
AI467606	1.25974346260183e-111	0.416164	0.092	0.014	4.29119013100688e-107	4_ex_Calca/Il20ra
Plekha5	2.61441657585089e-111	59.4946	0.668	0.457	8.90574862397849e-107	4_ex_Calca/Il20ra
Rras2	1.51757392493349e-110	5.40628	0.326	0.131	5.16946381789344e-106	4_ex_Calca/Il20ra
Onecut1	2.57058018668966e-110	0.515669	0.152	0.035	8.75642434793966e-106	4_ex_Calca/Il20ra
A230077H06Rik	2.64952390693837e-110	0.467534	0.205	0.059	9.02533823659486e-106	4_ex_Calca/Il20ra
Jpt2	2.87454121757661e-110	0.625116	0.218	0.066	9.79183720355297e-106	4_ex_Calca/Il20ra
Dlgap2	1.52460334237855e-108	57.9641	0.582	0.365	5.1934088254783e-104	4_ex_Calca/Il20ra
Gm36037	1.86775992177338e-108	6.84227	0.129	0.027	6.36233739752885e-104	4_ex_Calca/Il20ra
Shc2	1.91006922559546e-108	2.89065	0.388	0.181	6.50645981006838e-104	4_ex_Calca/Il20ra
Ass1	2.20260076938977e-108	0.502208	0.37	0.163	7.50293926084932e-104	4_ex_Calca/Il20ra
Grm7	1.00121573681722e-107	84.4947	0.819	0.623	3.41054128589419e-103	4_ex_Calca/Il20ra
Col6a2	1.89407662090394e-106	0.405651	0.08	0.011	6.4519826014472e-102	4_ex_Calca/Il20ra
Il34	3.13577293553431e-106	2.1971	0.324	0.131	1.06816969276041e-101	4_ex_Calca/Il20ra
Cd55	4.72715257532486e-106	0.446238	0.183	0.05	1.61025725325866e-101	4_ex_Calca/Il20ra
Togaram2	1.12134003725435e-104	1.18022	0.184	0.051	3.81973270290321e-100	4_ex_Calca/Il20ra
Plat	2.43133070511254e-104	0.611619	0.196	0.056	8.28208491389537e-100	4_ex_Calca/Il20ra
Ehbp1l1	1.24230079132212e-103	1.8895	0.357	0.158	4.23177341555966e-99	4_ex_Calca/Il20ra
Efcab5	1.39329974119341e-103	3.12534	0.271	0.097	4.74613623840123e-99	4_ex_Calca/Il20ra
Rxrg	5.18411230270161e-103	0.483871	0.252	0.086	1.76591601479228e-98	4_ex_Calca/Il20ra
Plekha7	6.10340916519916e-103	6.69047	0.551	0.331	2.07906529803344e-98	4_ex_Calca/Il20ra
Celf3	7.88556782261415e-103	6.27871	0.478	0.275	2.68613982309528e-98	4_ex_Calca/Il20ra
Icam5	8.70173035236099e-103	0.281924	0.146	0.035	2.96415742722825e-98	4_ex_Calca/Il20ra
Kcna5	2.21849602160643e-102	0.350061	0.144	0.034	7.55708484800014e-98	4_ex_Calca/Il20ra
Lrig3	2.2990501140641e-102	0.276158	0.069	0.009	7.83148430854794e-98	4_ex_Calca/Il20ra
Begain	8.74007286469025e-102	7.32238	0.5	0.293	2.97721842062809e-97	4_ex_Calca/Il20ra
Efhc2	1.2194789708772e-101	2.0367	0.197	0.058	4.15403316639609e-97	4_ex_Calca/Il20ra
Cdkl2	1.84033412344599e-101	0.566997	0.522	0.322	6.26891415810641e-97	4_ex_Calca/Il20ra
1500009L16Rik	2.45376110595412e-101	4.29231	0.413	0.214	8.35849183132211e-97	4_ex_Calca/Il20ra
Kcnd3	3.15085146043894e-101	0.801102	0.512	0.311	1.07330604148392e-96	4_ex_Calca/Il20ra
0610043K17Rik	6.75405884969115e-101	3.41655	0.362	0.163	2.30070260655879e-96	4_ex_Calca/Il20ra
Chml	2.66953574910763e-100	1.60507	0.262	0.096	9.09350657576024e-96	4_ex_Calca/Il20ra
1700001L19Rik	2.76621138601359e-100	1.61915	0.284	0.107	9.42282246531669e-96	4_ex_Calca/Il20ra
5730522E02Rik	3.10672358308127e-100	39.4733	0.495	0.28	1.0582743213408e-95	4_ex_Calca/Il20ra
Cobl	1.15003583250647e-99	14.4543	0.533	0.339	3.91748205985004e-95	4_ex_Calca/Il20ra
Pgap1	1.42244364863779e-99	24.4878	0.559	0.353	4.84541204471977e-95	4_ex_Calca/Il20ra
Nnmt	2.16384287267862e-99	0.338734	0.048	0.004	7.37091436149246e-95	4_ex_Calca/Il20ra
Rnf144b	2.81290439335444e-99	2.63569	0.291	0.113	9.58187752552256e-95	4_ex_Calca/Il20ra
Gm9962	4.1227429852525e-99	0.766484	0.272	0.099	1.40437117049641e-94	4_ex_Calca/Il20ra
Celf5	4.63658661855022e-99	8.39208	0.574	0.376	1.57940686574295e-94	4_ex_Calca/Il20ra
Tdrp	4.88118136076037e-99	1.39394	0.255	0.092	1.66272561872941e-94	4_ex_Calca/Il20ra
Gm26658	7.19934453929033e-99	0.76398	0.188	0.055	2.45238472386386e-94	4_ex_Calca/Il20ra
Klhl29	9.10469347446841e-99	9.36872	0.594	0.396	3.10142278514292e-94	4_ex_Calca/Il20ra
Ccdc112	9.2230211776808e-99	2.0498	0.457	0.235	3.14172993396519e-94	4_ex_Calca/Il20ra
2810032G03Rik	5.89659375370717e-98	1.90296	0.276	0.104	2.00861569626281e-93	4_ex_Calca/Il20ra
Slc8a2	8.29331837105805e-98	2.43337	0.402	0.205	2.82503596991722e-93	4_ex_Calca/Il20ra
Pcdh1	8.74926124594723e-98	4.65091	0.338	0.148	2.98034835081946e-93	4_ex_Calca/Il20ra
Wwc1	1.93059760312137e-97	10.9217	0.446	0.247	6.57638767527264e-93	4_ex_Calca/Il20ra
Pex7	2.49282024871589e-97	2.59517	0.397	0.189	8.4915428952258e-93	4_ex_Calca/Il20ra
Gm36431	2.97418628679261e-97	0.745588	0.07	0.01	1.01312681673304e-92	4_ex_Calca/Il20ra
Hrh2	3.23944682899388e-97	1.65648	0.316	0.129	1.10348516782847e-92	4_ex_Calca/Il20ra
Slc9b2	3.86489747054271e-97	0.857845	0.198	0.06	1.31653867436567e-92	4_ex_Calca/Il20ra
Apobec4	5.59046228116544e-97	0.618719	0.157	0.041	1.9043350714562e-92	4_ex_Calca/Il20ra
Gm12002	9.94532728488963e-97	0.551351	0.163	0.044	3.3877762863248e-92	4_ex_Calca/Il20ra
Pcbd1	2.440465124555e-96	7.15694	0.369	0.177	8.31320040028414e-92	4_ex_Calca/Il20ra
Phactr2	2.64939084434318e-96	0.81467	0.426	0.227	9.02488497217061e-92	4_ex_Calca/Il20ra
Kirrel	5.0016894917156e-96	1.19615	0.282	0.109	1.703775508458e-91	4_ex_Calca/Il20ra
Actn1	8.31922753425862e-96	1.79969	0.438	0.229	2.83386166726985e-91	4_ex_Calca/Il20ra
A830031A19Rik	1.24155983318219e-95	0.68235	0.141	0.034	4.2292494157518e-91	4_ex_Calca/Il20ra
Rgl1	1.6801492144121e-95	29.1486	0.451	0.267	5.72326028397337e-91	4_ex_Calca/Il20ra
Slc2a9	7.82058524939002e-95	0.553486	0.085	0.014	2.66400415935222e-90	4_ex_Calca/Il20ra
Dsc2	1.01305417131817e-94	0.674844	0.183	0.053	3.45086772917823e-90	4_ex_Calca/Il20ra
Gm16105	1.39586223053886e-94	1.48254	0.464	0.238	4.75486510210758e-90	4_ex_Calca/Il20ra
Gm12116	1.40854800100013e-94	0.445576	0.157	0.041	4.79807791060683e-90	4_ex_Calca/Il20ra
Sez6	9.03291486596162e-94	5.64534	0.468	0.272	3.07697211994117e-89	4_ex_Calca/Il20ra
Pstpip2	1.73465704136312e-93	0.70491	0.2	0.063	5.90893574569934e-89	4_ex_Calca/Il20ra
Shc3	1.86012066524866e-93	4.57318	0.392	0.191	6.33631503410304e-89	4_ex_Calca/Il20ra
Zfp710	4.07204793799396e-93	3.44814	0.294	0.118	1.38710240959826e-88	4_ex_Calca/Il20ra
6720489N17Rik	5.68182190650055e-93	0.36749	0.167	0.047	1.93545581423035e-88	4_ex_Calca/Il20ra
Fam49a	7.67707354677138e-93	2.05571	0.431	0.247	2.6151183329722e-88	4_ex_Calca/Il20ra
4930444A19Rik	8.62981758713701e-93	1.01252	0.227	0.078	2.93966106288235e-88	4_ex_Calca/Il20ra
Tubb2b	3.10923032281006e-92	3.73042	0.327	0.141	1.05912821716202e-87	4_ex_Calca/Il20ra
Pde9a	3.21766916993723e-92	3.18648	0.313	0.131	1.09606682604742e-87	4_ex_Calca/Il20ra
Mmd	4.35369328477046e-92	0.994407	0.428	0.249	1.48304208052421e-87	4_ex_Calca/Il20ra
March4	5.7558631906358e-92	10.7155	0.418	0.225	1.96067723725818e-87	4_ex_Calca/Il20ra
Nabp1	9.06779059890122e-92	3.66069	0.253	0.093	3.08885218960971e-87	4_ex_Calca/Il20ra
Mcu	4.35519298899981e-91	3.33654	0.456	0.269	1.48355293977289e-86	4_ex_Calca/Il20ra
Rac3	5.6360156601573e-91	3.17081	0.414	0.224	1.91985237447598e-86	4_ex_Calca/Il20ra
Dbn1	5.98266193309748e-91	2.47437	0.53	0.326	2.03793396089033e-86	4_ex_Calca/Il20ra
Crlf2	1.28140576952951e-90	1.54652	0.302	0.126	4.36498061332531e-86	4_ex_Calca/Il20ra
Acadm	3.87279566578386e-90	1.54866	0.313	0.132	1.31922911559261e-85	4_ex_Calca/Il20ra
Lgi1	5.79722900669237e-90	8.31398	0.534	0.334	1.97476808883969e-85	4_ex_Calca/Il20ra
Trim46	6.94575464189734e-90	2.71636	0.566	0.361	2.36600186121591e-85	4_ex_Calca/Il20ra
4933408N05Rik	1.16087138129474e-89	0.295513	0.098	0.019	3.95439227324239e-85	4_ex_Calca/Il20ra
Bcar3	1.52798194551287e-89	58.9781	0.215	0.072	5.20491769919506e-85	4_ex_Calca/Il20ra
B4galt3	1.72132518367054e-89	1.86654	0.327	0.146	5.86352210565533e-85	4_ex_Calca/Il20ra
Efnb2	3.10023250259029e-89	0.675479	0.337	0.156	1.05606319968236e-84	4_ex_Calca/Il20ra
Tapbp	5.071828476555e-89	1.91939	0.299	0.124	1.7276676522537e-84	4_ex_Calca/Il20ra
Ramp3	8.721556963201e-89	0.42026	0.109	0.023	2.97091116394479e-84	4_ex_Calca/Il20ra
Nampt	2.39720052231608e-88	6.99866	0.382	0.197	8.16582385921751e-84	4_ex_Calca/Il20ra
Usp35	4.22415623222352e-88	1.46292	0.292	0.12	1.43891657894462e-83	4_ex_Calca/Il20ra
Enox1	1.19605338227534e-87	8.4877	0.591	0.392	4.07423624138271e-83	4_ex_Calca/Il20ra
Matk	1.28590416597297e-87	2.36194	0.737	0.545	4.38030395097034e-83	4_ex_Calca/Il20ra
Rasgef1b	1.47114544427153e-87	29.5128	0.505	0.321	5.01130984136655e-83	4_ex_Calca/Il20ra
Brinp1	3.38862762225942e-87	38.2552	0.652	0.461	1.15430211324645e-82	4_ex_Calca/Il20ra
Fam214b	3.55920287976328e-87	2.39452	0.382	0.189	1.21240686896256e-82	4_ex_Calca/Il20ra
Gm38101	4.0039104865511e-87	0.311651	0.11	0.024	1.36389206813877e-82	4_ex_Calca/Il20ra
Tnfrsf11b	9.37156947726899e-87	0.407972	0.087	0.016	3.19233142673691e-82	4_ex_Calca/Il20ra
Rab40b	1.34364581495639e-86	1.11709	0.338	0.152	4.57699510406746e-82	4_ex_Calca/Il20ra
Gm16551	1.94819339417489e-86	0.501836	0.078	0.013	6.63632597791735e-82	4_ex_Calca/Il20ra
Gm5441	7.86119083473594e-86	1.90995	0.389	0.194	2.67783604594445e-81	4_ex_Calca/Il20ra
Robo1	1.18851113893583e-85	7.49474	0.74	0.51	4.04854434367102e-81	4_ex_Calca/Il20ra
4933400F21Rik	2.24848001451402e-85	0.34189	0.14	0.037	7.65922232144055e-81	4_ex_Calca/Il20ra
Gm2379	2.60720122268448e-85	0.463058	0.12	0.028	8.8811702449524e-81	4_ex_Calca/Il20ra
Eif4e3	2.74207832255771e-85	1.54569	0.377	0.186	9.34061559796057e-81	4_ex_Calca/Il20ra
Izumo4	5.05551569943062e-85	1.48839	0.474	0.256	1.72211086785405e-80	4_ex_Calca/Il20ra
Mlh3	5.24908112784092e-85	1.28022	0.372	0.179	1.78804699538773e-80	4_ex_Calca/Il20ra
C1galt1	6.59117077694489e-85	4.17115	0.294	0.127	2.24521641345851e-80	4_ex_Calca/Il20ra
Palld	2.03287286661143e-84	12.4947	0.245	0.097	6.92477813282518e-80	4_ex_Calca/Il20ra
Zfp92	2.41259433891781e-84	0.801359	0.235	0.086	8.21826135608961e-80	4_ex_Calca/Il20ra
Gfod1	3.6261952674544e-84	1.97226	0.394	0.208	1.23522715590567e-79	4_ex_Calca/Il20ra
Dnah7a	4.14112553587513e-84	0.4393	0.316	0.137	1.4106330025405e-79	4_ex_Calca/Il20ra
Klhdc8b	5.51452924596789e-84	1.65015	0.274	0.111	1.8784692423465e-79	4_ex_Calca/Il20ra
Gng10	1.42216085605079e-83	2.12256	0.325	0.15	4.84444874005141e-79	4_ex_Calca/Il20ra
Gm47033	1.60035645970332e-83	4.36116	0.246	0.094	5.45145424433338e-79	4_ex_Calca/Il20ra
Slc25a24	2.17018686738449e-83	0.323808	0.114	0.027	7.39252454505852e-79	4_ex_Calca/Il20ra
Gm49003	3.4800119391252e-83	1.07993	0.163	0.048	1.18543126694361e-78	4_ex_Calca/Il20ra
Gm43950	4.50742720404764e-83	0.348758	0.059	0.008	1.53541000278679e-78	4_ex_Calca/Il20ra
Pomgnt2	6.08985102752904e-83	1.49704	0.348	0.163	2.07444685401749e-78	4_ex_Calca/Il20ra
Nagk	1.98811560473661e-82	2.36805	0.482	0.299	6.77231699597478e-78	4_ex_Calca/Il20ra
Cux2	3.73090750937743e-82	9.19975	0.453	0.27	1.27089633399433e-77	4_ex_Calca/Il20ra
Grip1os2	6.70441968042958e-81	0.332627	0.101	0.022	2.28379351994153e-76	4_ex_Calca/Il20ra
Zfp428	1.76952352900281e-80	2.21831	0.352	0.175	6.02770494919518e-76	4_ex_Calca/Il20ra
Dclk3	4.59777899373975e-80	0.72775	0.21	0.074	1.56618743642751e-75	4_ex_Calca/Il20ra
Actr3b	5.20542784122392e-80	4.88461	0.403	0.222	1.77317693983452e-75	4_ex_Calca/Il20ra
Zfhx2	6.96632125908763e-80	2.30909	0.436	0.261	2.37300767369561e-75	4_ex_Calca/Il20ra
Jph4	3.528235320646e-79	2.55059	0.581	0.398	1.20185807962485e-74	4_ex_Calca/Il20ra
Pde3b	3.62451723866174e-79	16.6201	0.456	0.274	1.23465555217774e-74	4_ex_Calca/Il20ra
Lrp10	4.63986756742807e-79	0.789773	0.194	0.066	1.5805244881687e-74	4_ex_Calca/Il20ra
Camk2n1	4.74654720188772e-79	14.3678	0.501	0.333	1.61686383885103e-74	4_ex_Calca/Il20ra
Cep112it	8.21441796563179e-79	0.36311	0.135	0.036	2.79815933581281e-74	4_ex_Calca/Il20ra
1190005I06Rik	8.7719291438754e-79	0.782914	0.189	0.064	2.98806994356972e-74	4_ex_Calca/Il20ra
Ptbp2	2.71247508527525e-78	2.51051	0.598	0.423	9.23977513048162e-74	4_ex_Calca/Il20ra
Ece1	3.459957046551e-78	3.67052	0.421	0.235	1.17859976833713e-73	4_ex_Calca/Il20ra
Neurl1b	1.21695892437942e-77	0.251578	0.098	0.021	4.14544888000607e-73	4_ex_Calca/Il20ra
Rasgef1c	1.58668170515222e-77	1.00956	0.208	0.074	5.40487256043052e-73	4_ex_Calca/Il20ra
Mgat5	3.22838171052693e-77	2.49474	0.498	0.334	1.09971594587389e-72	4_ex_Calca/Il20ra
Icmt	3.332554480081e-77	0.962362	0.291	0.127	1.13520135809479e-72	4_ex_Calca/Il20ra
Gpr68	5.73002671286911e-77	5.72085	0.318	0.147	1.95187629947173e-72	4_ex_Calca/Il20ra
Grip1	6.72790040680164e-77	16.5014	0.629	0.457	2.29179199457291e-72	4_ex_Calca/Il20ra
Stk32c	1.15623350341965e-76	0.853418	0.392	0.217	3.93859380604869e-72	4_ex_Calca/Il20ra
Efnb3	1.98820119984063e-76	2.62084	0.392	0.217	6.77260856713712e-72	4_ex_Calca/Il20ra
Spcs3	3.05286257973255e-76	2.33372	0.368	0.191	1.03992710916009e-71	4_ex_Calca/Il20ra
Sh3d19	5.11745078737521e-76	0.849492	0.446	0.256	1.74320843621149e-71	4_ex_Calca/Il20ra
Pold4	7.45633328621167e-76	1.00289	0.269	0.114	2.53992537061514e-71	4_ex_Calca/Il20ra
Ppl	8.50278321687913e-76	0.555922	0.076	0.014	2.89638807499771e-71	4_ex_Calca/Il20ra
Neat1	9.56265898347763e-76	1.55908	0.16	0.05	3.25742415613182e-71	4_ex_Calca/Il20ra
Bcr	1.77199643055036e-75	6.34294	0.485	0.311	6.03612864102675e-71	4_ex_Calca/Il20ra
Pcdhb7	2.81908078148457e-75	0.790632	0.154	0.046	9.60291677404904e-71	4_ex_Calca/Il20ra
Mettl4	3.6057253611027e-75	1.78507	0.28	0.122	1.22825428700602e-70	4_ex_Calca/Il20ra
Gm38413	4.55399350322148e-75	0.293095	0.093	0.02	1.55127234693736e-70	4_ex_Calca/Il20ra
Stmn4	9.65748623791019e-75	4.50103	0.454	0.275	3.28972611208173e-70	4_ex_Calca/Il20ra
Trim24	1.33438525239166e-74	7.44625	0.432	0.249	4.54544992374695e-70	4_ex_Calca/Il20ra
Sema3f	1.47177986064638e-74	0.766087	0.204	0.074	5.01347091730584e-70	4_ex_Calca/Il20ra
Plppr5	1.64612313966178e-74	2.43896	0.439	0.25	5.6073538629439e-70	4_ex_Calca/Il20ra
Rgs19	2.56036917239249e-74	0.943806	0.253	0.104	8.72164154883776e-70	4_ex_Calca/Il20ra
Pknox2	2.60787816905918e-74	0.566987	0.42	0.24	8.8834761950832e-70	4_ex_Calca/Il20ra
Ntrk3	2.71911892290458e-74	40.1678	0.626	0.46	9.26240669898217e-70	4_ex_Calca/Il20ra
Gm44257	2.99626692860702e-74	1.24619	0.257	0.106	1.0206483665607e-69	4_ex_Calca/Il20ra
Aldh4a1	6.27655324671344e-74	0.865249	0.264	0.111	2.13804509796047e-69	4_ex_Calca/Il20ra
Ifngr2	8.26944077111608e-74	0.966396	0.34	0.166	2.81690230427298e-69	4_ex_Calca/Il20ra
Egfl7	9.74095830640114e-74	6.01959	0.266	0.112	3.31816003749248e-69	4_ex_Calca/Il20ra
Tmem200c	2.28416442373959e-73	0.250903	0.134	0.038	7.78077769302653e-69	4_ex_Calca/Il20ra
Fzd8	2.68873863528548e-73	1.195	0.147	0.044	9.15891928723647e-69	4_ex_Calca/Il20ra
Cers5	4.94644543114801e-73	3.82735	0.537	0.36	1.68495717166626e-68	4_ex_Calca/Il20ra
Tspan6	5.38520059326429e-73	1.72116	0.301	0.138	1.83441473008955e-68	4_ex_Calca/Il20ra
Decr1	7.04853635731946e-73	0.58379	0.127	0.034	2.4010134247573e-68	4_ex_Calca/Il20ra
Pla2g6	9.09453373591448e-73	36.4947	0.204	0.076	3.09796197180191e-68	4_ex_Calca/Il20ra
Spred2	1.5579607536398e-72	10.3743	0.431	0.255	5.30703751119862e-68	4_ex_Calca/Il20ra
C2cd4c	1.98045222959568e-72	0.638889	0.2	0.073	6.74621247489472e-68	4_ex_Calca/Il20ra
Gm9844	2.12413190048378e-72	0.339689	0.161	0.051	7.23564290580794e-68	4_ex_Calca/Il20ra
Rap1b	3.38299031554921e-72	1.68515	0.387	0.216	1.15238182108868e-67	4_ex_Calca/Il20ra
Tusc3	4.1245790570345e-72	1.0304	0.574	0.399	1.40499660998823e-67	4_ex_Calca/Il20ra
Suv39h1	4.23577877230519e-72	0.986347	0.259	0.11	1.44287568099804e-67	4_ex_Calca/Il20ra
Irx4	4.4836738043812e-72	0.678589	0.136	0.039	1.52731864472441e-67	4_ex_Calca/Il20ra
Spata6	7.36136592330122e-72	1.19687	0.233	0.093	2.50757568811333e-67	4_ex_Calca/Il20ra
Ftx	9.12196961397254e-72	9.62234	0.714	0.531	3.10730772930361e-67	4_ex_Calca/Il20ra
Spata2l	1.23512589033261e-71	0.28531	0.14	0.041	4.20733283282901e-67	4_ex_Calca/Il20ra
Gm5148	1.80015262388408e-71	1.16672	0.257	0.107	6.13203989799873e-67	4_ex_Calca/Il20ra
Hook1	1.9947637790187e-71	3.90752	0.697	0.504	6.79496333684931e-67	4_ex_Calca/Il20ra
Gnai1	2.44933268844178e-71	2.82656	0.454	0.29	8.34340686990807e-67	4_ex_Calca/Il20ra
Gpr27	4.84629045608831e-71	2.7157	0.344	0.175	1.65084038096192e-66	4_ex_Calca/Il20ra
Mast3	7.57287746145301e-71	0.529696	0.33	0.16	2.57962497846935e-66	4_ex_Calca/Il20ra
Vim	1.11789668991812e-70	0.319482	0.065	0.011	3.80800328453707e-66	4_ex_Calca/Il20ra
Lrch4	1.13080832380166e-70	0.55938	0.164	0.054	3.85198547419797e-66	4_ex_Calca/Il20ra
Zmym3	1.66306591201548e-70	1.56976	0.512	0.321	5.66506772268954e-66	4_ex_Calca/Il20ra
Fancl	1.94193574571416e-70	7.03808	0.297	0.136	6.61500992420072e-66	4_ex_Calca/Il20ra
Riox2	2.13130707155417e-70	0.439657	0.203	0.075	7.26008440854213e-66	4_ex_Calca/Il20ra
Arhgap1	2.63306661991902e-70	1.7444	0.375	0.205	8.96927813409216e-66	4_ex_Calca/Il20ra
B930095G15Rik	2.7184410497839e-70	1.93204	0.328	0.164	9.26009759198387e-66	4_ex_Calca/Il20ra
Cacnb1	3.0299396216235e-70	2.16217	0.342	0.172	1.03211863270983e-65	4_ex_Calca/Il20ra
3222401L13Rik	4.27107271158301e-70	0.477069	0.165	0.054	1.45489820847364e-65	4_ex_Calca/Il20ra
Ttc39c	5.78725252946847e-70	1.17137	0.343	0.173	1.97136970163814e-65	4_ex_Calca/Il20ra
Ephb6	8.87989126463651e-70	1.02663	0.279	0.126	3.02484616038578e-65	4_ex_Calca/Il20ra
Gm2464	1.36647493207549e-69	0.928743	0.255	0.108	4.65476020862196e-65	4_ex_Calca/Il20ra
L1cam	1.41192613614135e-69	3.13748	0.504	0.354	4.80958519015189e-65	4_ex_Calca/Il20ra
Dop1a	1.88230707914407e-69	3.30989	0.557	0.352	6.41189083439635e-65	4_ex_Calca/Il20ra
Fam131b	3.52511074582757e-69	1.69386	0.275	0.125	1.2007937244587e-64	4_ex_Calca/Il20ra
Mrgpre	3.53799615765736e-69	1.79026	0.281	0.127	1.2051830111444e-64	4_ex_Calca/Il20ra
Pnma2	5.30948971376711e-69	6.11214	0.417	0.253	1.80862457609763e-64	4_ex_Calca/Il20ra
Surf4	6.86594962731701e-69	1.198	0.317	0.155	2.33881708104927e-64	4_ex_Calca/Il20ra
Ccng1	7.36377186395586e-69	2.47529	0.294	0.136	2.50839524773792e-64	4_ex_Calca/Il20ra
Sprn	8.61310276789903e-69	2.24808	0.289	0.133	2.93396732685713e-64	4_ex_Calca/Il20ra
Nln	1.04174980302426e-68	3.79932	0.391	0.216	3.54861652902185e-64	4_ex_Calca/Il20ra
2010204K13Rik	1.47446569548022e-68	1.72579	0.394	0.231	5.02261994508382e-64	4_ex_Calca/Il20ra
Gm30085	1.6929403418871e-68	0.294664	0.108	0.027	5.76683198060423e-64	4_ex_Calca/Il20ra
Glt1d1	2.03174745230344e-68	1.991	0.404	0.225	6.92094452152643e-64	4_ex_Calca/Il20ra
Magel2	4.031911441214e-68	0.704488	0.274	0.122	1.37343031333514e-63	4_ex_Calca/Il20ra
Wasf2	4.39681121351497e-68	2.10586	0.299	0.14	1.49772977177174e-63	4_ex_Calca/Il20ra
Cgref1	4.63537565460761e-68	1.50399	0.315	0.15	1.57899436298554e-63	4_ex_Calca/Il20ra
Gm11417	5.21000457748686e-68	0.677375	0.215	0.084	1.77473595927513e-63	4_ex_Calca/Il20ra
Mycl	6.77070751244426e-68	0.349452	0.161	0.053	2.30637380703901e-63	4_ex_Calca/Il20ra
Mex3d	7.62557999152677e-68	0.368907	0.15	0.048	2.59757756831368e-63	4_ex_Calca/Il20ra
Pygl	9.52337099058799e-68	0.287838	0.115	0.031	3.24404109423389e-63	4_ex_Calca/Il20ra
Armc2	1.12608259565149e-67	0.594866	0.301	0.141	3.83588775382725e-63	4_ex_Calca/Il20ra
Opn3	1.13439672134914e-67	0.417702	0.147	0.046	3.86420899160372e-63	4_ex_Calca/Il20ra
Tut4	1.2218244197263e-67	4.09322	0.643	0.42	4.16202270335566e-63	4_ex_Calca/Il20ra
Arhgef2	1.22595474340808e-67	0.830375	0.34	0.169	4.17609223794528e-63	4_ex_Calca/Il20ra
Slc6a6	1.26914723211178e-67	4.44388	0.483	0.327	4.32322313146558e-63	4_ex_Calca/Il20ra
Rasal2	1.32761906662087e-67	4.49679	0.613	0.454	4.52240158853734e-63	4_ex_Calca/Il20ra
Ppdpf	1.33483341912289e-67	1.61435	0.348	0.182	4.54697655890021e-63	4_ex_Calca/Il20ra
Cfap47	1.34161064145534e-67	1.33493	0.17	0.058	4.57006248905348e-63	4_ex_Calca/Il20ra
Zcchc12	1.76653494285004e-67	10.3328	0.547	0.379	6.01752462932438e-63	4_ex_Calca/Il20ra
Rab26	2.3136836755932e-67	0.840186	0.336	0.165	7.88133207254066e-63	4_ex_Calca/Il20ra
Dpf1	2.90011586163488e-67	1.34177	0.346	0.172	9.87895467107306e-63	4_ex_Calca/Il20ra
Tmem109	4.06745690343702e-67	1.22487	0.34	0.175	1.38553851958679e-62	4_ex_Calca/Il20ra
Ttpal	4.26071616115002e-67	0.739371	0.31	0.149	1.45137035313414e-62	4_ex_Calca/Il20ra
4930570B17Rik	5.1542303285202e-67	1.96231	0.302	0.145	1.75573701910712e-62	4_ex_Calca/Il20ra
Usp27x	5.64431565579009e-67	0.672606	0.238	0.1	1.92267968498834e-62	4_ex_Calca/Il20ra
S100pbp	6.60207618034481e-67	1.90257	0.426	0.256	2.24893123007266e-62	4_ex_Calca/Il20ra
Gm43111	6.72610849273809e-67	0.439596	0.152	0.049	2.2911815969663e-62	4_ex_Calca/Il20ra
4933412O06Rik	7.13450857980532e-67	0.87644	0.263	0.114	2.43029900262488e-62	4_ex_Calca/Il20ra
Txndc17	8.89440076521205e-67	9.89039	0.41	0.245	3.02978867666183e-62	4_ex_Calca/Il20ra
Rybp	1.22976083736692e-66	5.3056	0.391	0.228	4.18905731640669e-62	4_ex_Calca/Il20ra
Rab9b	1.33924876181792e-66	1.16065	0.404	0.237	4.56201698225655e-62	4_ex_Calca/Il20ra
Gap43	1.50599418291481e-66	3.49469	0.63	0.473	5.130018584681e-62	4_ex_Calca/Il20ra
Zfp934	1.659979202634e-66	1.27602	0.333	0.172	5.65455315585245e-62	4_ex_Calca/Il20ra
Zfyve1	1.66937976484464e-66	1.71309	0.377	0.208	5.68657523096678e-62	4_ex_Calca/Il20ra
Sowaha	3.41825920266976e-66	2.12567	0.239	0.101	1.16439581479743e-61	4_ex_Calca/Il20ra
Plxna1	4.88948636222398e-66	1.01837	0.355	0.186	1.66555463442797e-61	4_ex_Calca/Il20ra
Klf16	6.00459144244684e-66	0.390905	0.165	0.056	2.04540402895509e-61	4_ex_Calca/Il20ra
Plppr3	6.54801137686013e-66	1.3048	0.469	0.288	2.23051459541364e-61	4_ex_Calca/Il20ra
Gm17396	6.83097664882973e-66	0.366051	0.166	0.056	2.32690388565736e-61	4_ex_Calca/Il20ra
Bex4	1.10113799644407e-65	3.1492	0.365	0.208	3.75091647108709e-61	4_ex_Calca/Il20ra
Rgs17	1.99381345910847e-65	18.1944	0.63	0.474	6.79172616710709e-61	4_ex_Calca/Il20ra
Lrrc61	2.0307538436302e-65	0.876678	0.229	0.094	6.9175598929419e-61	4_ex_Calca/Il20ra
Gm26881	2.06741556639353e-65	0.385033	0.159	0.053	7.04244438536293e-61	4_ex_Calca/Il20ra
Ehd3	2.92286375847522e-65	0.404639	0.38	0.219	9.95644310686998e-61	4_ex_Calca/Il20ra
Arhgap20	3.07359884524382e-65	8.9714	0.5	0.345	1.04699071064386e-60	4_ex_Calca/Il20ra
Cxadr	4.28914153627509e-65	2.98704	0.387	0.214	1.46105317291675e-60	4_ex_Calca/Il20ra
Ttc5	4.5204813259892e-65	0.464231	0.428	0.24	1.53985675888496e-60	4_ex_Calca/Il20ra
U2af1	5.47323307107092e-65	0.645973	0.425	0.258	1.8644021133296e-60	4_ex_Calca/Il20ra
Ecpas	5.6799434105042e-65	3.89175	0.554	0.359	1.93481592335415e-60	4_ex_Calca/Il20ra
Cadm1	6.64362909449166e-65	14.3681	0.642	0.472	2.26308581474764e-60	4_ex_Calca/Il20ra
Dolpp1	6.91335139415341e-65	0.674717	0.264	0.117	2.35496401890442e-60	4_ex_Calca/Il20ra
Cntn4	6.95726065189889e-65	5.49474	0.67	0.493	2.36992126846284e-60	4_ex_Calca/Il20ra
Vgll4	7.31883476460215e-65	3.43205	0.314	0.155	2.49308787421408e-60	4_ex_Calca/Il20ra
Gnb2	9.6819017450042e-65	4.47862	0.458	0.295	3.29804301041823e-60	4_ex_Calca/Il20ra
Arhgdig	9.86535635971886e-65	7.39803	0.446	0.293	3.36053499037463e-60	4_ex_Calca/Il20ra
Megf9	1.007196375925e-64	8.9508	0.48	0.324	3.43091373495092e-60	4_ex_Calca/Il20ra
Nkain1	1.0172187999822e-64	0.536704	0.234	0.097	3.46505412025937e-60	4_ex_Calca/Il20ra
Sowahc	1.6112021727138e-64	0.475988	0.195	0.074	5.48839908113229e-60	4_ex_Calca/Il20ra
Csf2ra	2.27906222569335e-64	0.833117	0.433	0.251	7.76339756560184e-60	4_ex_Calca/Il20ra
Nudt7	2.29082114498967e-64	0.528542	0.171	0.06	7.80345314829282e-60	4_ex_Calca/Il20ra
4930545L23Rik	2.41977970440019e-64	0.521605	0.146	0.047	8.2427375850688e-60	4_ex_Calca/Il20ra
Ydjc	2.81780851601743e-64	0.836378	0.271	0.123	9.59858292896178e-60	4_ex_Calca/Il20ra
Cmtr2	3.14923177013809e-64	0.254826	0.125	0.037	1.07275431017984e-59	4_ex_Calca/Il20ra
Akr1b3	5.1178233781207e-64	0.836835	0.276	0.127	1.74333535552304e-59	4_ex_Calca/Il20ra
Cyb5r3	7.79646395598413e-64	0.740519	0.361	0.2	2.65578748196643e-59	4_ex_Calca/Il20ra
Cacng8	8.82663653679551e-64	1.92385	0.38	0.209	3.00670546989402e-59	4_ex_Calca/Il20ra
3110039I08Rik	9.1326269686637e-64	0.529015	0.279	0.126	3.1109380506056e-59	4_ex_Calca/Il20ra
Pla2g4e	1.04287377579289e-63	2.04536	0.365	0.195	3.55244522986089e-59	4_ex_Calca/Il20ra
Agtrap	1.0546897601654e-63	0.40079	0.175	0.062	3.59269519902741e-59	4_ex_Calca/Il20ra
Kalrn	1.08475261572365e-63	4.36568	0.602	0.45	3.69510131020104e-59	4_ex_Calca/Il20ra
Morn4	1.27173797496893e-63	1.78407	0.377	0.21	4.33204823793417e-59	4_ex_Calca/Il20ra
Gm13944	1.42199441698113e-63	0.827499	0.165	0.058	4.84388178200451e-59	4_ex_Calca/Il20ra
Gm9885	1.49146039241073e-63	0.429456	0.161	0.055	5.0805106807079e-59	4_ex_Calca/Il20ra
Hspa13	1.65162700395085e-63	3.41281	0.39	0.228	5.62610222625818e-59	4_ex_Calca/Il20ra
Pak6	1.85454228518543e-63	1.18907	0.325	0.164	6.31731284025564e-59	4_ex_Calca/Il20ra
Fkbp5	1.97109704913691e-63	1.02043	0.298	0.142	6.71434498817998e-59	4_ex_Calca/Il20ra
Trerf1	2.11699163859723e-63	7.50881	0.552	0.403	7.21132031771759e-59	4_ex_Calca/Il20ra
Rnf44	2.13206005872235e-63	1.77885	0.334	0.174	7.26264938403183e-59	4_ex_Calca/Il20ra
Jade2	2.21987950058651e-63	3.60001	0.374	0.213	7.5617975307979e-59	4_ex_Calca/Il20ra
Lrrc8c	3.13318229635757e-63	1.09821	0.366	0.207	1.06728721743124e-58	4_ex_Calca/Il20ra
Mettl27	3.19099697092873e-63	1.16357	0.174	0.062	1.08698120817716e-58	4_ex_Calca/Il20ra
Dusp18	3.3451341532714e-63	0.291322	0.163	0.056	1.13948649797037e-58	4_ex_Calca/Il20ra
Agap1	4.23139767079719e-63	21.3644	0.496	0.359	1.44138330258036e-58	4_ex_Calca/Il20ra
Hoga1	4.66575504864601e-63	0.643905	0.105	0.028	1.58934279977078e-58	4_ex_Calca/Il20ra
H13	6.86152377596544e-63	2.61911	0.496	0.338	2.33730945904487e-58	4_ex_Calca/Il20ra
Serping1	7.48667742650178e-63	0.387952	0.109	0.029	2.55026179856357e-58	4_ex_Calca/Il20ra
Ing2	7.91201367647683e-63	2.76771	0.279	0.131	2.69514833875507e-58	4_ex_Calca/Il20ra
Grhl1	9.85609593406816e-63	0.666864	0.168	0.059	3.35738051898098e-58	4_ex_Calca/Il20ra
Zfp57	1.14303625029172e-62	0.875899	0.339	0.17	3.89363868299373e-58	4_ex_Calca/Il20ra
Rbks	1.23975769145026e-62	1.21862	0.217	0.088	4.22311060015617e-58	4_ex_Calca/Il20ra
Suclg2	1.56982026428676e-62	2.81139	0.165	0.058	5.34743574826641e-58	4_ex_Calca/Il20ra
Tmem50a	2.39763142530891e-62	4.52313	0.493	0.336	8.16729168717226e-58	4_ex_Calca/Il20ra
Ninj1	2.55308924177779e-62	0.777047	0.262	0.119	8.69684319319186e-58	4_ex_Calca/Il20ra
Gm12236	2.67247580271777e-62	0.328717	0.2	0.077	9.10352157437782e-58	4_ex_Calca/Il20ra
2900076A07Rik	2.920381710638e-62	1.01158	0.35	0.182	9.9479882591173e-58	4_ex_Calca/Il20ra
Rtl6	3.69387737182379e-62	1.2863	0.29	0.141	1.25828238793805e-57	4_ex_Calca/Il20ra
Gm6994	5.09285302227706e-62	0.40238	0.166	0.059	1.73482945350846e-57	4_ex_Calca/Il20ra
Gskip	5.96265976320833e-62	1.41176	0.401	0.237	2.03112042173929e-57	4_ex_Calca/Il20ra
Uqcc3	6.08096747192542e-62	1.30476	0.337	0.176	2.07142075963668e-57	4_ex_Calca/Il20ra
Alg10b	8.36103818801513e-62	1.63598	0.286	0.137	2.84810404836548e-57	4_ex_Calca/Il20ra
Exoc6	1.03641912545981e-61	1.49474	0.366	0.201	3.53045810896628e-57	4_ex_Calca/Il20ra
Gpsm1	1.28159142747986e-61	0.371747	0.404	0.236	4.36561303856741e-57	4_ex_Calca/Il20ra
4921504A21Rik	1.57349807255133e-61	2.14342	0.254	0.114	5.35996383433887e-57	4_ex_Calca/Il20ra
Tspan5	1.6020879998101e-61	3.1801	0.445	0.299	5.45735256255314e-57	4_ex_Calca/Il20ra
Mettl15	2.48589467368454e-61	4.21996	0.304	0.15	8.46795161643901e-57	4_ex_Calca/Il20ra
9330179D12Rik	2.98685588648444e-61	1.61963	0.178	0.065	1.01744258917206e-56	4_ex_Calca/Il20ra
Cinp	3.0866499837749e-61	1.31607	0.316	0.161	1.05143645047308e-56	4_ex_Calca/Il20ra
Sdc3	3.56438890956374e-61	3.68804	0.394	0.239	1.21417343815379e-56	4_ex_Calca/Il20ra
R74862	3.83417903763608e-61	0.61912	0.203	0.081	1.30607474738036e-56	4_ex_Calca/Il20ra
Cers4	4.55316018152027e-61	1.0069	0.684	0.527	1.55098848423306e-56	4_ex_Calca/Il20ra
Abhd6	4.59579905136778e-61	2.51189	0.433	0.26	1.56551298885792e-56	4_ex_Calca/Il20ra
Fhl1	6.22682746819768e-61	1.78313	0.51	0.328	2.12110650876686e-56	4_ex_Calca/Il20ra
C2cd2l	6.95782586687334e-61	2.4056	0.364	0.2	2.37011380329173e-56	4_ex_Calca/Il20ra
Aida	8.11430119203417e-61	1.73242	0.424	0.272	2.76405555805452e-56	4_ex_Calca/Il20ra
Lrrc8d	8.98017366156337e-61	1.85762	0.38	0.223	3.05900635607495e-56	4_ex_Calca/Il20ra
Dcaf6	1.04393861560439e-60	5.09465	0.539	0.384	3.5560725001948e-56	4_ex_Calca/Il20ra
Cuedc1	1.18103663194768e-60	1.34504	0.433	0.261	4.02308318306657e-56	4_ex_Calca/Il20ra
Rapgef4os1	1.21325891692482e-60	0.877612	0.246	0.108	4.1328451746127e-56	4_ex_Calca/Il20ra
Dlgap4	1.25043643106035e-60	5.59067	0.471	0.324	4.25948665876399e-56	4_ex_Calca/Il20ra
A530046M15Rik	1.25942652598391e-60	0.841575	0.184	0.069	4.29011051811161e-56	4_ex_Calca/Il20ra
Deptor	1.33181430114889e-60	0.457876	0.32	0.167	4.53669223543357e-56	4_ex_Calca/Il20ra
Pgrmc1	2.02626937924175e-60	27.8585	0.569	0.42	6.9022840134491e-56	4_ex_Calca/Il20ra
Rims2	2.28704557675019e-60	20.4944	0.692	0.544	7.79059205264184e-56	4_ex_Calca/Il20ra
Tug1	2.5201656209365e-60	2.76147	0.401	0.252	8.5846921711581e-56	4_ex_Calca/Il20ra
Syngap1	2.77840079448949e-60	1.60421	0.282	0.135	9.46434446634899e-56	4_ex_Calca/Il20ra
Gm44643	3.71263232973113e-60	1.53731	0.387	0.218	1.26467107679961e-55	4_ex_Calca/Il20ra
Tmem196	3.97924850273057e-60	27.4766	0.464	0.294	1.35549120997014e-55	4_ex_Calca/Il20ra
Epn2	4.25495778082893e-60	3.82556	0.459	0.301	1.44940881846157e-55	4_ex_Calca/Il20ra
Relch	4.61209671685271e-60	0.432509	0.48	0.31	1.57106462562871e-55	4_ex_Calca/Il20ra
Rab3gap2	4.67677012323136e-60	8.10544	0.471	0.322	1.59309497477753e-55	4_ex_Calca/Il20ra
2610001J05Rik	4.67857353118464e-60	0.309309	0.306	0.154	1.59370928766274e-55	4_ex_Calca/Il20ra
Dll3	5.34844119067648e-60	0.354009	0.15	0.051	1.82189300719204e-55	4_ex_Calca/Il20ra
Gabra3	7.01811604713137e-60	3.24264	0.558	0.402	2.39065105029483e-55	4_ex_Calca/Il20ra
Bmp2k	7.41609023055206e-60	2.38802	0.281	0.135	2.52621697613525e-55	4_ex_Calca/Il20ra
Slc37a1	9.22247621494833e-60	0.751849	0.183	0.069	3.14154429786e-55	4_ex_Calca/Il20ra
Gtf2ird1	1.07235165566821e-59	4.98859	0.502	0.334	3.65285867986818e-55	4_ex_Calca/Il20ra
Atg10	1.32750572535777e-59	1.21168	0.394	0.231	4.52201550285869e-55	4_ex_Calca/Il20ra
Gm27153	1.66119166530145e-59	0.330598	0.124	0.038	5.65868328868285e-55	4_ex_Calca/Il20ra
Axin2	1.98871816441819e-59	0.55466	0.22	0.092	6.77436955527413e-55	4_ex_Calca/Il20ra
Dusp3	2.04524670448345e-59	7.13517	0.405	0.251	6.96692837415241e-55	4_ex_Calca/Il20ra
Wdr11	2.44191586911643e-59	1.40164	0.357	0.195	8.31814221655822e-55	4_ex_Calca/Il20ra
Smarca1	2.57052772922266e-59	11.41	0.517	0.353	8.75624565682406e-55	4_ex_Calca/Il20ra
Pcnx4	2.71355333754733e-59	1.2294	0.409	0.246	9.24344808902123e-55	4_ex_Calca/Il20ra
Gpc1	4.63176826686488e-59	0.686144	0.35	0.185	1.57776554242485e-54	4_ex_Calca/Il20ra
D430019H16Rik	5.2032152603165e-59	3.26686	0.306	0.158	1.77242324627421e-54	4_ex_Calca/Il20ra
Gm5141	7.20980998443076e-59	0.409725	0.218	0.091	2.45594967309649e-54	4_ex_Calca/Il20ra
BC030500	7.65861403462542e-59	0.498771	0.241	0.106	2.6088302847548e-54	4_ex_Calca/Il20ra
Dtx3	7.66687169160173e-59	11.8399	0.518	0.359	2.61164317302721e-54	4_ex_Calca/Il20ra
Cdc42se1	8.73893090928594e-59	0.730328	0.247	0.112	2.97682942493916e-54	4_ex_Calca/Il20ra
Ttc28	1.09407069877842e-58	28.0855	0.461	0.315	3.72684242831881e-54	4_ex_Calca/Il20ra
Leprot	1.27958133938006e-58	1.17374	0.234	0.101	4.35876587446424e-54	4_ex_Calca/Il20ra
Elmo2	1.27966890153659e-58	1.23774	0.348	0.19	4.35906414619423e-54	4_ex_Calca/Il20ra
Raph1	1.60435628669218e-58	5.89358	0.529	0.385	5.46507925498823e-54	4_ex_Calca/Il20ra
Erlin2	1.66377669282202e-58	2.93187	0.326	0.174	5.66748892642893e-54	4_ex_Calca/Il20ra
Gm1043	1.78949214468036e-58	1.28732	0.464	0.302	6.09572604163919e-54	4_ex_Calca/Il20ra
Numbl	2.45972970125014e-58	2.12108	0.392	0.232	8.37882325433847e-54	4_ex_Calca/Il20ra
Mmgt1	2.73147180795804e-58	0.688932	0.258	0.119	9.30448556662828e-54	4_ex_Calca/Il20ra
Fam118a	3.14594609427132e-58	0.551	0.287	0.139	1.07163507755258e-53	4_ex_Calca/Il20ra
Trpv2	3.18509629570315e-58	0.786686	0.3	0.148	1.08497120216832e-53	4_ex_Calca/Il20ra
Shoc2	3.27105047329433e-58	2.71667	0.453	0.314	1.11425063322298e-53	4_ex_Calca/Il20ra
Lca5	4.39010650716315e-58	0.861976	0.28	0.133	1.49544588060006e-53	4_ex_Calca/Il20ra
Gstt2	7.1888302825897e-58	0.495964	0.186	0.072	2.44880314746136e-53	4_ex_Calca/Il20ra
Gpalpp1	7.53971186098837e-58	1.21433	0.345	0.187	2.56832744832708e-53	4_ex_Calca/Il20ra
Snx4	7.66820572063326e-58	3.41594	0.459	0.294	2.61209759667651e-53	4_ex_Calca/Il20ra
Gm43113	7.81332028206206e-58	0.406658	0.128	0.04	2.66152942088162e-53	4_ex_Calca/Il20ra
Bahd1	8.11963203887051e-58	0.547631	0.182	0.07	2.76587145772085e-53	4_ex_Calca/Il20ra
Fam136a	8.38610169532918e-58	1.63095	0.337	0.183	2.85664168149693e-53	4_ex_Calca/Il20ra
Mospd2	9.70070967251483e-58	1.5801	0.313	0.159	3.30444974284545e-53	4_ex_Calca/Il20ra
Elp1	1.12953427631127e-57	0.875119	0.403	0.234	3.84764555882673e-53	4_ex_Calca/Il20ra
Grik5	1.24507019448225e-57	4.71302	0.52	0.361	4.24120711048434e-53	4_ex_Calca/Il20ra
Ankrd28	1.28002194679118e-57	1.88842	0.465	0.309	4.36026675954948e-53	4_ex_Calca/Il20ra
Ift43	1.49321080400562e-57	0.979558	0.333	0.179	5.08647328276474e-53	4_ex_Calca/Il20ra
Tmem179	1.53112288861997e-57	0.955798	0.468	0.33	5.21561700779507e-53	4_ex_Calca/Il20ra
Csad	1.65673119657478e-57	3.52577	0.37	0.204	5.64348914801235e-53	4_ex_Calca/Il20ra
Flot1	1.71475212506885e-57	1.17623	0.367	0.202	5.84113163883452e-53	4_ex_Calca/Il20ra
Ptprn2	1.75276132188175e-57	20.4369	0.698	0.558	5.970606166858e-53	4_ex_Calca/Il20ra
Fyco1	1.81699912665255e-57	1.61434	0.393	0.228	6.18942582502925e-53	4_ex_Calca/Il20ra
BC004004	1.88651071716044e-57	0.625705	0.343	0.183	6.42621010693532e-53	4_ex_Calca/Il20ra
Gm44644	1.94282379713399e-57	0.429309	0.434	0.266	6.61803498255722e-53	4_ex_Calca/Il20ra
Ctnnbip1	2.03170537447869e-57	2.33248	0.407	0.25	6.92080118762419e-53	4_ex_Calca/Il20ra
Lor	2.54994638376043e-57	0.360643	0.245	0.112	8.68613736164152e-53	4_ex_Calca/Il20ra
Kctd10	2.73077759541491e-57	0.986245	0.249	0.114	9.30212080102135e-53	4_ex_Calca/Il20ra
Gm45304	3.19805080923491e-57	0.344341	0.081	0.019	1.08938402765778e-52	4_ex_Calca/Il20ra
Arxes2	3.50782095374423e-57	3.80768	0.422	0.277	1.19490412968344e-52	4_ex_Calca/Il20ra
Gm15417	3.5363449405292e-57	0.516645	0.158	0.056	1.20462054054187e-52	4_ex_Calca/Il20ra
9230114K14Rik	3.96802577125179e-57	0.586065	0.206	0.085	1.35166829871921e-52	4_ex_Calca/Il20ra
Smyd5	4.39022444412934e-57	0.730103	0.33	0.174	1.49548605464822e-52	4_ex_Calca/Il20ra
Arhgef25	4.7592300437867e-57	1.19066	0.399	0.239	1.6211841221155e-52	4_ex_Calca/Il20ra
Josd2	5.30176843141497e-57	1.43541	0.345	0.187	1.80599439847719e-52	4_ex_Calca/Il20ra
March9	5.36781097502045e-57	0.566653	0.235	0.104	1.82849113053097e-52	4_ex_Calca/Il20ra
Fbxl2	8.81970241478314e-57	1.77654	0.572	0.423	3.00434343057173e-52	4_ex_Calca/Il20ra
Lmbrd2	1.06383051586815e-56	3.18601	0.468	0.317	3.62383226925325e-52	4_ex_Calca/Il20ra
1700087I21Rik	1.24925559082986e-56	0.518254	0.134	0.044	4.25546424460282e-52	4_ex_Calca/Il20ra
Gm5136	1.29502220083781e-56	0.378846	0.141	0.047	4.41136362493392e-52	4_ex_Calca/Il20ra
Cttn	1.30665673611834e-56	1.41679	0.412	0.251	4.4509955059135e-52	4_ex_Calca/Il20ra
1700086O06Rik	1.52202788488986e-56	0.549707	0.207	0.086	5.1846357870888e-52	4_ex_Calca/Il20ra
Lrrn2	1.76043386775487e-56	1.91345	0.421	0.267	5.9967419271202e-52	4_ex_Calca/Il20ra
Fibin	2.04128547353827e-56	0.906527	0.114	0.034	6.95343483706075e-52	4_ex_Calca/Il20ra
B4galt2	2.19617730892608e-56	0.792801	0.267	0.127	7.48105838512581e-52	4_ex_Calca/Il20ra
Adcy5	2.35556060908994e-56	0.7297	0.391	0.238	8.02398165880397e-52	4_ex_Calca/Il20ra
Arhgef10	2.39563706062615e-56	0.322952	0.165	0.06	8.16049808331692e-52	4_ex_Calca/Il20ra
Odr4	2.5955989918868e-56	1.10891	0.406	0.237	8.84164840596319e-52	4_ex_Calca/Il20ra
Clptm1l	2.61479266413128e-56	2.28267	0.351	0.196	8.90702973109679e-52	4_ex_Calca/Il20ra
Grb10	3.06956236502592e-56	8.51304	0.613	0.467	1.04561572402243e-51	4_ex_Calca/Il20ra
Ppp1r1a	3.2336981523913e-56	0.325339	0.361	0.206	1.10152693863057e-51	4_ex_Calca/Il20ra
Tmem63c	3.60212904462883e-56	1.02609	0.405	0.244	1.22702923776236e-51	4_ex_Calca/Il20ra
1810013L24Rik	3.66466808881658e-56	3.21269	0.392	0.244	1.24833253777448e-51	4_ex_Calca/Il20ra
Rgs7	3.69967977562683e-56	2.51519	0.596	0.453	1.26025891876952e-51	4_ex_Calca/Il20ra
Timp4	4.04696137432718e-56	0.941818	0.235	0.106	1.37855692255081e-51	4_ex_Calca/Il20ra
Pcyox1	4.52777665416107e-56	0.354338	0.407	0.256	1.54234183947343e-51	4_ex_Calca/Il20ra
Tnfrsf21	4.70674688530863e-56	3.39535	0.412	0.26	1.60330625901153e-51	4_ex_Calca/Il20ra
Mxd4	4.7631676269622e-56	0.547022	0.363	0.207	1.6225254204484e-51	4_ex_Calca/Il20ra
Ankrd13b	5.03604260405575e-56	0.912353	0.33	0.176	1.71547755264555e-51	4_ex_Calca/Il20ra
Asnsd1	8.18422357285912e-56	0.645195	0.239	0.108	2.78787391785873e-51	4_ex_Calca/Il20ra
Map6	8.53834961625955e-56	10.3788	0.525	0.375	2.90850341328265e-51	4_ex_Calca/Il20ra
Farp1	8.57949333683556e-56	5.60344	0.456	0.314	2.92251861025967e-51	4_ex_Calca/Il20ra
Nr2c2ap	9.3233277881854e-56	0.897989	0.281	0.138	3.17589837776747e-51	4_ex_Calca/Il20ra
Pgbd5	1.01081213205091e-55	0.453622	0.378	0.226	3.44323044661821e-51	4_ex_Calca/Il20ra
Nus1	1.15811767161902e-55	8.49772	0.424	0.283	3.94501203660301e-51	4_ex_Calca/Il20ra
Mn1	1.38120155608304e-55	2.14603	0.318	0.165	4.70492498064127e-51	4_ex_Calca/Il20ra
Elac1	1.39024264902959e-55	1.88973	0.356	0.199	4.7357225596544e-51	4_ex_Calca/Il20ra
Sec22c	1.44961260669922e-55	0.809787	0.294	0.147	4.93796038346023e-51	4_ex_Calca/Il20ra
Rab3gap1	1.9048448713179e-55	5.38267	0.483	0.338	6.48866356965731e-51	4_ex_Calca/Il20ra
Pld3	2.18313456309718e-55	3.05433	0.495	0.35	7.43662957573423e-51	4_ex_Calca/Il20ra
Ngrn	2.32749224363008e-55	1.7745	0.352	0.197	7.92836957870152e-51	4_ex_Calca/Il20ra
Fam177a	2.33842120197319e-55	0.606852	0.184	0.073	7.96559798240148e-51	4_ex_Calca/Il20ra
4930567K20Rik	2.36373977077695e-55	0.434229	0.14	0.047	8.0518431551746e-51	4_ex_Calca/Il20ra
Limd2	2.657050138236e-55	0.687555	0.242	0.111	9.05097559088712e-51	4_ex_Calca/Il20ra
Mbd6	2.76428165172471e-55	0.993815	0.328	0.171	9.41624901843506e-51	4_ex_Calca/Il20ra
Sptlc2	3.16793362147707e-55	30.2948	0.412	0.246	1.07912490881995e-50	4_ex_Calca/Il20ra
Slc7a3	3.27910077168458e-55	0.827282	0.264	0.123	1.11699288686663e-50	4_ex_Calca/Il20ra
Jpt1	3.36038592092085e-55	4.58704	0.409	0.256	1.14468186010248e-50	4_ex_Calca/Il20ra
Myadm	3.47700354912129e-55	2.08429	0.324	0.174	1.18440648897268e-50	4_ex_Calca/Il20ra
Tmem201	4.5663252975477e-55	1.63082	0.384	0.225	1.55547304935665e-50	4_ex_Calca/Il20ra
Eml5	4.69182853910518e-55	5.08505	0.723	0.587	1.59822447356079e-50	4_ex_Calca/Il20ra
Fam102a	5.98967531062919e-55	0.805731	0.311	0.162	2.04032299781273e-50	4_ex_Calca/Il20ra
Gm31683	6.43824613225336e-55	7.72252	0.023	0.002	2.19312416249079e-50	4_ex_Calca/Il20ra
Adgra1	6.5312076392701e-55	8.80539	0.428	0.267	2.22479057024097e-50	4_ex_Calca/Il20ra
Flnb	7.90071005861047e-55	2.48679	0.554	0.404	2.69129787436507e-50	4_ex_Calca/Il20ra
Tmeff2	7.90648402082721e-55	1.51287	0.647	0.502	2.69326471685458e-50	4_ex_Calca/Il20ra
Syngr3	8.00917340445389e-55	3.42864	0.52	0.388	2.72824482849317e-50	4_ex_Calca/Il20ra
Fuca2	8.40306625992831e-55	3.13265	0.359	0.204	2.86242049078198e-50	4_ex_Calca/Il20ra
Gca	8.54021573337757e-55	0.501099	0.235	0.107	2.90913908741774e-50	4_ex_Calca/Il20ra
Mafk	8.67693258698181e-55	0.393347	0.156	0.057	2.95571031642948e-50	4_ex_Calca/Il20ra
Ttll1	9.12794962693012e-55	1.20956	0.32	0.169	3.10934476091747e-50	4_ex_Calca/Il20ra
Top1mt	9.37427991060073e-55	0.840906	0.225	0.098	3.19325470874703e-50	4_ex_Calca/Il20ra
Tro	1.12150020009749e-54	8.44506	0.681	0.542	3.82027828161209e-50	4_ex_Calca/Il20ra
Xpr1	1.13325325755104e-54	9.35645	0.544	0.408	3.86031389652185e-50	4_ex_Calca/Il20ra
Sec61a2	1.1529990587331e-54	1.16885	0.625	0.471	3.92757599366843e-50	4_ex_Calca/Il20ra
Gm41804	1.2086535731378e-54	0.955728	0.258	0.123	4.11715753153659e-50	4_ex_Calca/Il20ra
Coq8b	1.21602997127559e-54	0.602491	0.306	0.155	4.14228449415318e-50	4_ex_Calca/Il20ra
Smad2	1.35611408693246e-54	6.45038	0.375	0.223	4.61946702572672e-50	4_ex_Calca/Il20ra
Dnah1	1.40176717476395e-54	0.415018	0.195	0.08	4.77497970411593e-50	4_ex_Calca/Il20ra
Slc30a1	1.74075671416648e-54	0.952461	0.217	0.095	5.92971367113671e-50	4_ex_Calca/Il20ra
Thumpd1	1.88267963262552e-54	1.55769	0.337	0.183	6.41315990057556e-50	4_ex_Calca/Il20ra
Paqr7	1.91389933747817e-54	1.99088	0.35	0.195	6.51950670318564e-50	4_ex_Calca/Il20ra
Retreg1	1.94365486849904e-54	4.01206	0.453	0.307	6.62086594405515e-50	4_ex_Calca/Il20ra
Apex2	2.39176145654064e-54	5.60859	0.457	0.298	8.14729622556004e-50	4_ex_Calca/Il20ra
Irgq	2.52018049005483e-54	0.291148	0.345	0.192	8.58474282132279e-50	4_ex_Calca/Il20ra
Map7d1	2.56233738927287e-54	2.38843	0.495	0.339	8.7283460828191e-50	4_ex_Calca/Il20ra
Dcx	2.63931389217504e-54	6.67967	0.526	0.372	8.99055884230505e-50	4_ex_Calca/Il20ra
Cnot7	3.39863231565764e-54	3.3766	0.432	0.287	1.15771011200562e-49	4_ex_Calca/Il20ra
Gm31356	4.04478360865938e-54	0.35914	0.183	0.073	1.37781508845373e-49	4_ex_Calca/Il20ra
Tmed7	4.15361766839725e-54	0.951449	0.38	0.227	1.41488832256284e-49	4_ex_Calca/Il20ra
Tiam1	4.75602176715056e-54	4.57694	0.407	0.268	1.62009125476217e-49	4_ex_Calca/Il20ra
Kdm5b	5.05347255630971e-54	2.0603	0.512	0.348	1.72141489158134e-49	4_ex_Calca/Il20ra
Zdhhc15	5.84601673948526e-54	0.964074	0.216	0.094	1.99138714213826e-49	4_ex_Calca/Il20ra
Idh1	5.9514407226022e-54	1.48061	0.302	0.157	2.02729876774721e-49	4_ex_Calca/Il20ra
Srrm4os	6.05142450917808e-54	1.17379	0.207	0.087	2.06135724480642e-49	4_ex_Calca/Il20ra
Gm42517	6.41169092110177e-54	0.744939	0.197	0.082	2.18407839536411e-49	4_ex_Calca/Il20ra
Maco1	6.49062608876821e-54	2.44067	0.531	0.356	2.210966870878e-49	4_ex_Calca/Il20ra
Lair1	6.51852715142679e-54	0.275527	0.082	0.021	2.22047108886202e-49	4_ex_Calca/Il20ra
Srsf12	7.22841154215252e-54	2.13452	0.38	0.225	2.46228610771884e-49	4_ex_Calca/Il20ra
Ets2	7.42265827253975e-54	2.25683	0.338	0.182	2.52845431395794e-49	4_ex_Calca/Il20ra
Mnt	7.49301240782505e-54	0.644918	0.281	0.14	2.55241974660153e-49	4_ex_Calca/Il20ra
Slco4c1	8.10295012171149e-54	0.922503	0.19	0.077	2.7601889294598e-49	4_ex_Calca/Il20ra
Ccdc82	8.38975290384713e-54	2.40972	0.507	0.354	2.85788542916649e-49	4_ex_Calca/Il20ra
Bicdl1	9.82657142907201e-54	1.06187	0.43	0.275	3.34732329159909e-49	4_ex_Calca/Il20ra
Lasp1	1.02795654021603e-53	2.31516	0.388	0.239	3.50163115859188e-49	4_ex_Calca/Il20ra
Slc35e3	1.04836584789346e-53	0.825691	0.276	0.136	3.57115342426427e-49	4_ex_Calca/Il20ra
Fam183b	1.09478946014776e-53	0.307932	0.114	0.035	3.72929081704733e-49	4_ex_Calca/Il20ra
Lrp8os2	1.10491791695867e-53	0.411502	0.154	0.056	3.76379239232801e-49	4_ex_Calca/Il20ra
Daam1	1.17637492767963e-53	1.32794	0.505	0.369	4.00720355364789e-49	4_ex_Calca/Il20ra
H2-Ke6	1.19889529678421e-53	0.42971	0.2	0.084	4.08391693896573e-49	4_ex_Calca/Il20ra
Fam13c	1.20849309151861e-53	4.95401	0.498	0.344	4.11661086694899e-49	4_ex_Calca/Il20ra
Mrpl33	1.31370428701343e-53	1.90231	0.404	0.254	4.47500228328255e-49	4_ex_Calca/Il20ra
Tut7	1.36112490319501e-53	1.62652	0.425	0.252	4.63653587024349e-49	4_ex_Calca/Il20ra
Trpm4	1.37911227497553e-53	0.440818	0.203	0.085	4.69780805347664e-49	4_ex_Calca/Il20ra
Tecpr2	1.5715600380918e-53	1.96616	0.396	0.238	5.35336211375589e-49	4_ex_Calca/Il20ra
Slc7a1	2.10354900004829e-53	0.677417	0.356	0.204	7.16552931376448e-49	4_ex_Calca/Il20ra
Mtmr12	2.36393201008796e-53	1.43266	0.301	0.156	8.05249799916363e-49	4_ex_Calca/Il20ra
Lyrm9	2.44853632335555e-53	2.889	0.412	0.254	8.34069413187834e-49	4_ex_Calca/Il20ra
Nyap1	2.88025311786807e-53	2.56241	0.425	0.275	9.81129422070579e-49	4_ex_Calca/Il20ra
Gm14325	3.11792898594265e-53	2.6609	0.34	0.189	1.0620913297715e-48	4_ex_Calca/Il20ra
Lrfn1	3.21544864898756e-53	1.01956	0.362	0.206	1.09531042779112e-48	4_ex_Calca/Il20ra
Gm49359	3.41872753472079e-53	1.25159	0.267	0.13	1.16455534742729e-48	4_ex_Calca/Il20ra
Kdm6a	3.62016846939845e-53	2.82852	0.444	0.286	1.23317418741589e-48	4_ex_Calca/Il20ra
Dmwd	3.64020731279122e-53	0.701145	0.351	0.201	1.2400002190292e-48	4_ex_Calca/Il20ra
1700029J07Rik	4.44903818360724e-53	1.01798	0.245	0.113	1.51552036686397e-48	4_ex_Calca/Il20ra
Mtmr9	4.64662712044974e-53	1.38042	0.373	0.225	1.58282706231e-48	4_ex_Calca/Il20ra
Htr2a	5.10248152660977e-53	2.77283	0.212	0.093	1.73810930722435e-48	4_ex_Calca/Il20ra
Unkl	5.71832912212285e-53	1.93573	0.353	0.203	1.94789163215993e-48	4_ex_Calca/Il20ra
Cdkl1	6.43072720720698e-53	0.38729	0.416	0.261	2.19056291586298e-48	4_ex_Calca/Il20ra
Dram1	6.8392642951918e-53	1.49048	0.33	0.18	2.32972698951413e-48	4_ex_Calca/Il20ra
Sec22a	7.05082782144729e-53	2.08452	0.397	0.237	2.40179398909781e-48	4_ex_Calca/Il20ra
Shisa7	7.70700505324534e-53	1.82352	0.387	0.227	2.62531420133749e-48	4_ex_Calca/Il20ra
Mapk1ip1l	7.75191706809018e-53	2.99531	0.399	0.243	2.64061303007424e-48	4_ex_Calca/Il20ra
Entr1	7.79454974444383e-53	0.798672	0.37	0.21	2.65513542494734e-48	4_ex_Calca/Il20ra
Ampd2	8.63962879258507e-53	1.01423	0.414	0.25	2.94300315190618e-48	4_ex_Calca/Il20ra
B230209E15Rik	1.00085143164907e-52	6.35908	0.524	0.376	3.40930031676938e-48	4_ex_Calca/Il20ra
Dock6	1.06843000938713e-52	0.311677	0.215	0.093	3.63949998397632e-48	4_ex_Calca/Il20ra
Rxylt1	1.07167365986579e-52	0.985107	0.428	0.265	3.65054915496684e-48	4_ex_Calca/Il20ra
Sirpa	1.1002309065021e-52	3.50933	0.419	0.274	3.74782655990874e-48	4_ex_Calca/Il20ra
Rcan1	1.15086022732861e-52	0.914387	0.349	0.199	3.92029027837217e-48	4_ex_Calca/Il20ra
Babam2	1.23460090782972e-52	5.48311	0.408	0.257	4.20554453243117e-48	4_ex_Calca/Il20ra
Zfp580	1.77425602149841e-52	1.09754	0.217	0.096	6.04382571163218e-48	4_ex_Calca/Il20ra
Dclk2	1.87731254852559e-52	7.39983	0.467	0.325	6.39487746529756e-48	4_ex_Calca/Il20ra
Olfm2	2.20408781026372e-52	1.89562	0.5	0.36	7.50800471688235e-48	4_ex_Calca/Il20ra
Bex1	2.66103693443052e-52	7.49474	0.451	0.311	9.06455621344413e-48	4_ex_Calca/Il20ra
Abhd2	2.73780499213716e-52	0.324925	0.306	0.163	9.32605892521602e-48	4_ex_Calca/Il20ra
Shisa4	2.80729653691759e-52	3.17597	0.421	0.273	9.56277492335607e-48	4_ex_Calca/Il20ra
Magt1	2.83267508157227e-52	0.864566	0.237	0.109	9.64922439786779e-48	4_ex_Calca/Il20ra
Cpeb1	2.85426123403074e-52	5.33121	0.419	0.265	9.72275546760231e-48	4_ex_Calca/Il20ra
Nras	3.59283288940663e-52	1.1887	0.267	0.132	1.22386259544747e-47	4_ex_Calca/Il20ra
Gnai3	4.24865580946041e-52	1.75118	0.308	0.161	1.44726211493459e-47	4_ex_Calca/Il20ra
Fancb	4.49316120112905e-52	0.348175	0.085	0.022	1.5305504315526e-47	4_ex_Calca/Il20ra
Rab27a	5.64340001592752e-52	3.07147	0.388	0.229	1.92236778142555e-47	4_ex_Calca/Il20ra
Nt5dc3	5.87860152397528e-52	0.441927	0.373	0.222	2.00248682312694e-47	4_ex_Calca/Il20ra
Etfrf1	7.82246774813192e-52	0.452959	0.309	0.162	2.66464541372366e-47	4_ex_Calca/Il20ra
Dlg3	8.00433810106704e-52	1.40536	0.357	0.207	2.72659773074748e-47	4_ex_Calca/Il20ra
Prrc1	8.69577211043625e-52	0.983828	0.343	0.191	2.962127811699e-47	4_ex_Calca/Il20ra
Fgf2	1.0278111749553e-51	0.623968	0.104	0.031	3.50113598636774e-47	4_ex_Calca/Il20ra
Fbxl16	1.02854688720836e-51	2.23013	0.42	0.284	3.50364211658656e-47	4_ex_Calca/Il20ra
Pianp	1.02856483627852e-51	1.60252	0.473	0.339	3.50370325829915e-47	4_ex_Calca/Il20ra
Arfgap3	1.13498596464936e-51	0.760059	0.335	0.186	3.8662161899816e-47	4_ex_Calca/Il20ra
Vezt	1.31839223737303e-51	6.2241	0.559	0.42	4.4909713173875e-47	4_ex_Calca/Il20ra
Zdhhc23	1.43118247585898e-51	0.566113	0.179	0.072	4.87517998576602e-47	4_ex_Calca/Il20ra
Slain1	1.56779654735871e-51	1.17335	0.355	0.205	5.3405421589227e-47	4_ex_Calca/Il20ra
Ap1s1	1.69769267179092e-51	4.13013	0.412	0.267	5.7830203171886e-47	4_ex_Calca/Il20ra
Zfat	1.96639953389447e-51	4.36299	0.345	0.193	6.69834337225812e-47	4_ex_Calca/Il20ra
Agpat1	2.01651531800241e-51	4.68667	0.365	0.213	6.86905777924342e-47	4_ex_Calca/Il20ra
Chpf2	2.15233714934113e-51	0.603934	0.302	0.156	7.33172126551561e-47	4_ex_Calca/Il20ra
Sub1	2.25366133294204e-51	11.0632	0.448	0.319	7.67687196453378e-47	4_ex_Calca/Il20ra
9430041J12Rik	2.29528185288413e-51	1.94253	0.235	0.109	7.8186481036645e-47	4_ex_Calca/Il20ra
Wsb2	2.36302301996153e-51	2.34152	0.388	0.244	8.04940161519695e-47	4_ex_Calca/Il20ra
Mras	3.16781980599333e-51	0.774274	0.38	0.232	1.07908613871357e-46	4_ex_Calca/Il20ra
Lrrc58	3.6027181135519e-51	4.28256	0.426	0.291	1.22722989820032e-46	4_ex_Calca/Il20ra
Usp11	3.88750027229221e-51	3.52306	0.523	0.363	1.32423809275362e-46	4_ex_Calca/Il20ra
Samd8	4.3412797572849e-51	3.62442	0.377	0.226	1.47881353652153e-46	4_ex_Calca/Il20ra
Nlgn2	5.224189536386e-51	1.06344	0.439	0.289	1.77956792367453e-46	4_ex_Calca/Il20ra
Rrp7a	5.32571960177961e-51	2.47518	0.365	0.219	1.81415312515021e-46	4_ex_Calca/Il20ra
Tspyl3	5.34465406839983e-51	0.893143	0.289	0.149	1.82060296185972e-46	4_ex_Calca/Il20ra
Gm43192	5.57609693472784e-51	0.290436	0.124	0.041	1.89944165984569e-46	4_ex_Calca/Il20ra
Aebp2	6.24962471171663e-51	4.07121	0.397	0.246	2.12887216179915e-46	4_ex_Calca/Il20ra
Gpd1l	6.72843600772039e-51	3.18311	0.341	0.194	2.29197444166987e-46	4_ex_Calca/Il20ra
Clcn5	7.19880057210743e-51	2.33552	0.393	0.246	2.45219942688267e-46	4_ex_Calca/Il20ra
Lrrc6	7.29837434414575e-51	0.763518	0.186	0.077	2.48611823658981e-46	4_ex_Calca/Il20ra
Ssx2ip	7.67727240472135e-51	3.81744	0.413	0.273	2.61518607194428e-46	4_ex_Calca/Il20ra
Ralgds	8.24989772513394e-51	0.825367	0.332	0.187	2.81024516108962e-46	4_ex_Calca/Il20ra
Irf2bpl	8.51538197409555e-51	6.77075	0.374	0.23	2.90067971565591e-46	4_ex_Calca/Il20ra
Lin7c	1.17416305220574e-50	5.55006	0.385	0.239	3.99966902103362e-46	4_ex_Calca/Il20ra
Shisa5	1.25930646242828e-50	1.04138	0.286	0.147	4.28970153361568e-46	4_ex_Calca/Il20ra
Plcxd1	1.41548185695572e-50	1.46662	0.259	0.126	4.82169739753397e-46	4_ex_Calca/Il20ra
Dnajc14	1.86419597517555e-50	0.967265	0.254	0.125	6.35019716983801e-46	4_ex_Calca/Il20ra
Gnaz	1.97074586060448e-50	3.18343	0.421	0.291	6.71314869956309e-46	4_ex_Calca/Il20ra
D130043K22Rik	2.03022789231859e-50	5.9664	0.462	0.306	6.91576829239404e-46	4_ex_Calca/Il20ra
Cacna1b	2.10362510899824e-50	2.49282	0.584	0.461	7.1657885712916e-46	4_ex_Calca/Il20ra
Ndufaf3	2.21058422104632e-50	0.805091	0.341	0.19	7.53013409057219e-46	4_ex_Calca/Il20ra
Pip5k1b	2.47819054028317e-50	2.24711	0.466	0.324	8.44170825642058e-46	4_ex_Calca/Il20ra
Ykt6	2.54044249407839e-50	0.762328	0.324	0.176	8.65376331182863e-46	4_ex_Calca/Il20ra
Zcwpw2	2.62900927956715e-50	1.7488	0.253	0.123	8.95545720991753e-46	4_ex_Calca/Il20ra
Ankra2	2.64987083956728e-50	0.826822	0.422	0.275	9.02652002790198e-46	4_ex_Calca/Il20ra
M6pr	2.68993567560566e-50	1.12514	0.412	0.262	9.16299688538312e-46	4_ex_Calca/Il20ra
Stam2	3.02166661937549e-50	1.84525	0.335	0.185	1.02930051722407e-45	4_ex_Calca/Il20ra
Fam8a1	3.06311000652318e-50	2.00525	0.397	0.256	1.04341779262205e-45	4_ex_Calca/Il20ra
Ncan	3.32697025286303e-50	1.02918	0.275	0.141	1.13329914693526e-45	4_ex_Calca/Il20ra
Chl1	3.51454763081837e-50	8.49336	0.627	0.491	1.19719550496197e-45	4_ex_Calca/Il20ra
Agap2	4.12451521359144e-50	0.802507	0.413	0.248	1.40497486235779e-45	4_ex_Calca/Il20ra
Gm10862	4.27098825410514e-50	0.915395	0.259	0.128	1.45486943887837e-45	4_ex_Calca/Il20ra
Tmem64	4.45998196735348e-50	1.08208	0.346	0.197	1.51924825735929e-45	4_ex_Calca/Il20ra
Ccdc106	5.2085647621915e-50	1.57589	0.351	0.203	1.77424550059291e-45	4_ex_Calca/Il20ra
Prkaa1	5.62984602864198e-50	2.26949	0.343	0.195	1.9177507511966e-45	4_ex_Calca/Il20ra
Tspyl2	5.64445804192726e-50	1.54632	0.571	0.431	1.9227281874021e-45	4_ex_Calca/Il20ra
Cox6b2	5.68655825805591e-50	0.264591	0.093	0.026	1.93706920502416e-45	4_ex_Calca/Il20ra
Ankfy1	7.13052544134805e-50	2.31973	0.427	0.275	2.4289421863408e-45	4_ex_Calca/Il20ra
Picalm	7.15328259541245e-50	1.79144	0.436	0.291	2.4366941833013e-45	4_ex_Calca/Il20ra
Ppp2r2a	8.66195593610188e-50	2.46205	0.442	0.301	2.95060867007374e-45	4_ex_Calca/Il20ra
Csnk1d	9.12318162570837e-50	0.733307	0.409	0.262	3.1077205889813e-45	4_ex_Calca/Il20ra
Ccnd3	9.45229179995293e-50	0.457762	0.205	0.09	3.21982867873597e-45	4_ex_Calca/Il20ra
Pnrc1	9.47939872822302e-50	5.02853	0.397	0.248	3.22906238278189e-45	4_ex_Calca/Il20ra
Odf2	9.57702123225287e-50	0.538578	0.569	0.432	3.26231651255462e-45	4_ex_Calca/Il20ra
Zfp617	9.97642025680186e-50	1.44011	0.303	0.163	3.39836779627698e-45	4_ex_Calca/Il20ra
Ibtk	1.0004219396163e-49	1.27442	0.311	0.168	3.40783729510897e-45	4_ex_Calca/Il20ra
Nova2	1.07972785424818e-49	5.61561	0.436	0.309	3.67798496271098e-45	4_ex_Calca/Il20ra
Zranb3	1.14197920108596e-49	0.571444	0.179	0.073	3.89003795057921e-45	4_ex_Calca/Il20ra
Gm44151	1.14621516088412e-49	0.54885	0.237	0.112	3.90446732403566e-45	4_ex_Calca/Il20ra
Lmtk3	1.25929733104399e-49	2.41562	0.466	0.311	4.28967042846825e-45	4_ex_Calca/Il20ra
Mthfd2	1.30514660461843e-49	0.675309	0.259	0.128	4.44585139397222e-45	4_ex_Calca/Il20ra
Cggbp1	1.33081410605186e-49	1.51154	0.394	0.254	4.53328517085507e-45	4_ex_Calca/Il20ra
Smim15	1.50864937771483e-49	0.539924	0.255	0.125	5.1390632402478e-45	4_ex_Calca/Il20ra
Tbc1d19	1.58189560749779e-49	1.16415	0.467	0.308	5.38856919738049e-45	4_ex_Calca/Il20ra
Ormdl3	1.61954880746674e-49	1.0492	0.356	0.208	5.5168310577547e-45	4_ex_Calca/Il20ra
Mtss2	1.6246466084989e-49	2.634	0.367	0.226	5.53419620719065e-45	4_ex_Calca/Il20ra
Tmod2	1.73872711756269e-49	2.85472	0.591	0.468	5.92280005326554e-45	4_ex_Calca/Il20ra
Ankrd6	1.76578038941587e-49	43.4806	0.43	0.277	6.01495431850621e-45	4_ex_Calca/Il20ra
[truncated: 53,710 more rows]

## Sheet: Supplementary_Data_3
gene	p_val	avg_logFC	pct.1	pct.2	p_val_adj	cluster
Slit2	0	87.235	0.721	0.375	0	0_in_Vmn1r207-ps/Vmn1r209
Rgs6	0	60.9703	0.714	0.365	0	0_in_Vmn1r207-ps/Vmn1r209
Vmn1r207-ps	0	18.7889	0.416	0.015	0	0_in_Vmn1r207-ps/Vmn1r209
Ankrd6	0	11.5482	0.58	0.324	0	0_in_Vmn1r207-ps/Vmn1r209
Pax3	0	10.9195	0.527	0.06	0	0_in_Vmn1r207-ps/Vmn1r209
Colec12	0	9.42895	0.265	0.025	0	0_in_Vmn1r207-ps/Vmn1r209
Tac2	0	7.35569	0.126	0.006	0	0_in_Vmn1r207-ps/Vmn1r209
P3h2	0	7.13336	0.503	0.219	0	0_in_Vmn1r207-ps/Vmn1r209
Gm16685	0	6.90932	0.257	0.015	0	0_in_Vmn1r207-ps/Vmn1r209
Vmn1r209	0	6.64302	0.491	0.013	0	0_in_Vmn1r207-ps/Vmn1r209
Ust	0	6.13157	0.493	0.077	0	0_in_Vmn1r207-ps/Vmn1r209
Casz1	0	5.8395	0.448	0.133	0	0_in_Vmn1r207-ps/Vmn1r209
Svep1	0	4.23621	0.351	0.019	0	0_in_Vmn1r207-ps/Vmn1r209
Gm11309	0	4.16716	0.314	0.009	0	0_in_Vmn1r207-ps/Vmn1r209
Nectin3	0	4.03077	0.495	0.227	0	0_in_Vmn1r207-ps/Vmn1r209
Foxo1	0	3.11304	0.48	0.081	0	0_in_Vmn1r207-ps/Vmn1r209
Gm20713	0	2.75012	0.339	0.073	0	0_in_Vmn1r207-ps/Vmn1r209
4932435O22Rik	0	2.21055	0.208	0.013	0	0_in_Vmn1r207-ps/Vmn1r209
Lgr6	0	1.77948	0.258	0.015	0	0_in_Vmn1r207-ps/Vmn1r209
Col6a5	0	1.6296	0.265	0.009	0	0_in_Vmn1r207-ps/Vmn1r209
4930467D21Rik	0	1.26826	0.126	0.009	0	0_in_Vmn1r207-ps/Vmn1r209
Col4a4	0	1.10928	0.234	0.043	0	0_in_Vmn1r207-ps/Vmn1r209
Vmn1r208	0	1.01359	0.167	0.005	0	0_in_Vmn1r207-ps/Vmn1r209
D16Ertd472e	0	1.01331	0.192	0.025	0	0_in_Vmn1r207-ps/Vmn1r209
Esrrb	0	0.944657	0.275	0.045	0	0_in_Vmn1r207-ps/Vmn1r209
Slitrk6	0	0.923474	0.214	0.023	0	0_in_Vmn1r207-ps/Vmn1r209
Il7	0	0.852462	0.166	0.012	0	0_in_Vmn1r207-ps/Vmn1r209
Kcnj5	0	0.741542	0.203	0.019	0	0_in_Vmn1r207-ps/Vmn1r209
Tshr	0	0.573293	0.206	0.025	0	0_in_Vmn1r207-ps/Vmn1r209
Bmp8a	0	0.4511	0.114	0.007	0	0_in_Vmn1r207-ps/Vmn1r209
Tmco5b	0	0.308998	0.087	0.005	0	0_in_Vmn1r207-ps/Vmn1r209
A730046J19Rik	0	0.288626	0.104	0.004	0	0_in_Vmn1r207-ps/Vmn1r209
Mkx	1.4591413706828e-290	2.68967	0.53	0.248	4.9704191650939e-286	0_in_Vmn1r207-ps/Vmn1r209
Rarb	4.92478867914187e-287	0.533441	0.446	0.19	1.67758001566289e-282	0_in_Vmn1r207-ps/Vmn1r209
Ghr	2.37409057210043e-282	5.89522	0.505	0.225	8.08710212480292e-278	0_in_Vmn1r207-ps/Vmn1r209
Nrg1	1.94011523488972e-281	Inf	0.895	0.715	6.60880853612834e-277	0_in_Vmn1r207-ps/Vmn1r209
Ccnjl	4.00749764311265e-270	2.34047	0.258	0.068	1.36511399714989e-265	0_in_Vmn1r207-ps/Vmn1r209
Gdpd2	7.02371584537615e-270	0.889036	0.256	0.069	2.39255856556893e-265	0_in_Vmn1r207-ps/Vmn1r209
Col4a3	4.45185281009642e-256	0.603174	0.119	0.015	1.51647914123125e-251	0_in_Vmn1r207-ps/Vmn1r209
E330013P04Rik	5.1418239567739e-243	0.453192	0.116	0.016	1.75151091263546e-238	0_in_Vmn1r207-ps/Vmn1r209
Agmat	3.64193293663241e-240	0.34415	0.128	0.019	1.24058803553446e-235	0_in_Vmn1r207-ps/Vmn1r209
Boc	3.77323889794059e-239	0.604165	0.186	0.041	1.28531609819448e-234	0_in_Vmn1r207-ps/Vmn1r209
Arhgap24	6.71300176425156e-230	8.23506	0.609	0.402	2.28671692097465e-225	0_in_Vmn1r207-ps/Vmn1r209
1110015O18Rik	3.70555666560213e-214	0.499671	0.23	0.066	1.26226082257071e-209	0_in_Vmn1r207-ps/Vmn1r209
D030068K23Rik	2.3531000181886e-199	0.367781	0.532	0.296	8.01559990195765e-195	0_in_Vmn1r207-ps/Vmn1r209
Fstl5	2.6940968353836e-174	24.2341	0.71	0.509	9.1771714600507e-170	0_in_Vmn1r207-ps/Vmn1r209
Armh4	1.10133762557308e-168	10.605	0.453	0.273	3.75159648775215e-164	0_in_Vmn1r207-ps/Vmn1r209
Usp6nl	2.70308944671662e-143	2.10837	0.434	0.256	9.20780389129548e-139	0_in_Vmn1r207-ps/Vmn1r209
Cdon	3.76107646440752e-137	1.35721	0.336	0.163	1.28117308683578e-132	0_in_Vmn1r207-ps/Vmn1r209
Fmn1	7.32750201756333e-136	4.3666	0.414	0.228	2.49604028726277e-131	0_in_Vmn1r207-ps/Vmn1r209
Nanos1	1.88379332836717e-134	2.6483	0.456	0.295	6.41695359374994e-130	0_in_Vmn1r207-ps/Vmn1r209
Pip5k1b	5.82719468356498e-134	6.47406	0.533	0.378	1.98497559700958e-129	0_in_Vmn1r207-ps/Vmn1r209
Phf21b	3.70964638226034e-130	0.295622	0.141	0.04	1.26365394365316e-125	0_in_Vmn1r207-ps/Vmn1r209
Gm47591	2.14178827086826e-129	0.707191	0.271	0.119	7.29578756588565e-125	0_in_Vmn1r207-ps/Vmn1r209
Bend5	3.11950770436442e-121	0.553909	0.301	0.142	1.0626291044147e-116	0_in_Vmn1r207-ps/Vmn1r209
Hcn1	4.23484066094955e-119	15.1989	0.624	0.469	1.44255612274585e-114	0_in_Vmn1r207-ps/Vmn1r209
4930434J06Rik	9.37885529984323e-112	0.698586	0.05	0.006	3.1948132693386e-107	0_in_Vmn1r207-ps/Vmn1r209
Cntn6	2.29787149888635e-111	29.7996	0.586	0.439	7.82746947380645e-107	0_in_Vmn1r207-ps/Vmn1r209
Gm2350	1.00734944726354e-108	0.285471	0.115	0.032	3.43143515715851e-104	0_in_Vmn1r207-ps/Vmn1r209
Bcl2l11	1.16229361077403e-107	0.575348	0.134	0.042	3.95923695574065e-103	0_in_Vmn1r207-ps/Vmn1r209
Klhl32	2.38566380320555e-107	10.3692	0.598	0.493	8.12652517923938e-103	0_in_Vmn1r207-ps/Vmn1r209
Dnm3	3.42307321993475e-107	3.37706	0.726	0.635	1.16603566163857e-102	0_in_Vmn1r207-ps/Vmn1r209
Suclg2	1.38710397914548e-98	0.535984	0.176	0.068	4.72503099456115e-94	0_in_Vmn1r207-ps/Vmn1r209
Lhpp	1.87562678232612e-94	0.61865	0.225	0.102	6.38913507131569e-90	0_in_Vmn1r207-ps/Vmn1r209
Tm6sf1	1.55088860439126e-90	0.289683	0.381	0.224	5.28294694199837e-86	0_in_Vmn1r207-ps/Vmn1r209
Zfpm1	8.94089382628775e-88	0.387325	0.195	0.084	3.04562607298666e-83	0_in_Vmn1r207-ps/Vmn1r209
Magi2	1.42181398951224e-85	20.2502	0.876	0.809	4.8432671738745e-81	0_in_Vmn1r207-ps/Vmn1r209
Gm39244	2.55785129700991e-85	0.280593	0.167	0.067	8.71306465813455e-81	0_in_Vmn1r207-ps/Vmn1r209
Gm20033	3.35187715130908e-83	0.443023	0.162	0.065	1.14178343282192e-78	0_in_Vmn1r207-ps/Vmn1r209
Npr3	6.11711801371654e-81	1.63568	0.05	0.009	2.0837350801924e-76	0_in_Vmn1r207-ps/Vmn1r209
Gbe1	6.32171148827715e-80	1.2375	0.234	0.117	2.15342780136673e-75	0_in_Vmn1r207-ps/Vmn1r209
Lrfn5	1.52544303780054e-79	16.2283	0.767	0.667	5.19626916396374e-75	0_in_Vmn1r207-ps/Vmn1r209
B230216N24Rik	5.20758753789453e-77	5.18358	0.316	0.184	1.77391261890839e-72	0_in_Vmn1r207-ps/Vmn1r209
Gm44129	7.90636111027143e-69	0.269175	0.091	0.029	2.69322284860286e-64	0_in_Vmn1r207-ps/Vmn1r209
Ipcef1	3.89229538450794e-60	1.03889	0.196	0.098	1.32587149977878e-55	0_in_Vmn1r207-ps/Vmn1r209
Pgpep1l	3.31701135084593e-59	0.333516	0.103	0.038	1.12990674655216e-54	0_in_Vmn1r207-ps/Vmn1r209
Hs3st3a1	9.01743063496248e-59	0.985128	0.057	0.015	3.07169757149362e-54	0_in_Vmn1r207-ps/Vmn1r209
1700123O12Rik	8.04523274261325e-58	17.4645	0.045	0.01	2.74052808144378e-53	0_in_Vmn1r207-ps/Vmn1r209
Gng5	2.6097857578676e-56	3.64455	0.228	0.125	8.88997420560019e-52	0_in_Vmn1r207-ps/Vmn1r209
Shc3	1.12203050313375e-55	0.810803	0.431	0.308	3.8220847058748e-51	0_in_Vmn1r207-ps/Vmn1r209
C230038L03Rik	1.18957395113314e-54	0.35789	0.26	0.152	4.05216470713993e-50	0_in_Vmn1r207-ps/Vmn1r209
Dyrk2	3.8961332626192e-51	0.777533	0.315	0.204	1.3271788345786e-46	0_in_Vmn1r207-ps/Vmn1r209
Trp63	5.6905011200169e-51	0.38773	0.021	0.002	1.93841230152256e-46	0_in_Vmn1r207-ps/Vmn1r209
4732463B04Rik	3.21495131925251e-49	0.835797	0.337	0.221	1.09514101739017e-44	0_in_Vmn1r207-ps/Vmn1r209
Gm29514	5.88046950063715e-49	1.51234	0.466	0.354	2.00312313069704e-44	0_in_Vmn1r207-ps/Vmn1r209
Gm29502	3.02380282159808e-47	0.542165	0.119	0.053	1.03002819314917e-42	0_in_Vmn1r207-ps/Vmn1r209
Tmem196	9.58613388121902e-47	8.87234	0.501	0.386	3.26542064529845e-42	0_in_Vmn1r207-ps/Vmn1r209
3632451O06Rik	3.63137816446135e-46	0.39401	0.077	0.028	1.23699265794212e-41	0_in_Vmn1r207-ps/Vmn1r209
Gad1os	3.52049227461576e-42	1.87761	0.273	0.177	1.19922048842511e-37	0_in_Vmn1r207-ps/Vmn1r209
Creb5	7.77297310523643e-42	0.305742	0.079	0.031	2.64778555856774e-37	0_in_Vmn1r207-ps/Vmn1r209
Gm28928	2.12148214735318e-39	0.33647	0.088	0.037	7.22661678674387e-35	0_in_Vmn1r207-ps/Vmn1r209
Faah	2.14096372130063e-39	1.10914	0.39	0.287	7.29297882023848e-35	0_in_Vmn1r207-ps/Vmn1r209
Stxbp5	9.85511172412634e-39	1.90159	0.537	0.464	3.3570452577064e-34	0_in_Vmn1r207-ps/Vmn1r209
Spry4	2.1270998946982e-38	0.334241	0.205	0.121	7.24575308129995e-34	0_in_Vmn1r207-ps/Vmn1r209
Idi1	2.52102445359322e-38	1.17445	0.352	0.252	8.58761769871996e-34	0_in_Vmn1r207-ps/Vmn1r209
4930578M01Rik	4.93523832164825e-38	0.593356	0.268	0.175	1.68113958188626e-33	0_in_Vmn1r207-ps/Vmn1r209
4921504A21Rik	1.1148368679247e-37	0.414813	0.239	0.151	3.79758030689871e-33	0_in_Vmn1r207-ps/Vmn1r209
Fibp	3.86007302522074e-37	0.56104	0.329	0.23	1.31489527531119e-32	0_in_Vmn1r207-ps/Vmn1r209
Gm15584	1.03638278332556e-36	0.267792	0.203	0.122	3.53033431312019e-32	0_in_Vmn1r207-ps/Vmn1r209
Fam19a1	6.39899432873295e-36	0.520019	0.152	0.086	2.17975342813959e-31	0_in_Vmn1r207-ps/Vmn1r209
Bend4	4.05642118999271e-35	0.504036	0.286	0.195	1.38177931415912e-30	0_in_Vmn1r207-ps/Vmn1r209
4930558K02Rik	4.34515365666026e-35	1.24867	0.132	0.069	1.48013314160475e-30	0_in_Vmn1r207-ps/Vmn1r209
Gm38304	1.66545704157201e-34	0.329583	0.165	0.094	5.67321286641089e-30	0_in_Vmn1r207-ps/Vmn1r209
Gm13963	5.52844244450891e-34	0.446262	0.09	0.041	1.88320863429751e-29	0_in_Vmn1r207-ps/Vmn1r209
Aatf	7.19457376521873e-34	2.62178	0.434	0.346	2.45075960738411e-29	0_in_Vmn1r207-ps/Vmn1r209
Slc16a2	8.23102273597137e-34	1.72272	0.246	0.161	2.80381558478129e-29	0_in_Vmn1r207-ps/Vmn1r209
Gm34907	2.66997152650342e-33	0.300806	0.067	0.027	9.09499100788126e-29	0_in_Vmn1r207-ps/Vmn1r209
Zfp277	1.32114833322259e-29	0.579162	0.303	0.217	4.50035968228941e-25	0_in_Vmn1r207-ps/Vmn1r209
Oat	4.00826311511979e-28	0.697687	0.319	0.234	1.3653747475344e-23	0_in_Vmn1r207-ps/Vmn1r209
Rnasel	5.61417809287914e-28	0.275335	0.214	0.14	1.91241362555835e-23	0_in_Vmn1r207-ps/Vmn1r209
Pitpnm3	1.27985378069812e-27	1.15524	0.414	0.32	4.35969391857006e-23	0_in_Vmn1r207-ps/Vmn1r209
Zfp57	2.24648072142787e-27	0.285609	0.279	0.196	7.65241192947191e-23	0_in_Vmn1r207-ps/Vmn1r209
Nphp1	3.2695660966453e-26	0.298558	0.245	0.169	1.11374499516125e-21	0_in_Vmn1r207-ps/Vmn1r209
Ppp2r5a	5.28820190366999e-25	0.268651	0.209	0.139	1.80137309646615e-20	0_in_Vmn1r207-ps/Vmn1r209
Tiam1	5.01459172057353e-24	10.1087	0.441	0.367	1.70817052369617e-19	0_in_Vmn1r207-ps/Vmn1r209
Mt1	5.38758793074787e-24	17.2349	0.136	0.212	1.83522795272995e-19	0_in_Vmn1r207-ps/Vmn1r209
Stambpl1	5.1681922156302e-23	1.62232	0.381	0.303	1.76049299633227e-18	0_in_Vmn1r207-ps/Vmn1r209
Rnf145	3.14371610512454e-22	1.02018	0.392	0.32	1.07087545404962e-17	0_in_Vmn1r207-ps/Vmn1r209
Glcci1	6.08998394620385e-22	3.44565	0.382	0.306	2.07449213143488e-17	0_in_Vmn1r207-ps/Vmn1r209
Dhx40	1.43256857908512e-21	0.57914	0.289	0.217	4.87990160779556e-17	0_in_Vmn1r207-ps/Vmn1r209
Snx25	1.55376450939718e-21	0.819066	0.418	0.347	5.29274342481056e-17	0_in_Vmn1r207-ps/Vmn1r209
Lrrc6	1.96676609788357e-21	0.275216	0.142	0.089	6.69959203583061e-17	0_in_Vmn1r207-ps/Vmn1r209
Dnah7c	2.60969353952867e-21	0.393173	0.135	0.083	8.88966007305047e-17	0_in_Vmn1r207-ps/Vmn1r209
B230217J21Rik	1.10344295483235e-20	0.332131	0.222	0.156	3.75876808134092e-16	0_in_Vmn1r207-ps/Vmn1r209
Msn	2.5102512347825e-20	0.611376	0.038	0.015	8.55091980616311e-16	0_in_Vmn1r207-ps/Vmn1r209
Klhl33	5.58567183471479e-20	0.572093	0.335	0.263	1.90270325377725e-15	0_in_Vmn1r207-ps/Vmn1r209
Tnpo1	2.63416626002214e-19	0.352557	0.469	0.404	8.97302394813941e-15	0_in_Vmn1r207-ps/Vmn1r209
Pcsk2os1	2.17593009415056e-17	0.255121	0.205	0.147	7.41208827271446e-13	0_in_Vmn1r207-ps/Vmn1r209
Gm44257	6.41249565227276e-17	0.572464	0.188	0.134	2.18435251899019e-12	0_in_Vmn1r207-ps/Vmn1r209
Slc15a2	1.53774846659948e-16	1.12104	0.127	0.083	5.23818637662446e-12	0_in_Vmn1r207-ps/Vmn1r209
Cdk19	2.69643713672174e-16	6.92974	0.082	0.135	9.18514346252894e-12	0_in_Vmn1r207-ps/Vmn1r209
Wwox	3.90290044099903e-16	30.235	0.526	0.468	1.32948400622191e-11	0_in_Vmn1r207-ps/Vmn1r209
Slc7a8	5.52668195977931e-16	2.77449	0.269	0.206	1.88260894277922e-11	0_in_Vmn1r207-ps/Vmn1r209
A730060N03Rik	1.4202055598067e-15	0.359802	0.202	0.147	4.83778821892556e-11	0_in_Vmn1r207-ps/Vmn1r209
Cep85l	3.19673888586125e-15	0.592049	0.341	0.28	1.08893713407978e-10	0_in_Vmn1r207-ps/Vmn1r209
9330179D12Rik	1.71538102740377e-14	0.427826	0.139	0.095	5.84327393174821e-10	0_in_Vmn1r207-ps/Vmn1r209
Farsb	1.72329857868219e-14	5.94295	0.413	0.355	5.870244278423e-10	0_in_Vmn1r207-ps/Vmn1r209
Tmem44	1.7940356376518e-14	25.1836	0.068	0.113	6.1112029960971e-10	0_in_Vmn1r207-ps/Vmn1r209
D1Ertd622e	9.34205658910417e-14	0.270613	0.25	0.193	3.18227815651245e-09	0_in_Vmn1r207-ps/Vmn1r209
Aven	2.43216184582159e-13	0.800673	0.204	0.154	8.28491611160666e-09	0_in_Vmn1r207-ps/Vmn1r209
Dclk3	5.77868364067187e-13	0.465336	0.007	0.03	1.96845079535847e-08	0_in_Vmn1r207-ps/Vmn1r209
Zcwpw1	1.47476092156243e-12	3.7317	0.041	0.077	5.02362560321025e-08	0_in_Vmn1r207-ps/Vmn1r209
Col4a1	2.82052625179912e-12	1.62706	0.082	0.126	9.60784062412852e-08	0_in_Vmn1r207-ps/Vmn1r209
Sema5a	3.0690693394545e-12	12.2283	0.349	0.278	1.04544777979178e-07	0_in_Vmn1r207-ps/Vmn1r209
Adamts12	5.08468175794732e-12	8.61445	0.007	0.029	1.73204599402718e-07	0_in_Vmn1r207-ps/Vmn1r209
Plekhg5	1.29063971812513e-11	1.43286	0.129	0.177	4.39643513582143e-07	0_in_Vmn1r207-ps/Vmn1r209
Cox20	1.68622406450061e-11	0.527554	0.406	0.349	5.74395365331487e-07	0_in_Vmn1r207-ps/Vmn1r209
Snhg8	1.86515842391223e-11	1.66793	0.454	0.393	6.35347565521462e-07	0_in_Vmn1r207-ps/Vmn1r209
Nwd1	2.32395798753697e-11	0.71899	0.173	0.128	7.91633048874595e-07	0_in_Vmn1r207-ps/Vmn1r209
Fads2	4.66501776181338e-11	0.264989	0.268	0.215	1.58909165038411e-06	0_in_Vmn1r207-ps/Vmn1r209
Tet2	7.48411820061612e-11	0.30774	0.432	0.373	2.54939002385787e-06	0_in_Vmn1r207-ps/Vmn1r209
Elfn1	1.11840748422999e-10	1.19788	0.194	0.148	3.80974325428103e-06	0_in_Vmn1r207-ps/Vmn1r209
T2	1.5900254458505e-10	0.435182	0.248	0.199	5.41626267874516e-06	0_in_Vmn1r207-ps/Vmn1r209
Borcs6	1.94173420800212e-10	0.255496	0.258	0.21	6.61432340613842e-06	0_in_Vmn1r207-ps/Vmn1r209
Irs1	2.09587766486149e-10	2.3855	0.334	0.282	7.13939767758417e-06	0_in_Vmn1r207-ps/Vmn1r209
Ctbp2	2.8611040086441e-10	0.553125	0.383	0.33	9.74606469504525e-06	0_in_Vmn1r207-ps/Vmn1r209
Ocrl	5.78889515153206e-10	3.08539	0.516	0.471	1.97192924441788e-05	0_in_Vmn1r207-ps/Vmn1r209
Crppa	5.96212589762019e-10	1.5079	0.366	0.312	2.03093856576534e-05	0_in_Vmn1r207-ps/Vmn1r209
Gm31333	7.44279021156191e-10	0.510568	0.034	0.062	2.53531205766645e-05	0_in_Vmn1r207-ps/Vmn1r209
Mthfs	9.13101941021008e-10	1.41669	0.33	0.282	3.11039045189396e-05	0_in_Vmn1r207-ps/Vmn1r209
Xrcc4	1.09681399096793e-09	0.3356	0.318	0.267	3.73618717883314e-05	0_in_Vmn1r207-ps/Vmn1r209
Oxr1	2.74878263898557e-09	14.2346	0.61	0.606	9.36345318144045e-05	0_in_Vmn1r207-ps/Vmn1r209
Ttc5	2.98559140021599e-09	0.305781	0.299	0.249	0.000101701	0_in_Vmn1r207-ps/Vmn1r209
Fxn	4.25110713417758e-09	0.567031	0.158	0.12	0.00014481	0_in_Vmn1r207-ps/Vmn1r209
Crlf3	6.02103883670167e-09	0.991845	0.303	0.255	0.000205101	0_in_Vmn1r207-ps/Vmn1r209
Gm11508	1.29911125739396e-08	0.342905	0.298	0.253	0.000442529	0_in_Vmn1r207-ps/Vmn1r209
Prr14l	1.85526653097117e-08	19.055	0.343	0.373	0.000631978	0_in_Vmn1r207-ps/Vmn1r209
Ddr1	2.53934525707754e-08	2.33218	0.318	0.272	0.000865003	0_in_Vmn1r207-ps/Vmn1r209
Pxk	3.82897829006495e-08	2.69021	0.488	0.44	0.0013043	0_in_Vmn1r207-ps/Vmn1r209
Scel	4.92801723332208e-08	0.312717	0.023	0.011	0.00167868	0_in_Vmn1r207-ps/Vmn1r209
Nudt13	1.1563971277893e-07	0.962686	0.215	0.176	0.00393915	0_in_Vmn1r207-ps/Vmn1r209
Slc25a40	1.69778708482344e-07	1.20687	0.278	0.233	0.00578334	0_in_Vmn1r207-ps/Vmn1r209
Gm44899	2.16385408816277e-07	0.359672	0.232	0.192	0.00737095	0_in_Vmn1r207-ps/Vmn1r209
Cdkn1b	4.91522521290134e-07	0.451981	0.263	0.221	0.0167432	0_in_Vmn1r207-ps/Vmn1r209
Gm42567	5.20899726248948e-07	0.305251	0.085	0.061	0.0177439	0_in_Vmn1r207-ps/Vmn1r209
Mageh1	7.45785343778752e-07	0.781424	0.293	0.253	0.0254044	0_in_Vmn1r207-ps/Vmn1r209
Mcee	8.02977265135734e-07	0.276186	0.21	0.174	0.0273526	0_in_Vmn1r207-ps/Vmn1r209
Gm41333	3.82213097212035e-06	0.420943	0.018	0.009	0.130197	0_in_Vmn1r207-ps/Vmn1r209
Stxbp4	5.47786958928794e-06	0.315166	0.384	0.342	0.186598	0_in_Vmn1r207-ps/Vmn1r209
Rev3l	1.17928365171075e-05	1.82201	0.625	0.601	0.401711	0_in_Vmn1r207-ps/Vmn1r209
Blm	2.55746863383627e-05	0.363604	0.096	0.122	0.871176	0_in_Vmn1r207-ps/Vmn1r209
Zfp827	3.0218715660954e-05	0.353621	0.347	0.304	1	0_in_Vmn1r207-ps/Vmn1r209
Dnttip1	4.01784886855226e-05	1.37998	0.319	0.288	1	0_in_Vmn1r207-ps/Vmn1r209
Plppr5	6.06016791602948e-05	8.30878	0.412	0.373	1	0_in_Vmn1r207-ps/Vmn1r209
Slc35b3	6.39112072064398e-05	0.689389	0.178	0.15	1	0_in_Vmn1r207-ps/Vmn1r209
Echdc1	8.17907741562946e-05	0.498679	0.346	0.312	1	0_in_Vmn1r207-ps/Vmn1r209
Zbed4	0.00011557	0.870143	0.191	0.163	1	0_in_Vmn1r207-ps/Vmn1r209
Hnrnpl	0.000137599	3.05736	0.451	0.47	1	0_in_Vmn1r207-ps/Vmn1r209
Zfp521	0.000177069	0.88344	0.206	0.221	1	0_in_Vmn1r207-ps/Vmn1r209
Clic5	0.000216407	31.9597	0.002	0.008	1	0_in_Vmn1r207-ps/Vmn1r209
Erlec1	0.000230142	1.33499	0.489	0.509	1	0_in_Vmn1r207-ps/Vmn1r209
Cyyr1	0.000282779	0.718294	0.009	0.004	1	0_in_Vmn1r207-ps/Vmn1r209
Ranbp3l	0.000288703	0.319285	0.017	0.01	1	0_in_Vmn1r207-ps/Vmn1r209
Arl3	0.000479997	30.2349	0.514	0.515	1	0_in_Vmn1r207-ps/Vmn1r209
Cenpv	0.000588048	0.598757	0.479	0.456	1	0_in_Vmn1r207-ps/Vmn1r209
2810049E08Rik	0.000738944	2.32678	0.209	0.182	1	0_in_Vmn1r207-ps/Vmn1r209
Sema4a	0.000797167	0.304766	0.236	0.208	1	0_in_Vmn1r207-ps/Vmn1r209
Ckmt2	0.000825147	6.93356	0.009	0.018	1	0_in_Vmn1r207-ps/Vmn1r209
H6pd	0.000890188	0.251611	0.031	0.044	1	0_in_Vmn1r207-ps/Vmn1r209
Ap3d1	0.000970583	0.625687	0.394	0.412	1	0_in_Vmn1r207-ps/Vmn1r209
Elmsan1	0.001007	0.505131	0.226	0.201	1	0_in_Vmn1r207-ps/Vmn1r209
Mettl26	0.00106466	0.639693	0.293	0.317	1	0_in_Vmn1r207-ps/Vmn1r209
Pwp1	0.0014173	1.46258	0.199	0.176	1	0_in_Vmn1r207-ps/Vmn1r209
Naa40	0.00144538	0.765863	0.318	0.34	1	0_in_Vmn1r207-ps/Vmn1r209
Spp1	0.00167113	3.14724	0.006	0.013	1	0_in_Vmn1r207-ps/Vmn1r209
Odf2	0.00175193	0.40024	0.464	0.484	1	0_in_Vmn1r207-ps/Vmn1r209
Hspbap1	0.00205103	0.288796	0.105	0.123	1	0_in_Vmn1r207-ps/Vmn1r209
A330023F24Rik	0.0025475	1.83559	0.602	0.576	1	0_in_Vmn1r207-ps/Vmn1r209
Asnsd1	0.00262646	0.389213	0.132	0.154	1	0_in_Vmn1r207-ps/Vmn1r209
Zfand4	0.00344407	0.697899	0.243	0.262	1	0_in_Vmn1r207-ps/Vmn1r209
Selenon	0.00420188	1.74677	0.162	0.142	1	0_in_Vmn1r207-ps/Vmn1r209
Gm41555	0.00471386	0.293133	0.01	0.017	1	0_in_Vmn1r207-ps/Vmn1r209
Zfp36l1	0.00494489	1.30373	0.012	0.007	1	0_in_Vmn1r207-ps/Vmn1r209
Mpzl3	0.00539379	1.95602	0.028	0.038	1	0_in_Vmn1r207-ps/Vmn1r209
Gm12353	0.00551954	2.23817	0.348	0.323	1	0_in_Vmn1r207-ps/Vmn1r209
Ccpg1os	0.00571433	3.87278	0.045	0.057	1	0_in_Vmn1r207-ps/Vmn1r209
Hnrnpa1	0.00582174	2.65985	0.469	0.429	1	0_in_Vmn1r207-ps/Vmn1r209
F11r	0.00584165	3.01975	0.005	0.01	1	0_in_Vmn1r207-ps/Vmn1r209
Ckap5	0.00610885	1.36213	0.504	0.503	1	0_in_Vmn1r207-ps/Vmn1r209
Abcb10	0.00644588	1.64394	0.305	0.278	1	0_in_Vmn1r207-ps/Vmn1r209
Hspa5	0.00710644	0.474683	0.498	0.508	1	0_in_Vmn1r207-ps/Vmn1r209
Enpp6	0.00743166	0.261159	0.005	0.01	1	0_in_Vmn1r207-ps/Vmn1r209
Adamts3	0.00846797	2.43351	0.127	0.111	1	0_in_Vmn1r207-ps/Vmn1r209
Wdr63	0.00976608	0.684078	0.003	0.007	1	0_in_Vmn1r207-ps/Vmn1r209
Tafa1	0	37.4946	0.54	0.246	0	1_in_Reln/Satb1
Reln	0	35.798	0.685	0.078	0	1_in_Reln/Satb1
Arpp21	0	27.3557	0.784	0.437	0	1_in_Reln/Satb1
Satb1	0	26.4236	0.681	0.171	0	1_in_Reln/Satb1
Pkib	0	19.5111	0.557	0.201	0	1_in_Reln/Satb1
Nfib	0	19.4946	0.787	0.223	0	1_in_Reln/Satb1
Galnt18	0	19.3649	0.602	0.269	0	1_in_Reln/Satb1
Gm31592	0	18.0036	0.358	0.015	0	1_in_Reln/Satb1
Rai14	0	12.6286	0.419	0.035	0	1_in_Reln/Satb1
Cubn	0	12.1375	0.202	0.014	0	1_in_Reln/Satb1
C1ql3	0	11.8169	0.534	0.03	0	1_in_Reln/Satb1
Prex2	0	11.7841	0.559	0.202	0	1_in_Reln/Satb1
Defb1	0	10.8904	0.167	0.012	0	1_in_Reln/Satb1
Hs3st4	0	10.4764	0.575	0.258	0	1_in_Reln/Satb1
Lmo3	0	9.71309	0.603	0.196	0	1_in_Reln/Satb1
Rreb1	0	9.57095	0.353	0.071	0	1_in_Reln/Satb1
Col8a1	0	8.48825	0.512	0.115	0	1_in_Reln/Satb1
Cbln4	0	7.95944	0.491	0.11	0	1_in_Reln/Satb1
Galnt14	0	7.58877	0.608	0.182	0	1_in_Reln/Satb1
Pgr15l	0	6.24822	0.275	0.043	0	1_in_Reln/Satb1
Gfra2	0	6.23397	0.552	0.237	0	1_in_Reln/Satb1
Mia	0	6.14345	0.122	0.004	0	1_in_Reln/Satb1
Rftn1	0	6.12955	0.515	0.14	0	1_in_Reln/Satb1
G930045G22Rik	0	5.27414	0.118	0.002	0	1_in_Reln/Satb1
Atp8b1	0	4.82212	0.209	0.016	0	1_in_Reln/Satb1
Aqp6	0	4.53066	0.277	0.018	0	1_in_Reln/Satb1
Kcnh1	0	4.47216	0.528	0.182	0	1_in_Reln/Satb1
Dgkk	0	4.45389	0.5	0.103	0	1_in_Reln/Satb1
Gm5535	0	4.388	0.391	0.046	0	1_in_Reln/Satb1
Vxn	0	4.27714	0.394	0.092	0	1_in_Reln/Satb1
S100a16	0	3.93475	0.215	0.023	0	1_in_Reln/Satb1
Gm9934	0	3.22963	0.448	0.13	0	1_in_Reln/Satb1
Acss3	0	2.89904	0.105	0.007	0	1_in_Reln/Satb1
Synj2	0	2.87539	0.339	0.075	0	1_in_Reln/Satb1
Gpd1	0	2.63455	0.268	0.024	0	1_in_Reln/Satb1
Rcn1	0	2.54041	0.44	0.115	0	1_in_Reln/Satb1
Col23a1	0	2.49455	0.242	0.041	0	1_in_Reln/Satb1
Drd1	0	2.40244	0.27	0.025	0	1_in_Reln/Satb1
Fn1	0	2.13786	0.126	0.011	0	1_in_Reln/Satb1
Sox1	0	1.97682	0.348	0.056	0	1_in_Reln/Satb1
Tal1	0	1.87357	0.546	0.155	0	1_in_Reln/Satb1
5830418P13Rik	0	1.66577	0.135	0.006	0	1_in_Reln/Satb1
Aox3	0	1.65591	0.133	0.004	0	1_in_Reln/Satb1
Gm30524	0	1.63154	0.194	0.026	0	1_in_Reln/Satb1
Pdzk1ip1	0	1.61003	0.264	0.027	0	1_in_Reln/Satb1
Megf11	0	1.49547	0.529	0.077	0	1_in_Reln/Satb1
Gm11266	0	1.47195	0.349	0.042	0	1_in_Reln/Satb1
Trbc2	0	1.41997	0.247	0.01	0	1_in_Reln/Satb1
Gabre	0	1.38272	0.17	0.023	0	1_in_Reln/Satb1
Acsbg1	0	1.33377	0.216	0.017	0	1_in_Reln/Satb1
Fbn2	0	1.28068	0.571	0.053	0	1_in_Reln/Satb1
Enpp1	0	1.1898	0.137	0.012	0	1_in_Reln/Satb1
Insm1	0	1.16356	0.303	0.046	0	1_in_Reln/Satb1
AC171003.1	0	1.06055	0.114	0.003	0	1_in_Reln/Satb1
C230057M02Rik	0	0.878409	0.342	0.068	0	1_in_Reln/Satb1
Ccdc80	0	0.85951	0.154	0.008	0	1_in_Reln/Satb1
Gm13589	0	0.82841	0.217	0.035	0	1_in_Reln/Satb1
Gm10432	0	0.794319	0.23	0.035	0	1_in_Reln/Satb1
Gm12688	0	0.779868	0.083	0.002	0	1_in_Reln/Satb1
Adprhl1	0	0.75754	0.205	0.005	0	1_in_Reln/Satb1
Thrsp	0	0.732813	0.336	0.048	0	1_in_Reln/Satb1
F2rl2	0	0.606339	0.175	0.005	0	1_in_Reln/Satb1
Gm9008	0	0.562953	0.131	0.003	0	1_in_Reln/Satb1
Insm2	0	0.53683	0.153	0.002	0	1_in_Reln/Satb1
Htr3a	0	0.535322	0.12	0.01	0	1_in_Reln/Satb1
Inhbb	0	0.47571	0.166	0.016	0	1_in_Reln/Satb1
Map3k6	0	0.475302	0.152	0.017	0	1_in_Reln/Satb1
Hk2	0	0.472609	0.129	0.002	0	1_in_Reln/Satb1
Scara3	0	0.422687	0.121	0.008	0	1_in_Reln/Satb1
Grid2ip	0	0.394593	0.146	0.017	0	1_in_Reln/Satb1
Prox1os	0	0.387563	0.284	0.039	0	1_in_Reln/Satb1
Rtp1	0	0.384491	0.141	0.003	0	1_in_Reln/Satb1
Rorc	0	0.361593	0.114	0.009	0	1_in_Reln/Satb1
Plekhg3	0	0.306476	0.127	0.012	0	1_in_Reln/Satb1
Gm2824	1.18789419982965e-304	19.0017	0.561	0.265	4.0464428022997e-300	1_in_Reln/Satb1
Gm41836	3.41012487827527e-303	0.47073	0.176	0.025	1.16162493853569e-298	1_in_Reln/Satb1
Plcl1	3.58868346968086e-300	45.4745	0.573	0.272	1.22244913711209e-295	1_in_Reln/Satb1
Cidea	6.74134551737616e-299	5.99514	0.289	0.07	2.29637193703902e-294	1_in_Reln/Satb1
Stc2	1.89709529030776e-297	0.36918	0.142	0.016	6.46226539690435e-293	1_in_Reln/Satb1
Serinc2	9.79564190563986e-296	0.343683	0.119	0.011	3.33678745873716e-291	1_in_Reln/Satb1
Pter	2.4993119079707e-292	0.368936	0.1	0.007	8.51365608331139e-288	1_in_Reln/Satb1
Parva	3.87748238052203e-292	2.39144	0.526	0.231	1.32082559810103e-287	1_in_Reln/Satb1
Cachd1	3.95768992704829e-292	15.4929	0.578	0.288	1.34814749674973e-287	1_in_Reln/Satb1
Cfap44	2.59762082646729e-291	0.545654	0.22	0.041	8.84853558327818e-287	1_in_Reln/Satb1
Gria1	2.74909537020837e-291	30.1813	0.809	0.556	9.36451846907778e-287	1_in_Reln/Satb1
Fhad1	3.11731446623934e-286	3.64261	0.389	0.127	1.06188199977977e-281	1_in_Reln/Satb1
Adam34	8.17180668135484e-286	1.59523	0.113	0.01	2.78364422793671e-281	1_in_Reln/Satb1
Pxdc1	1.512210403439e-282	0.295883	0.111	0.01	5.1511935182746e-278	1_in_Reln/Satb1
Gnasas1	3.98972232655761e-282	1.12927	0.251	0.056	1.35905901331858e-277	1_in_Reln/Satb1
Gm35722	1.78072908183441e-278	2.42141	0.09	0.006	6.06587554436073e-274	1_in_Reln/Satb1
Nr3c1	5.1823940737425e-277	6.05728	0.515	0.225	1.76533071727964e-272	1_in_Reln/Satb1
Sertm1	3.81599845699406e-274	9.2981	0.413	0.143	1.29988171439046e-269	1_in_Reln/Satb1
Nmbr	3.25283376698213e-273	0.677444	0.143	0.018	1.10804529438479e-268	1_in_Reln/Satb1
Shisal1	1.32890768532696e-270	6.50054	0.541	0.293	4.52679113929776e-266	1_in_Reln/Satb1
Gm47710	8.55952844220625e-267	2.35372	0.254	0.06	2.91571776855314e-262	1_in_Reln/Satb1
Tekt2	1.87440170895947e-260	0.364322	0.126	0.015	6.38496198139955e-256	1_in_Reln/Satb1
Them7	4.30071024320407e-259	0.613836	0.086	0.006	1.46499393724504e-254	1_in_Reln/Satb1
5033406O09Rik	1.23389547732389e-252	1.7693	0.161	0.025	4.20314155395608e-248	1_in_Reln/Satb1
Opcml	1.1156508402634e-250	136.801	0.854	0.644	3.80035302227326e-246	1_in_Reln/Satb1
Il18	3.27049928539338e-247	1.21862	0.252	0.061	1.1140628765764e-242	1_in_Reln/Satb1
Smad1	4.74838650695857e-243	3.84094	0.583	0.348	1.61749037973037e-238	1_in_Reln/Satb1
Cep112	2.52177527334656e-239	7.44597	0.616	0.336	8.59017529112771e-235	1_in_Reln/Satb1
Adra2a	1.67070329457951e-236	1.01958	0.243	0.06	5.69108370265564e-232	1_in_Reln/Satb1
Ppp1r17	3.78907093567761e-234	3.13083	0.129	0.017	1.29070912352922e-229	1_in_Reln/Satb1
Lrrk2	4.41493603319965e-231	4.35147	0.381	0.141	1.50390381034913e-226	1_in_Reln/Satb1
Mcub	1.33091100066871e-230	0.402544	0.085	0.007	4.5336152326779e-226	1_in_Reln/Satb1
Mdga1	8.59100076862067e-230	1.38317	0.344	0.114	2.92643850182294e-225	1_in_Reln/Satb1
Ak4	4.93802375176712e-228	1.21179	0.292	0.085	1.68208841080195e-223	1_in_Reln/Satb1
Vav2	9.10250071058797e-225	1.86521	0.319	0.103	3.10067584205469e-220	1_in_Reln/Satb1
Rasd2	1.29547152396899e-223	3.87602	0.476	0.213	4.41289419924798e-219	1_in_Reln/Satb1
Cpne2	1.17737112258702e-222	0.58694	0.22	0.052	4.01059699198044e-218	1_in_Reln/Satb1
Nek10	9.10794939860473e-222	2.087	0.198	0.043	3.10253188314072e-217	1_in_Reln/Satb1
Sncaip	7.89051628703578e-221	1.78454	0.521	0.256	2.68782546801587e-216	1_in_Reln/Satb1
Ntsr2	4.08946226254223e-220	0.358297	0.153	0.026	1.39303442511238e-215	1_in_Reln/Satb1
Fmnl3	1.68753786870951e-219	0.705152	0.178	0.036	5.74842899597209e-215	1_in_Reln/Satb1
Kcnj12	7.80834209446593e-217	0.909403	0.262	0.074	2.65983365105887e-212	1_in_Reln/Satb1
Celsr1	1.6700200980725e-216	0.627823	0.064	0.004	5.68875646207417e-212	1_in_Reln/Satb1
Astn2	2.93939527767591e-215	48.4946	0.747	0.581	1.00127560738752e-210	1_in_Reln/Satb1
4833422C13Rik	5.75576718399802e-215	6.86132	0.352	0.128	1.96064453355709e-210	1_in_Reln/Satb1
Npy1r	7.38191556194632e-215	8.34906	0.191	0.042	2.5145757170214e-210	1_in_Reln/Satb1
AW551984	7.59620486667794e-214	0.791071	0.52	0.266	2.58757122578517e-209	1_in_Reln/Satb1
Stk26	2.85172260171981e-212	0.341995	0.191	0.041	9.71410787049837e-208	1_in_Reln/Satb1
Rpp25	1.81919235272331e-211	3.22275	0.409	0.163	6.19689683031667e-207	1_in_Reln/Satb1
Rapgef3	7.88444149522345e-210	1.02578	0.294	0.092	2.68575615093292e-205	1_in_Reln/Satb1
Hgf	1.31548969976185e-208	1.94114	0.092	0.009	4.48108411326878e-204	1_in_Reln/Satb1
Mafb	3.20243427171097e-208	0.383258	0.142	0.024	1.09087721031563e-203	1_in_Reln/Satb1
Ccdc141	1.19806889552681e-207	2.66372	0.207	0.05	4.08110188572251e-203	1_in_Reln/Satb1
P2rx7	4.28640213314251e-206	0.435596	0.121	0.017	1.46012002263366e-201	1_in_Reln/Satb1
Fgd3	3.24880562741003e-203	0.437377	0.118	0.017	1.10667314892095e-198	1_in_Reln/Satb1
Parvb	7.89649735980027e-203	3.78871	0.286	0.089	2.68986286064236e-198	1_in_Reln/Satb1
Gfod1	1.00962556913617e-202	10.4513	0.506	0.258	3.43918853870546e-198	1_in_Reln/Satb1
Crhr2	4.86651441105663e-202	0.390458	0.091	0.01	1.65772946898233e-197	1_in_Reln/Satb1
Adam18	8.01229589524625e-202	0.542755	0.058	0.003	2.72930847375668e-197	1_in_Reln/Satb1
Dbpht2	4.53401129247317e-201	0.68497	0.358	0.138	1.54446560666806e-196	1_in_Reln/Satb1
Adra2c	7.93699445474728e-201	0.698331	0.228	0.061	2.70365779106511e-196	1_in_Reln/Satb1
Ajap1	1.58487575034994e-200	4.48743	0.55	0.315	5.39872075599202e-196	1_in_Reln/Satb1
Cdk18	4.68209054891777e-200	3.70323	0.434	0.192	1.59490732458335e-195	1_in_Reln/Satb1
Cdkl1	2.54066967639974e-198	3.81026	0.518	0.27	8.65453718568809e-194	1_in_Reln/Satb1
Nav2	1.81049938928896e-196	42.4459	0.676	0.473	6.16728511967392e-192	1_in_Reln/Satb1
A830011K09Rik	1.94597647368077e-196	0.388637	0.142	0.025	6.62877425994619e-192	1_in_Reln/Satb1
Pvt1	2.02175648514122e-195	1.49452	0.529	0.273	6.88691129098504e-191	1_in_Reln/Satb1
Chl1	1.32824500831631e-194	24.0851	0.723	0.518	4.52453379632867e-190	1_in_Reln/Satb1
Ret	3.06533438224623e-192	0.671421	0.277	0.088	1.04417550396836e-187	1_in_Reln/Satb1
Tnfaip8l3	3.04512983423964e-191	0.310117	0.105	0.014	1.03729302673539e-186	1_in_Reln/Satb1
Sp9	1.02131285276967e-190	1.50854	0.145	0.027	3.47900010167459e-186	1_in_Reln/Satb1
Gm1604a	3.49690739046345e-188	1.43484	0.374	0.152	1.19118653348747e-183	1_in_Reln/Satb1
Large1	1.30952469893019e-183	89.4329	0.662	0.497	4.46076493443581e-179	1_in_Reln/Satb1
Tgfb2	2.0392993430549e-182	5.28841	0.24	0.071	6.94666928218223e-178	1_in_Reln/Satb1
Cadm1	1.56160651630574e-178	41.4945	0.725	0.523	5.31945643714389e-174	1_in_Reln/Satb1
Ern2	8.92045967775686e-178	0.287856	0.155	0.033	3.0386653846311e-173	1_in_Reln/Satb1
Cntnap5b	1.11030487193335e-177	19.4946	0.731	0.508	3.78214251575378e-173	1_in_Reln/Satb1
Gm13446	3.71935253876526e-176	0.402696	0.176	0.041	1.266960248805e-171	1_in_Reln/Satb1
Abcc2	6.77862492042352e-176	0.30646	0.052	0.003	2.30907079289307e-171	1_in_Reln/Satb1
Ahnak	1.9836506799817e-175	0.709847	0.075	0.007	6.75710767628966e-171	1_in_Reln/Satb1
Synm	1.27201140088331e-173	1.24732	0.302	0.108	4.33297963596892e-169	1_in_Reln/Satb1
Npy5r	2.17450028858532e-173	0.554912	0.177	0.042	7.40721778303705e-169	1_in_Reln/Satb1
Cckbr	3.04592775181711e-173	1.09118	0.108	0.017	1.03756482937898e-168	1_in_Reln/Satb1
Lsp1	7.35596311681818e-172	0.389366	0.081	0.009	2.50573527611295e-167	1_in_Reln/Satb1
2010300C02Rik	2.93845328456536e-171	0.747862	0.38	0.161	1.00095472685434e-166	1_in_Reln/Satb1
Elmo1	2.5511311375283e-170	1.14069	0.663	0.467	8.69017310687639e-166	1_in_Reln/Satb1
Slc24a3	1.10737056976372e-169	58.4936	0.63	0.452	3.77214710884312e-165	1_in_Reln/Satb1
Tbc1d5	3.58799053666271e-169	10.9242	0.612	0.419	1.22221309640879e-164	1_in_Reln/Satb1
Sh3bgr	2.82166128846842e-168	1.03383	0.128	0.024	9.61170701303882e-164	1_in_Reln/Satb1
Card10	2.13181920032483e-167	0.423346	0.145	0.03	7.26182892398649e-163	1_in_Reln/Satb1
Lrrc8c	4.59120731659658e-167	3.33986	0.436	0.212	1.56394886032546e-162	1_in_Reln/Satb1
Ncald	2.38964528112302e-165	9.62149	0.618	0.456	8.14008768561747e-161	1_in_Reln/Satb1
Vstm2b	6.35314485713764e-162	8.42718	0.379	0.172	2.16413526413537e-157	1_in_Reln/Satb1
Gm28175	1.26487322204834e-160	1.26389	0.216	0.064	4.30866414358547e-156	1_in_Reln/Satb1
Alk	5.19549500777609e-159	8.49422	0.551	0.312	1.76979341944885e-154	1_in_Reln/Satb1
Gm31816	1.68027126136153e-158	1.3423	0.104	0.017	5.72367602470191e-154	1_in_Reln/Satb1
Camkv	2.0000321823683e-157	0.697707	0.39	0.174	6.81290962601936e-153	1_in_Reln/Satb1
Galr1	7.00280181977361e-157	5.96456	0.129	0.026	2.38543441188768e-152	1_in_Reln/Satb1
Adam19	1.2365324740744e-156	2.99671	0.335	0.138	4.21212421968705e-152	1_in_Reln/Satb1
Srrm4	1.72419910556206e-156	2.49456	0.63	0.404	5.8733118331866e-152	1_in_Reln/Satb1
4930598N05Rik	5.16220673595899e-156	1.38926	0.297	0.112	1.75845410253707e-151	1_in_Reln/Satb1
H2-M3	1.25370988580072e-154	0.270339	0.1	0.016	4.27063735499157e-150	1_in_Reln/Satb1
Lama1	9.39206737960668e-154	1.0999	0.183	0.049	3.19931383218922e-149	1_in_Reln/Satb1
Pcdh20	9.77833346013305e-154	0.55161	0.26	0.089	3.33089150985972e-149	1_in_Reln/Satb1
Cdkl4	1.35134994789296e-153	0.658345	0.246	0.081	4.60323846250259e-149	1_in_Reln/Satb1
Asic1	3.56956813898385e-150	3.41742	0.506	0.298	1.21593769086346e-145	1_in_Reln/Satb1
Tnfsf13b	3.63373092108743e-149	1.46907	0.244	0.082	1.23779410095922e-144	1_in_Reln/Satb1
Gm28729	1.0845169433822e-148	0.286838	0.093	0.014	3.69429851593714e-144	1_in_Reln/Satb1
Snx10	1.04535731041876e-146	13.4452	0.612	0.44	3.56090514221048e-142	1_in_Reln/Satb1
Gap43	6.62169784820335e-146	31.4946	0.693	0.54	2.25561515501199e-141	1_in_Reln/Satb1
Nek6	1.05753314119104e-145	0.856956	0.234	0.078	3.60238089215317e-141	1_in_Reln/Satb1
Etv6	2.56813742885018e-145	3.86441	0.416	0.21	8.74810333763525e-141	1_in_Reln/Satb1
B020031H02Rik	8.30602243175045e-145	0.529548	0.182	0.05	2.82936348115147e-140	1_in_Reln/Satb1
Nlgn1	1.13227040878289e-144	166.251	0.859	0.756	3.85696592047805e-140	1_in_Reln/Satb1
Sowahb	1.36470458549574e-144	0.293017	0.113	0.022	4.64872970003267e-140	1_in_Reln/Satb1
Hnf4g	8.92206127937397e-144	1.15509	0.084	0.012	3.03921095420595e-139	1_in_Reln/Satb1
Magi3	8.2887280982383e-143	13.4722	0.673	0.49	2.82347233938389e-138	1_in_Reln/Satb1
Zadh2	3.71340911700003e-142	0.871321	0.382	0.178	1.26493568161489e-137	1_in_Reln/Satb1
Gm48091	7.79525979965861e-142	3.6968	0.303	0.122	2.65537729815571e-137	1_in_Reln/Satb1
Prcp	1.1352640644526e-141	1.19065	0.35	0.155	3.86716350915133e-137	1_in_Reln/Satb1
Elk3	1.26286410608037e-141	0.430419	0.16	0.041	4.30182029095217e-137	1_in_Reln/Satb1
C9orf72	2.64299097957802e-141	4.33437	0.445	0.239	9.00308447283457e-137	1_in_Reln/Satb1
Gprin3	9.6415450280915e-137	6.39991	0.591	0.406	3.28429589836909e-132	1_in_Reln/Satb1
Gm45037	2.51420239875755e-136	0.351734	0.035	0.001	8.56437905112771e-132	1_in_Reln/Satb1
Ehbp1l1	7.35607661481196e-136	1.07345	0.332	0.145	2.50577393806955e-131	1_in_Reln/Satb1
Sept9	1.48760085688318e-134	2.55875	0.327	0.142	5.06736355888687e-130	1_in_Reln/Satb1
Akap12	3.31463874512343e-134	1.81558	0.445	0.23	1.12909854213884e-129	1_in_Reln/Satb1
Myo10	2.33828519403437e-133	0.622325	0.322	0.137	7.96513468495869e-129	1_in_Reln/Satb1
Dnah5	5.01301756673201e-133	0.493361	0.158	0.042	1.70763430393159e-128	1_in_Reln/Satb1
Erich3	5.17384958100925e-133	6.13256	0.465	0.255	1.76242012127499e-128	1_in_Reln/Satb1
Gm12027	6.19266709475864e-133	1.05075	0.203	0.065	2.10947011915858e-128	1_in_Reln/Satb1
Anxa5	4.32811717618397e-132	0.570816	0.256	0.095	1.47432983489531e-127	1_in_Reln/Satb1
Cngb1	6.42894867565524e-132	0.461027	0.15	0.039	2.1899570768752e-127	1_in_Reln/Satb1
Mfge8	6.9285185658087e-132	3.34578	0.063	0.007	2.36013056425708e-127	1_in_Reln/Satb1
Spdef	3.26138690928669e-131	0.300805	0.098	0.018	1.11095883677942e-126	1_in_Reln/Satb1
Gm16271	6.75057592999919e-131	3.27234	0.055	0.005	2.29951618479492e-126	1_in_Reln/Satb1
Enc1	1.3985880355106e-130	2.98973	0.482	0.279	4.76415028416332e-126	1_in_Reln/Satb1
Gm38101	1.26796540683516e-129	0.424205	0.166	0.047	4.31919736184329e-125	1_in_Reln/Satb1
H2-D1	2.02693145603782e-129	1.25426	0.358	0.163	6.90453931184723e-125	1_in_Reln/Satb1
Pdp1	1.01205892581107e-128	5.91883	0.488	0.296	3.44747752488284e-124	1_in_Reln/Satb1
Ier5	2.18494654337247e-128	0.928929	0.225	0.08	7.44280190534397e-124	1_in_Reln/Satb1
2900079G21Rik	1.74320886038183e-127	4.09946	0.236	0.086	5.93806666200466e-123	1_in_Reln/Satb1
Zbtb16	4.89971561697901e-127	2.02274	0.356	0.164	1.66903912776773e-122	1_in_Reln/Satb1
Fam3c	9.17318657584936e-127	1.51019	0.483	0.283	3.12475427519733e-122	1_in_Reln/Satb1
Lrrc9	3.13211420950089e-126	0.386961	0.197	0.063	1.06692338432438e-121	1_in_Reln/Satb1
Zdhhc14	9.69539063837406e-126	4.87047	0.538	0.355	3.30263786705574e-121	1_in_Reln/Satb1
Efcab1	1.08309331831939e-123	4.18985	0.399	0.199	3.68944907952317e-119	1_in_Reln/Satb1
Atic	4.56009056522641e-123	1.23131	0.345	0.161	1.55334925013873e-118	1_in_Reln/Satb1
2810049E08Rik	4.78600381581123e-123	1.38035	0.361	0.17	1.63030433981794e-118	1_in_Reln/Satb1
Gm10605	9.12666937900525e-123	0.574746	0.161	0.046	3.10890865726435e-118	1_in_Reln/Satb1
Clu	3.75121557775557e-122	1.55311	0.559	0.367	1.27781407440666e-117	1_in_Reln/Satb1
Cpeb1	3.09224417788407e-121	2.24645	0.514	0.318	1.05334205675443e-116	1_in_Reln/Satb1
Dsg2	3.17064699920652e-121	0.466536	0.087	0.015	1.08004919380971e-116	1_in_Reln/Satb1
Mmp15	8.23799065393556e-120	0.893152	0.257	0.101	2.80618913635661e-115	1_in_Reln/Satb1
Phlda3	1.0482430153813e-118	5.25312	0.512	0.328	3.57073500759488e-114	1_in_Reln/Satb1
Lnpk	4.05255570705375e-118	9.05683	0.629	0.474	1.38046257605079e-113	1_in_Reln/Satb1
Gm10248	2.00321403961766e-117	0.681687	0.054	0.006	6.82374830455361e-113	1_in_Reln/Satb1
Zbtb18	6.49529518527982e-117	1.4892	0.332	0.156	2.21255735191372e-112	1_in_Reln/Satb1
Agtrap	1.75748873391565e-116	0.494845	0.197	0.067	5.98670962321027e-112	1_in_Reln/Satb1
Rbm8a2	3.02500126769701e-116	0.527251	0.142	0.038	1.03043643182831e-111	1_in_Reln/Satb1
Ldlr	1.12872104374096e-115	1.28944	0.426	0.229	3.84487536339921e-111	1_in_Reln/Satb1
Bid	4.48204028913234e-115	0.390836	0.222	0.081	1.52676220409004e-110	1_in_Reln/Satb1
Cep112it	6.6459243420456e-115	0.507777	0.173	0.054	2.26386766787441e-110	1_in_Reln/Satb1
Fhl2	6.84380869873433e-115	0.662702	0.182	0.059	2.33127499513686e-110	1_in_Reln/Satb1
Bcdin3d	2.97021725863508e-114	0.696871	0.197	0.068	1.01177480698145e-109	1_in_Reln/Satb1
Efhc2	2.81663210772747e-113	1.1883	0.193	0.065	9.59457561176287e-109	1_in_Reln/Satb1
Olah	5.0264137280726e-113	1.65802	0.337	0.16	1.71219757233065e-108	1_in_Reln/Satb1
Hoga1	5.90767478935805e-112	0.413502	0.091	0.018	2.01239034024693e-107	1_in_Reln/Satb1
Egfl6	6.08523085283537e-112	0.395508	0.132	0.035	2.07287303770984e-107	1_in_Reln/Satb1
Gdpd5	5.06789395636481e-111	0.808484	0.235	0.092	1.72632739729611e-106	1_in_Reln/Satb1
Cnn3	2.57237068686483e-109	0.320554	0.19	0.064	8.76252350773635e-105	1_in_Reln/Satb1
Amn	3.09580850589812e-109	1.05491	0.242	0.096	1.05455620944914e-104	1_in_Reln/Satb1
Syt5	3.52575356507312e-109	0.790383	0.476	0.278	1.20101269440651e-104	1_in_Reln/Satb1
Kif17	5.69876564698915e-109	2.10809	0.369	0.185	1.94122752999039e-104	1_in_Reln/Satb1
Gm48957	6.22597902123292e-109	3.37706	0.405	0.22	2.12081749379278e-104	1_in_Reln/Satb1
Cfap47	7.08690635215023e-109	0.599657	0.186	0.063	2.41408377979645e-104	1_in_Reln/Satb1
Dock8	1.43152940018968e-107	0.307811	0.053	0.006	4.87636174880614e-103	1_in_Reln/Satb1
5330417C22Rik	1.5235545634934e-107	4.28205	0.562	0.382	5.18983626508391e-103	1_in_Reln/Satb1
Rnf182	9.5722117514176e-107	1.41529	0.306	0.14	3.26067821100289e-102	1_in_Reln/Satb1
Rnd1	9.79205065866432e-107	5.48021	0.376	0.197	3.33556413636741e-102	1_in_Reln/Satb1
Bdnf	1.39136091180062e-106	26.4169	0.293	0.133	4.73953180995763e-102	1_in_Reln/Satb1
Gm3764	2.25449099058237e-106	0.423357	0.504	0.3	7.67969811031979e-102	1_in_Reln/Satb1
Sidt1	2.31375858479122e-106	3.66494	0.546	0.354	7.8815872432328e-102	1_in_Reln/Satb1
Fam210b	3.9155268484566e-106	1.17621	0.306	0.143	1.33378506565826e-101	1_in_Reln/Satb1
Tbc1d2b	4.3687412224473e-106	0.801435	0.281	0.125	1.48816801001445e-101	1_in_Reln/Satb1
Itgb8	6.16090606326247e-106	0.680493	0.264	0.112	2.09865104138973e-101	1_in_Reln/Satb1
Cat	7.92174663558038e-106	0.581056	0.296	0.133	2.6984637739441e-101	1_in_Reln/Satb1
Arhgap21	9.15392685725631e-106	4.53136	0.653	0.514	3.11819364465579e-101	1_in_Reln/Satb1
Celf6	3.82269667899748e-105	1.08866	0.523	0.338	1.3021633967337e-100	1_in_Reln/Satb1
Rmst	8.02446921325745e-105	3.49422	0.591	0.477	2.73345519280402e-100	1_in_Reln/Satb1
Cd63	8.31943775873422e-105	8.14122	0.395	0.213	2.83393327813523e-100	1_in_Reln/Satb1
Dleu7	1.6179978486444e-104	3.17867	0.3	0.138	5.51154787162229e-100	1_in_Reln/Satb1
A230077H06Rik	1.71437354607674e-104	0.885416	0.179	0.061	5.83984204735581e-100	1_in_Reln/Satb1
Axin2	1.90323889553952e-104	0.66926	0.252	0.106	6.48319297376583e-100	1_in_Reln/Satb1
Rims3	1.91477847487377e-104	1.60538	0.557	0.399	6.52250139681001e-100	1_in_Reln/Satb1
Sdc3	2.50478654945139e-104	3.01695	0.507	0.33	8.5323049020512e-100	1_in_Reln/Satb1
Arhgdig	7.56575766465027e-104	8.26705	0.529	0.349	2.57719969088647e-99	1_in_Reln/Satb1
Ankrd50	2.55644553981441e-103	1.2029	0.431	0.244	8.70827608682379e-99	1_in_Reln/Satb1
B230206L02Rik	1.53268361108964e-102	0.910507	0.198	0.073	5.22093345281574e-98	1_in_Reln/Satb1
B3galt5	1.84779982613068e-102	1.13997	0.341	0.17	6.29434532773154e-98	1_in_Reln/Satb1
Fam174b	1.99030850748971e-102	1.02523	0.323	0.158	6.77978689991295e-98	1_in_Reln/Satb1
Ndst1	2.94537704131289e-102	2.08687	0.52	0.349	1.00331323535282e-97	1_in_Reln/Satb1
Enkur	3.17347268321854e-102	0.438282	0.125	0.034	1.08101173481156e-97	1_in_Reln/Satb1
Dop1b	6.80994673217778e-102	0.921664	0.48	0.298	2.31974025484904e-97	1_in_Reln/Satb1
Hs2st1	1.02926321129231e-101	7.43918	0.559	0.393	3.50608220294611e-97	1_in_Reln/Satb1
Cmtm4	1.04465940424957e-101	5.57337	0.525	0.349	3.55852779463572e-97	1_in_Reln/Satb1
Gm5105	1.14666363912914e-101	0.408274	0.076	0.014	3.9059950203295e-97	1_in_Reln/Satb1
Klf6	2.57072678336466e-101	1.88623	0.411	0.231	8.75692371485338e-97	1_in_Reln/Satb1
Fam53b	4.92205452889817e-101	0.34926	0.178	0.062	1.67664865472387e-96	1_in_Reln/Satb1
Ftl1-ps1	1.08195925067262e-100	0.349953	0.204	0.076	3.6855859914912e-96	1_in_Reln/Satb1
Basp1	4.88291529147154e-100	13.5937	0.591	0.453	1.66331626488686e-95	1_in_Reln/Satb1
Idh1	2.18334479489234e-99	1.01759	0.383	0.205	7.43734570932127e-95	1_in_Reln/Satb1
Cdk2ap1	5.36602865012153e-98	1.20826	0.459	0.279	1.8278839993774e-93	1_in_Reln/Satb1
Ly6e	5.46218645304925e-98	0.630401	0.505	0.333	1.8606391933667e-93	1_in_Reln/Satb1
Nedd4l	8.86352203129442e-98	5.31669	0.625	0.477	3.01927014474013e-93	1_in_Reln/Satb1
Aplp2	1.7029634435e-97	5.18193	0.731	0.605	5.80097467393841e-93	1_in_Reln/Satb1
Megf9	1.81722928653103e-97	0.982269	0.575	0.411	6.19020984163931e-93	1_in_Reln/Satb1
Klhdc8b	2.18078707701546e-97	0.342627	0.301	0.143	7.42863309914547e-93	1_in_Reln/Satb1
Prxl2a	2.95747809072141e-97	2.93591	0.462	0.289	1.00743533682334e-92	1_in_Reln/Satb1
Wsb2	3.33900071446204e-97	3.36204	0.503	0.326	1.13739720337435e-92	1_in_Reln/Satb1
Psg16	6.68222777022368e-97	0.435158	0.216	0.085	2.27623406764899e-92	1_in_Reln/Satb1
Slc41a2	8.79341853342052e-97	6.49426	0.478	0.298	2.99539008922437e-92	1_in_Reln/Satb1
Naaladl2	1.03407806615255e-96	1.62504	0.653	0.522	3.52248352454205e-92	1_in_Reln/Satb1
Lrpap1	1.83553493113117e-96	11.493	0.565	0.399	6.25256618940522e-92	1_in_Reln/Satb1
Kndc1	1.94263980481774e-96	1.43014	0.519	0.343	6.61740823113115e-92	1_in_Reln/Satb1
Tmem72	2.88237727181768e-96	0.497767	0.056	0.008	9.81852993871975e-92	1_in_Reln/Satb1
Stx16	6.90864438630699e-96	3.42999	0.622	0.488	2.35336062375161e-91	1_in_Reln/Satb1
Rec8	5.25563507064408e-95	0.394073	0.222	0.089	1.7902795304642e-90	1_in_Reln/Satb1
Dpys	5.62310447474323e-95	0.532701	0.087	0.019	1.91545430827653e-90	1_in_Reln/Satb1
Arhgap31	8.12947568215893e-95	3.74241	0.13	0.038	2.76922459637062e-90	1_in_Reln/Satb1
Nectin1	1.67946436031542e-94	2.69444	0.425	0.237	5.72092739697845e-90	1_in_Reln/Satb1
Abcc4	2.6959323676947e-94	0.647651	0.172	0.06	9.18342401731524e-90	1_in_Reln/Satb1
Kank4	2.83766381256762e-94	0.696527	0.224	0.091	9.66621801113034e-90	1_in_Reln/Satb1
Ets2	4.87120903616154e-94	0.939169	0.322	0.162	1.65932864607807e-89	1_in_Reln/Satb1
Ttc3	6.96390276992844e-94	16.4946	0.932	0.89	2.37218383954842e-89	1_in_Reln/Satb1
D130043K22Rik	1.39444275046722e-93	2.54896	0.492	0.315	4.75002978519153e-89	1_in_Reln/Satb1
Fam78b	1.77267479560039e-93	7.5152	0.408	0.239	6.03843942373319e-89	1_in_Reln/Satb1
Dnah1	1.92127570055959e-93	0.286751	0.157	0.052	6.54463354638619e-89	1_in_Reln/Satb1
Adgrg1	5.6764584304405e-93	2.15033	0.443	0.27	1.93362879974525e-88	1_in_Reln/Satb1
E330009J07Rik	5.80975423008959e-93	2.2233	0.426	0.256	1.97903468093772e-88	1_in_Reln/Satb1
Emc10	7.29827023687206e-93	2.21402	0.577	0.432	2.4860827734881e-88	1_in_Reln/Satb1
B3galt2	8.14566669923748e-93	1.03796	0.374	0.203	2.77473990442826e-88	1_in_Reln/Satb1
Rab9b	1.12091424008197e-92	1.30655	0.454	0.277	3.81828226741523e-88	1_in_Reln/Satb1
Zfp92	1.4451150187787e-92	0.29909	0.208	0.082	4.92263979996777e-88	1_in_Reln/Satb1
Dnajc15	1.7875046533237e-92	0.70494	0.547	0.386	6.08895585108185e-88	1_in_Reln/Satb1
Tpd52l1	3.99591382044573e-92	0.550375	0.436	0.254	1.36116808379663e-87	1_in_Reln/Satb1
Mesd	5.18442564288488e-92	1.36027	0.495	0.326	1.7660227509923e-87	1_in_Reln/Satb1
Slc29a4	5.79514800769343e-92	0.995145	0.324	0.163	1.97405921734069e-87	1_in_Reln/Satb1
Arhgef6	8.9047392914914e-92	0.343253	0.335	0.171	3.03331039225363e-87	1_in_Reln/Satb1
Gm17018	1.47224326855324e-91	1.7932	0.523	0.349	5.01504946999975e-87	1_in_Reln/Satb1
Ulk4	5.46731080194379e-91	2.14047	0.366	0.198	1.86238475157413e-86	1_in_Reln/Satb1
Gm44644	6.98611101717875e-91	0.94094	0.509	0.323	2.37974885689177e-86	1_in_Reln/Satb1
5330439A09Rik	7.34473842640217e-91	0.309785	0.11	0.03	2.50191169756964e-86	1_in_Reln/Satb1
Lmbrd1	1.63185634016925e-90	7.94654	0.618	0.478	5.55875543715255e-86	1_in_Reln/Satb1
Zcchc12	4.154167467443e-90	0.494557	0.621	0.473	1.41507560610978e-85	1_in_Reln/Satb1
Enoph1	5.63713202968418e-90	0.488848	0.399	0.229	1.92023265459162e-85	1_in_Reln/Satb1
Plbd2	1.8720432693243e-89	1.13335	0.348	0.183	6.37692819262629e-85	1_in_Reln/Satb1
Ccdc184	2.48115586735028e-89	2.04881	0.421	0.252	8.45180934654199e-85	1_in_Reln/Satb1
Gm35823	2.74292411050549e-89	0.277117	0.125	0.037	9.3434966900259e-85	1_in_Reln/Satb1
Dcbld2	2.77445212026429e-89	1.94486	0.429	0.258	9.45089370246828e-85	1_in_Reln/Satb1
Gm26994	4.64169475908536e-89	0.279017	0.106	0.028	1.58114690273484e-84	1_in_Reln/Satb1
Herc3	6.36094167911562e-89	7.97024	0.621	0.472	2.16679117357394e-84	1_in_Reln/Satb1
Crip2	4.15329929031874e-88	0.365468	0.208	0.084	1.41477987025417e-83	1_in_Reln/Satb1
Fndc3a	1.61809499844768e-87	5.49439	0.627	0.491	5.51187880271218e-83	1_in_Reln/Satb1
Sh2d5	4.3679871033937e-87	1.51393	0.41	0.239	1.48791112690003e-82	1_in_Reln/Satb1
Tspyl2	4.50317466805362e-87	4.05293	0.626	0.481	1.53396141892579e-82	1_in_Reln/Satb1
Impad1	4.73988954552367e-87	1.49974	0.578	0.444	1.61459597478718e-82	1_in_Reln/Satb1
Adam11	7.06346874918666e-87	1.20804	0.452	0.28	2.40609999472294e-82	1_in_Reln/Satb1
Nln	2.44521563006343e-86	1.6561	0.465	0.286	8.32938252224807e-82	1_in_Reln/Satb1
Ube2e2	4.21471997494351e-86	8.49174	0.658	0.548	1.43570221226476e-81	1_in_Reln/Satb1
Pak6	8.8397699737419e-86	1.18761	0.373	0.208	3.01117924385544e-81	1_in_Reln/Satb1
Map9	2.0325093777644e-85	2.54265	0.58	0.429	6.92353994441666e-81	1_in_Reln/Satb1
Nampt	2.25916329842987e-85	2.79118	0.442	0.278	7.6956138597715e-81	1_in_Reln/Satb1
Gm13205	1.06774978032017e-84	1.76406	0.287	0.139	3.63718285168261e-80	1_in_Reln/Satb1
Rab11a	1.41195120559914e-84	0.550135	0.521	0.36	4.80967058675292e-80	1_in_Reln/Satb1
Golgb1	1.46646502541767e-84	1.43386	0.781	0.697	4.99536646258276e-80	1_in_Reln/Satb1
Txndc5	1.81172343154061e-84	1.25311	0.375	0.213	6.17145469719992e-80	1_in_Reln/Satb1
Map1b	2.66377964100071e-84	44.1795	0.816	0.725	9.0738989691048e-80	1_in_Reln/Satb1
Slc2a13	3.01180668575147e-84	71.1763	0.592	0.446	1.02594182943438e-79	1_in_Reln/Satb1
Afdn	3.03104039024624e-84	8.02186	0.635	0.503	1.03249359853348e-79	1_in_Reln/Satb1
Baiap2	4.27070204329004e-84	0.661813	0.377	0.208	1.45477194402632e-79	1_in_Reln/Satb1
Galnt10	4.66187382970049e-84	4.02451	0.285	0.142	1.58802070134917e-79	1_in_Reln/Satb1
Tnr	9.52658324696076e-84	16.3223	0.606	0.449	3.24513531724471e-79	1_in_Reln/Satb1
B230118H07Rik	9.57858239694251e-84	2.04113	0.419	0.253	3.2628483076945e-79	1_in_Reln/Satb1
Epdr1	9.63990091193808e-84	1.66382	0.538	0.379	3.28373584664259e-79	1_in_Reln/Satb1
Myrip	1.50732347121308e-83	1.48697	0.474	0.302	5.13454667234022e-79	1_in_Reln/Satb1
Jag1	2.34030727322808e-83	1.86591	0.101	0.027	7.97202269552412e-79	1_in_Reln/Satb1
Tpst1	3.59013659461097e-83	1.2103	0.426	0.258	1.22294412958828e-78	1_in_Reln/Satb1
Lrrc6	3.71254899293621e-83	0.33965	0.206	0.085	1.26464268895379e-78	1_in_Reln/Satb1
Fam149a	7.55607564057989e-83	1.07741	0.377	0.215	2.57390160620713e-78	1_in_Reln/Satb1
Srxn1	7.83914827175216e-83	1.49222	0.448	0.286	2.67032746728965e-78	1_in_Reln/Satb1
Ptprj	8.86871804661796e-83	3.46668	0.561	0.411	3.02104011539994e-78	1_in_Reln/Satb1
Gnaz	9.71007409537106e-83	3.02615	0.536	0.381	3.3076396398472e-78	1_in_Reln/Satb1
Arl6ip1	1.42333336973287e-82	0.443984	0.71	0.593	4.84844279065803e-78	1_in_Reln/Satb1
Tspan33	1.56634470188184e-82	0.766035	0.36	0.197	5.33559659249031e-78	1_in_Reln/Satb1
Efhb	2.28447182671905e-82	0.336256	0.075	0.016	7.78182483053577e-78	1_in_Reln/Satb1
Drosha	2.36743644863982e-82	3.86562	0.52	0.363	8.06443551864669e-78	1_in_Reln/Satb1
Cnpy3	4.67250048339205e-82	1.75457	0.42	0.255	1.59164056466267e-77	1_in_Reln/Satb1
Tnfrsf12a	6.76960344767316e-82	1.18162	0.147	0.051	2.30599771841538e-77	1_in_Reln/Satb1
Ppp2r2a	8.27512197634654e-82	1.35396	0.543	0.389	2.81883755002269e-77	1_in_Reln/Satb1
Rdx	8.88339835394075e-82	4.56689	0.61	0.475	3.02604081528638e-77	1_in_Reln/Satb1
Rap2a	1.09757735744967e-81	2.12368	0.499	0.337	3.73878751041657e-77	1_in_Reln/Satb1
Samd8	1.31649284800502e-81	0.76688	0.443	0.275	4.48450123744431e-77	1_in_Reln/Satb1
Chml	1.32901389348291e-81	0.394099	0.308	0.158	4.5271529267602e-77	1_in_Reln/Satb1
Plcd4	1.53447760288126e-81	0.262993	0.207	0.085	5.22704450645473e-77	1_in_Reln/Satb1
Stard10	1.9828273239614e-81	1.66443	0.373	0.213	6.75430299634211e-77	1_in_Reln/Satb1
Pnma2	2.51268401298359e-81	0.877665	0.484	0.317	8.55920682182732e-77	1_in_Reln/Satb1
Pnmal1	3.66001866430459e-81	3.50827	0.549	0.386	1.24674875780872e-76	1_in_Reln/Satb1
Snapc1	4.33857086533157e-81	2.96797	0.528	0.372	1.47789077956655e-76	1_in_Reln/Satb1
Egr4	6.27746509434527e-81	0.317631	0.043	0.005	2.13835570973777e-76	1_in_Reln/Satb1
Orai2	6.54070797656033e-81	1.2536	0.381	0.22	2.22802676513551e-76	1_in_Reln/Satb1
Cdv3	2.08191578509412e-80	1.86956	0.534	0.39	7.09183793034461e-76	1_in_Reln/Satb1
Hivep1	2.45208282908135e-80	3.82726	0.49	0.327	8.35277494898271e-76	1_in_Reln/Satb1
Kansl1l	2.53067074847238e-80	1.16935	0.551	0.383	8.6204768375963e-76	1_in_Reln/Satb1
Atp6v1b2	2.76094489021022e-80	11.4946	0.644	0.527	9.40488267401211e-76	1_in_Reln/Satb1
Pcnx	5.72040371798758e-80	6.53016	0.551	0.404	1.94859832249529e-75	1_in_Reln/Satb1
Gm49708	6.08063628936838e-80	0.315226	0.082	0.019	2.07130794561045e-75	1_in_Reln/Satb1
Nxn	9.17593575262642e-80	4.83875	0.265	0.128	3.12569075477466e-75	1_in_Reln/Satb1
Cpped1	1.29959919474565e-79	1.03857	0.294	0.149	4.42695469698157e-75	1_in_Reln/Satb1
Atp6v1a	1.32737993146021e-79	4.49456	0.673	0.547	4.52158699852606e-75	1_in_Reln/Satb1
Gpr37l1	1.86986092212625e-79	2.49047	0.09	0.023	6.36949424513087e-75	1_in_Reln/Satb1
Cst3	2.75291595431929e-79	0.494551	0.687	0.543	9.37753290679323e-75	1_in_Reln/Satb1
Lamp1	3.36713373495527e-79	2.61302	0.513	0.354	1.14698043547516e-74	1_in_Reln/Satb1
Zwint	3.77488219460306e-79	1.49456	0.728	0.625	1.28587587076959e-74	1_in_Reln/Satb1
Zfp827	4.28754825956833e-79	0.805327	0.463	0.295	1.46051043913936e-74	1_in_Reln/Satb1
Ahdc1	4.57623604348565e-79	2.28274	0.494	0.336	1.55884904585295e-74	1_in_Reln/Satb1
Clmn	5.28887821572837e-79	1.13101	0.391	0.228	1.80160347540571e-74	1_in_Reln/Satb1
Tollip	9.41484922632908e-79	1.61867	0.476	0.316	3.20707424045674e-74	1_in_Reln/Satb1
Wdr35	1.04010939396803e-78	0.583394	0.482	0.322	3.54302863961269e-74	1_in_Reln/Satb1
Diaph2	2.41183409247495e-78	0.877223	0.558	0.403	8.21567165260668e-74	1_in_Reln/Satb1
Dtx1	2.42341101784684e-78	1.64471	0.458	0.291	8.25510729119349e-74	1_in_Reln/Satb1
Asrgl1	2.6213646440828e-78	0.84083	0.435	0.271	8.92941652360364e-74	1_in_Reln/Satb1
Yeats4	3.29751879877733e-78	1.27466	0.448	0.285	1.12326680361551e-73	1_in_Reln/Satb1
Caprin1	7.93623255718591e-78	1.67358	0.601	0.472	2.70339825827981e-73	1_in_Reln/Satb1
Fscn1	2.12566870489706e-77	0.901778	0.46	0.3	7.24087787636133e-73	1_in_Reln/Satb1
Cyb561	3.4676511768275e-77	0.995555	0.446	0.285	1.18122069687452e-72	1_in_Reln/Satb1
Jph4	3.80562292036836e-77	1.15631	0.601	0.453	1.29634739159428e-72	1_in_Reln/Satb1
Slc9a6	4.01962262153786e-77	1.39101	0.506	0.346	1.36924424980066e-72	1_in_Reln/Satb1
Serping1	4.7879261243568e-77	0.349828	0.153	0.056	1.6309591550009e-72	1_in_Reln/Satb1
Celf5	7.90659092381183e-77	1.28125	0.579	0.432	2.69330113228726e-72	1_in_Reln/Satb1
Serpina3n	9.04258354183554e-77	0.316558	0.111	0.033	3.08026565769086e-72	1_in_Reln/Satb1
Idh3a	1.31112979996068e-76	5.09416	0.572	0.424	4.46623255058607e-72	1_in_Reln/Satb1
Smarcd1	1.51065788699816e-76	2.57251	0.54	0.396	5.14590502627053e-72	1_in_Reln/Satb1
Akirin1	1.63282923779754e-76	2.41515	0.442	0.283	5.56206951563355e-72	1_in_Reln/Satb1
Ccdc149	1.66760006739446e-76	1.66063	0.477	0.319	5.68051286957248e-72	1_in_Reln/Satb1
Gng13	2.16411855779104e-76	4.34614	0.471	0.308	7.37185345525939e-72	1_in_Reln/Satb1
Heg1	2.17304324564504e-76	0.306563	0.079	0.019	7.40225451196527e-72	1_in_Reln/Satb1
Vwa5b2	2.57392913227127e-76	0.277108	0.507	0.335	8.76783219616884e-72	1_in_Reln/Satb1
Rock2	2.63165974989314e-76	20.319	0.669	0.561	8.964485772036e-72	1_in_Reln/Satb1
Gpcpd1	2.94824478603118e-76	1.5978	0.571	0.414	1.00429010391366e-71	1_in_Reln/Satb1
Tcaf1	3.37474362549724e-76	19.239	0.758	0.656	1.14957266858938e-71	1_in_Reln/Satb1
Tbl1x	7.59795093771576e-76	4.37706	0.585	0.439	2.58816600742349e-71	1_in_Reln/Satb1
Fam20b	7.61978398076158e-76	0.933633	0.537	0.384	2.59560321520662e-71	1_in_Reln/Satb1
Slc8a2	8.14883318150691e-76	1.36744	0.413	0.253	2.77581853494851e-71	1_in_Reln/Satb1
Oscp1	9.82543320318873e-76	1.04513	0.444	0.284	3.34693556633421e-71	1_in_Reln/Satb1
Fgfr1op2	1.02774842137368e-75	1.51801	0.552	0.403	3.50092222256729e-71	1_in_Reln/Satb1
A930024E05Rik	1.23842508103786e-75	0.475644	0.189	0.079	4.21857119604738e-71	1_in_Reln/Satb1
Arf3	1.32193062107537e-75	3.26698	0.574	0.436	4.50302446763115e-71	1_in_Reln/Satb1
Impact	2.09140359518196e-75	6.49456	0.66	0.558	7.12415720662782e-71	1_in_Reln/Satb1
Ids	4.60453853333626e-75	4.38095	0.563	0.424	1.56849000599566e-70	1_in_Reln/Satb1
Lgmn	5.85697897364733e-75	6.05225	0.455	0.294	1.99512131758323e-70	1_in_Reln/Satb1
Espn	7.36837120645513e-75	0.545596	0.086	0.022	2.50996196776688e-70	1_in_Reln/Satb1
Acp1	7.85488835303249e-75	4.52125	0.541	0.402	2.67568916857699e-70	1_in_Reln/Satb1
E2f3	9.35509673139209e-75	6.06322	0.307	0.163	3.1867201505814e-70	1_in_Reln/Satb1
Gm2762	9.3581516436501e-75	0.318116	0.087	0.023	3.18776077589297e-70	1_in_Reln/Satb1
Cemip2	9.78376537850714e-75	1.8983	0.386	0.224	3.33274183853467e-70	1_in_Reln/Satb1
Synpo	9.93634317266895e-75	0.258576	0.147	0.053	3.38471593833795e-70	1_in_Reln/Satb1
Cd81	1.07329790187067e-74	0.466494	0.625	0.48	3.65608197293227e-70	1_in_Reln/Satb1
Lrrc47	1.15704125675248e-74	1.97393	0.365	0.211	3.94134533700164e-70	1_in_Reln/Satb1
Slc4a7	1.1599057537779e-74	3.90986	0.558	0.411	3.95110295966903e-70	1_in_Reln/Satb1
Chrm1	1.1918421280479e-74	0.419514	0.093	0.025	4.05989102498235e-70	1_in_Reln/Satb1
Slc49a4	1.44415468373152e-74	0.891256	0.438	0.279	4.91936851466306e-70	1_in_Reln/Satb1
Gdap1	1.51399424765678e-74	3.76552	0.637	0.512	5.15727000521806e-70	1_in_Reln/Satb1
Prkag2	1.51571675950621e-74	5.43848	0.549	0.409	5.16313756958195e-70	1_in_Reln/Satb1
Epb41l1	2.23503097144227e-74	1.61351	0.652	0.531	7.61340950112096e-70	1_in_Reln/Satb1
Pcmt1	4.49375649396724e-74	4.09305	0.651	0.525	1.530753212105e-69	1_in_Reln/Satb1
Gas2l3	4.62961928217468e-74	20.0455	0.126	0.042	1.57703351227998e-69	1_in_Reln/Satb1
Fam8a1	6.96959075051588e-74	0.379882	0.503	0.342	2.37412139325573e-69	1_in_Reln/Satb1
Tyro3	7.03632613989504e-74	0.636181	0.294	0.154	2.39685413629385e-69	1_in_Reln/Satb1
Aacs	7.39540294960525e-74	1.06632	0.314	0.169	2.51917006075353e-69	1_in_Reln/Satb1
2700081O15Rik	7.90128988751056e-74	0.369355	0.211	0.094	2.6914953872816e-69	1_in_Reln/Satb1
Card19	9.80658541761989e-74	0.251603	0.128	0.043	3.34051525665804e-69	1_in_Reln/Satb1
Adamts20	1.01731148793314e-73	0.584058	0.216	0.096	3.46536985249546e-69	1_in_Reln/Satb1
4933412O06Rik	1.38900342938362e-73	0.643136	0.263	0.129	4.73150128185235e-69	1_in_Reln/Satb1
Itga5	1.53341451669479e-73	0.524015	0.126	0.043	5.22342320966913e-69	1_in_Reln/Satb1
Lhfpl5	4.49327004682571e-73	0.268678	0.205	0.09	1.53058750875071e-68	1_in_Reln/Satb1
A730020E08Rik	5.1921573043346e-73	0.531073	0.265	0.132	1.76865646414854e-68	1_in_Reln/Satb1
Prkar1a	5.37369757284318e-73	12.7208	0.613	0.491	1.8304963412133e-68	1_in_Reln/Satb1
Zfp667	7.38639812207924e-73	0.792949	0.355	0.203	2.51610265630507e-68	1_in_Reln/Satb1
Kif21a	8.78272492072526e-73	11.0499	0.807	0.728	2.99174741699585e-68	1_in_Reln/Satb1
Mtmr6	1.1081130810618e-72	1.44789	0.507	0.351	3.7746763993289e-68	1_in_Reln/Satb1
Fem1b	1.21463594065953e-72	6.54041	0.516	0.362	4.13753586826261e-68	1_in_Reln/Satb1
Smim19	1.88244367100734e-72	1.46299	0.476	0.323	6.41235612091942e-68	1_in_Reln/Satb1
Dip2c	2.03177590436297e-72	35.1998	0.64	0.517	6.92104144062203e-68	1_in_Reln/Satb1
Kctd1	2.03428221484287e-72	0.37863	0.469	0.31	6.92957893664074e-68	1_in_Reln/Satb1
Tom1l1	2.4118306175541e-72	0.375079	0.182	0.075	8.21565981563627e-68	1_in_Reln/Satb1
Ces5a	2.5340189329308e-72	0.288541	0.09	0.024	8.63188209313547e-68	1_in_Reln/Satb1
Maea	2.56451887513977e-72	2.70368	0.512	0.358	8.73577709627612e-68	1_in_Reln/Satb1
Bin1	6.52533449510953e-72	0.872422	0.732	0.616	2.22278994241411e-67	1_in_Reln/Satb1
Ssx2ip	1.10417934601384e-71	2.21609	0.509	0.348	3.76127652426154e-67	1_in_Reln/Satb1
Gm45847	1.31956781722778e-71	1.2578	0.431	0.279	4.49497581260472e-67	1_in_Reln/Satb1
Actr3b	1.52551315183122e-71	3.22605	0.434	0.273	5.19650800039786e-67	1_in_Reln/Satb1
Rnf14	2.12904136386456e-71	2.26747	0.596	0.47	7.25236650186825e-67	1_in_Reln/Satb1
L3mbtl1	2.2077986706418e-71	0.54303	0.278	0.141	7.52064539167422e-67	1_in_Reln/Satb1
Ndel1	2.89521590610699e-71	0.794468	0.52	0.375	9.86226346256286e-67	1_in_Reln/Satb1
Sephs2	2.96878221953029e-71	0.720969	0.333	0.187	1.0112859752608e-66	1_in_Reln/Satb1
Lrrc58	3.05602868992978e-71	0.49804	0.543	0.395	1.04100561293768e-66	1_in_Reln/Satb1
Cav2	6.60487148087551e-71	0.474267	0.268	0.135	2.24988342124543e-66	1_in_Reln/Satb1
Rnf165	7.42655763333335e-71	1.30804	0.495	0.337	2.52978259221867e-66	1_in_Reln/Satb1
Ltbp4	7.59532824609449e-71	0.393567	0.256	0.126	2.58727261374963e-66	1_in_Reln/Satb1
Cnrip1	8.79631372690106e-71	1.48141	0.591	0.451	2.99637630793158e-66	1_in_Reln/Satb1
Stard5	1.08746865107717e-70	0.417824	0.35	0.196	3.70435321302927e-66	1_in_Reln/Satb1
Gm1604b	1.31403547770752e-70	0.313944	0.138	0.05	4.47613045126289e-66	1_in_Reln/Satb1
Inpp4a	1.31716198381938e-70	2.21493	0.56	0.424	4.48678058168233e-66	1_in_Reln/Satb1
Drc1	1.67154419501683e-70	0.557528	0.25	0.123	5.69394814590532e-66	1_in_Reln/Satb1
Ifi27l2a	1.83159067878638e-70	0.493231	0.038	0.005	6.23913048821793e-66	1_in_Reln/Satb1
Msmo1	2.24004490365906e-70	6.44304	0.531	0.377	7.63048895982422e-66	1_in_Reln/Satb1
Cab39	3.01216900490677e-70	1.76188	0.578	0.44	1.02606524983144e-65	1_in_Reln/Satb1
Fam217b	3.57157718613001e-70	1.33814	0.446	0.287	1.21662205268332e-65	1_in_Reln/Satb1
Smyd4	3.77901453221927e-70	2.83599	0.375	0.228	1.28728351025517e-65	1_in_Reln/Satb1
Igsf9	5.43043171424432e-70	0.371955	0.18	0.076	1.84982225914018e-65	1_in_Reln/Satb1
Tmem43	8.11816561688727e-70	0.366252	0.234	0.112	2.76537193573648e-65	1_in_Reln/Satb1
Pfdn2	8.49581622359615e-70	3.40329	0.58	0.456	2.89401483840579e-65	1_in_Reln/Satb1
B4gat1	8.73542908394622e-70	0.866237	0.413	0.258	2.97563656315544e-65	1_in_Reln/Satb1
Mturn	1.17120452502711e-69	0.255522	0.382	0.226	3.98959109405235e-65	1_in_Reln/Satb1
Gramd4	1.21573957916053e-69	1.0274	0.376	0.226	4.14129530245244e-65	1_in_Reln/Satb1
Itsn2	1.36674666173761e-69	4.7713	0.642	0.512	4.65568582854299e-65	1_in_Reln/Satb1
Thnsl1	1.38116884615803e-69	0.965102	0.349	0.203	4.70481355755271e-65	1_in_Reln/Satb1
March6	1.42167489358181e-69	6.78486	0.577	0.439	4.84279335749706e-65	1_in_Reln/Satb1
Tmem33	1.65800705660484e-69	1.29429	0.489	0.337	5.64783523761874e-65	1_in_Reln/Satb1
Efr3b	1.72672989256639e-69	0.417031	0.583	0.44	5.88193270603815e-65	1_in_Reln/Satb1
Hpf1	2.33891618680817e-69	0.470767	0.598	0.458	7.96728409874337e-65	1_in_Reln/Satb1
Shisa5	2.94599652307789e-69	0.896138	0.307	0.166	1.00352425562125e-64	1_in_Reln/Satb1
Rab7	3.46657951468479e-69	3.16748	0.562	0.427	1.18085564588223e-64	1_in_Reln/Satb1
Podxl2	3.92175221028997e-69	7.10454	0.635	0.517	1.33590567291318e-64	1_in_Reln/Satb1
Picalm	4.3217229935333e-69	1.85996	0.532	0.377	1.47215172051718e-64	1_in_Reln/Satb1
Pom121	4.59497979140048e-69	1.46134	0.529	0.381	1.56523391614266e-64	1_in_Reln/Satb1
Stx1b	4.96599146689916e-69	7.61911	0.572	0.438	1.69161533328453e-64	1_in_Reln/Satb1
Eef2k	6.56712249070209e-69	2.54811	0.402	0.248	2.23702460523276e-64	1_in_Reln/Satb1
4921507P07Rik	7.07384855973404e-69	0.310618	0.169	0.069	2.4096357733878e-64	1_in_Reln/Satb1
Sprn	8.60537999337448e-69	0.595144	0.297	0.161	2.93133664094308e-64	1_in_Reln/Satb1
Agap3	1.19558915032419e-68	0.844033	0.558	0.408	4.07265488166432e-64	1_in_Reln/Satb1
Abca3	1.39686707068231e-68	1.67663	0.504	0.352	4.75828798957222e-64	1_in_Reln/Satb1
Rab3c	1.45147753032589e-68	40.4877	0.697	0.596	4.9443130593021e-64	1_in_Reln/Satb1
Arhgap20	1.91230507391183e-68	0.435144	0.578	0.433	6.51407600377327e-64	1_in_Reln/Satb1
Lekr1	2.99296146868246e-68	3.46041	0.505	0.345	1.01952239469199e-63	1_in_Reln/Satb1
March8	3.47836726037122e-68	0.410053	0.493	0.34	1.18487102357285e-63	1_in_Reln/Satb1
B3galnt1	3.59009543622256e-68	1.0959	0.443	0.285	1.22293010939485e-63	1_in_Reln/Satb1
Crtc3	3.79650552194194e-68	1.14491	0.569	0.425	1.2932416409943e-63	1_in_Reln/Satb1
Csnk1a1	4.539621362688e-68	3.38971	0.7	0.584	1.54637662098604e-63	1_in_Reln/Satb1
Ubr4	5.72966433975362e-68	1.66678	0.577	0.424	1.95175286069367e-63	1_in_Reln/Satb1
L3mbtl3	6.76928422909598e-68	0.763275	0.448	0.292	2.30588897979925e-63	1_in_Reln/Satb1
D730045B01Rik	6.93846361652249e-68	0.328783	0.068	0.016	2.36351824633222e-63	1_in_Reln/Satb1
Vapb	6.96815096073049e-68	2.82961	0.554	0.412	2.37363094326323e-63	1_in_Reln/Satb1
Herc2	8.25486384553962e-68	6.6004	0.679	0.548	2.81193682034462e-63	1_in_Reln/Satb1
Rac1	8.28076686097072e-68	4.884	0.554	0.423	2.82076042352107e-63	1_in_Reln/Satb1
Cfl2	1.07523180520412e-67	1.41698	0.595	0.459	3.6626696212473e-63	1_in_Reln/Satb1
Dlg4	1.20301066016322e-67	4.68992	0.586	0.461	4.09793551277998e-63	1_in_Reln/Satb1
Ing1	1.30953428045216e-67	1.45659	0.449	0.298	4.46079757293224e-63	1_in_Reln/Satb1
Heca	1.56625506581348e-67	1.64834	0.474	0.323	5.33529125618703e-63	1_in_Reln/Satb1
Gm10862	2.00092135575209e-67	0.626895	0.252	0.128	6.81593850623391e-63	1_in_Reln/Satb1
Ggnbp2	2.10043477124356e-67	2.10764	0.698	0.582	7.15492100476406e-63	1_in_Reln/Satb1
Slc6a17	2.2954605495942e-67	10.2661	0.594	0.461	7.81925681613767e-63	1_in_Reln/Satb1
Fer	2.35061969387193e-67	1.83155	0.566	0.422	8.00715092520534e-63	1_in_Reln/Satb1
Sept7	2.50916808727966e-67	7.49175	0.671	0.546	8.54723017250943e-63	1_in_Reln/Satb1
Kmt2a	3.5767278145116e-67	2.60577	0.807	0.724	1.21837656273523e-62	1_in_Reln/Satb1
Arl6	3.67912666199147e-67	0.981448	0.401	0.249	1.25325770614078e-62	1_in_Reln/Satb1
Hspa5	3.73520919205821e-67	2.982	0.639	0.497	1.27236165918271e-62	1_in_Reln/Satb1
Dst	3.78901666970736e-67	10.4937	0.822	0.733	1.29069063836911e-62	1_in_Reln/Satb1
Carmil3	5.94210031928416e-67	1.76479	0.473	0.318	2.02411705276096e-62	1_in_Reln/Satb1
Ankrd42	8.12782369369117e-67	1.75659	0.453	0.299	2.76866186301896e-62	1_in_Reln/Satb1
Fez2	8.32112271550539e-67	1.01934	0.31	0.171	2.83450724180975e-62	1_in_Reln/Satb1
Nt5dc3	9.47611906049146e-67	1.77408	0.447	0.293	3.22794519676581e-62	1_in_Reln/Satb1
Shroom4	1.22531343842402e-66	0.525394	0.113	0.038	4.1739076966476e-62	1_in_Reln/Satb1
Chrnb2	1.25748015245763e-66	0.325709	0.384	0.234	4.28348039133167e-62	1_in_Reln/Satb1
C2cd2l	1.38010992972763e-66	0.832023	0.41	0.26	4.70120646462418e-62	1_in_Reln/Satb1
Snx4	1.44295703818336e-66	1.26994	0.494	0.341	4.91528885486781e-62	1_in_Reln/Satb1
Gm15418	1.47705433493812e-66	0.428692	0.144	0.055	5.03143788653322e-62	1_in_Reln/Satb1
Cmpk1	1.78704058420398e-66	1.25116	0.534	0.391	6.08737504603245e-62	1_in_Reln/Satb1
Phyh	2.26605874650673e-66	0.687897	0.44	0.286	7.71910251410053e-62	1_in_Reln/Satb1
Shfl	2.92740461456812e-66	0.416538	0.476	0.325	9.97191107906483e-62	1_in_Reln/Satb1
Naa50	3.07405114176728e-66	3.74856	0.526	0.384	1.0471447809316e-61	1_in_Reln/Satb1
Pakap	3.41424497733355e-66	4.31819	0.535	0.38	1.1630284090789e-61	1_in_Reln/Satb1
Pde10a	3.70082637826844e-66	119.495	0.68	0.552	1.26064949749336e-61	1_in_Reln/Satb1
Erc1	4.39307030374751e-66	7.74558	0.616	0.488	1.49645546826855e-61	1_in_Reln/Satb1
Adcy3	4.41313073719401e-66	0.430576	0.474	0.318	1.50328885431777e-61	1_in_Reln/Satb1
Ttc26	4.43565454285564e-66	0.576349	0.301	0.163	1.51096136347835e-61	1_in_Reln/Satb1
Gm3294	4.752200580103e-66	0.952911	0.257	0.13	1.61878960560629e-61	1_in_Reln/Satb1
Ccdc181	5.34230640201539e-66	0.556874	0.305	0.167	1.81980325278252e-61	1_in_Reln/Satb1
Gns	5.46525198826162e-66	2.94332	0.535	0.389	1.86168343728144e-61	1_in_Reln/Satb1
Elp4	6.3441512291135e-66	6.70931	0.575	0.431	2.16107167468522e-61	1_in_Reln/Satb1
Jak1	7.60401675552309e-66	0.569747	0.535	0.39	2.59023226760139e-61	1_in_Reln/Satb1
Ccdc157	7.99628253659762e-66	0.53682	0.272	0.142	2.72385368326661e-61	1_in_Reln/Satb1
Acox1	9.3037815987833e-66	0.956693	0.54	0.396	3.16924016380954e-61	1_in_Reln/Satb1
Stam	1.01206459292238e-65	1.27919	0.524	0.372	3.44749682933078e-61	1_in_Reln/Satb1
Gm16701	1.06386570622426e-65	0.296079	0.084	0.024	3.62395214168231e-61	1_in_Reln/Satb1
Arhgap27	1.36566310497615e-65	0.366676	0.173	0.073	4.65199480079077e-61	1_in_Reln/Satb1
Tspyl1	1.52698002390974e-65	3.08855	0.552	0.414	5.20150475344615e-61	1_in_Reln/Satb1
Mreg	1.53184603610984e-65	0.367443	0.223	0.107	5.21808033740458e-61	1_in_Reln/Satb1
Wrb	1.63876830642517e-65	0.971469	0.509	0.36	5.5823003590067e-61	1_in_Reln/Satb1
Adgrb1	1.81282636933969e-65	1.94576	0.521	0.38	6.17521174451872e-61	1_in_Reln/Satb1
Lrrc8b	1.85790087105483e-65	2.07456	0.355	0.214	6.32875352716117e-61	1_in_Reln/Satb1
Dnaja1	2.00224859940382e-65	13.3082	0.605	0.482	6.82045962900917e-61	1_in_Reln/Satb1
Gpr158	2.02975267201047e-65	51.4946	0.727	0.628	6.91414950193647e-61	1_in_Reln/Satb1
Rab1a	2.1334945648001e-65	11.2437	0.575	0.44	7.26753588553505e-61	1_in_Reln/Satb1
Pde7b	2.22076929500003e-65	3.49451	0.474	0.301	7.56482852648809e-61	1_in_Reln/Satb1
Vps35	3.37241526927805e-65	3.09981	0.556	0.417	1.14877953732688e-60	1_in_Reln/Satb1
1700019D03Rik	3.56470834559827e-65	0.504895	0.284	0.152	1.21428225084459e-60	1_in_Reln/Satb1
Vopp1	4.52891334195805e-65	0.568468	0.487	0.333	1.54272904080459e-60	1_in_Reln/Satb1
2610301B20Rik	5.51169057083966e-65	1.76583	0.48	0.33	1.87750227605082e-60	1_in_Reln/Satb1
Fbxw11	6.19955941912132e-65	1.21798	0.524	0.38	2.11181792052949e-60	1_in_Reln/Satb1
Tmx3	6.95051969658457e-65	4.89451	0.607	0.462	2.36762502944457e-60	1_in_Reln/Satb1
Lonrf2	9.59117850091268e-65	6.35931	0.596	0.471	3.2671390445509e-60	1_in_Reln/Satb1
Dnajb2	1.02685396107846e-64	0.768503	0.518	0.365	3.49787533301766e-60	1_in_Reln/Satb1
Mga	1.05793396328866e-64	1.37349	0.604	0.471	3.60374625254649e-60	1_in_Reln/Satb1
Sacm1l	1.14012658508135e-64	0.436905	0.559	0.415	3.88372719942112e-60	1_in_Reln/Satb1
Pum2	1.28741250068656e-64	1.25571	0.559	0.429	4.38544194233868e-60	1_in_Reln/Satb1
Ift81	1.29221964473882e-64	2.24628	0.545	0.393	4.40181699783833e-60	1_in_Reln/Satb1
Rrbp1	1.38936536481477e-64	2.54907	0.498	0.341	4.73273417870504e-60	1_in_Reln/Satb1
Pgm2l1	1.47818443281915e-64	10.1265	0.594	0.473	5.03528745195516e-60	1_in_Reln/Satb1
Plekhb2	1.74420752790841e-64	5.95601	0.57	0.437	5.94146852306722e-60	1_in_Reln/Satb1
Cdkn1b	1.86873219434765e-64	1.26463	0.357	0.214	6.36564934682583e-60	1_in_Reln/Satb1
Ppp2ca	1.9049776677002e-64	2.23957	0.562	0.426	6.48911592725397e-60	1_in_Reln/Satb1
Pafah1b2	2.00922628515023e-64	3.2375	0.577	0.439	6.84422841773575e-60	1_in_Reln/Satb1
Entpd5	2.12736173030045e-64	0.596187	0.314	0.177	7.24664499809547e-60	1_in_Reln/Satb1
Ckap4	2.26374135634188e-64	0.557621	0.405	0.256	7.71120855624297e-60	1_in_Reln/Satb1
Cstf2t	2.31252161260849e-64	1.9156	0.448	0.297	7.87737362118955e-60	1_in_Reln/Satb1
Zfand4	2.33263356708597e-64	0.475188	0.399	0.249	7.94588298292165e-60	1_in_Reln/Satb1
Clip4	2.42254846668032e-64	1.25177	0.515	0.371	8.25216909689986e-60	1_in_Reln/Satb1
Wars	2.50396655759546e-64	3.2221	0.452	0.301	8.52951168179317e-60	1_in_Reln/Satb1
Zmat3	2.56492247382525e-64	0.835607	0.502	0.353	8.73715191483832e-60	1_in_Reln/Satb1
Kif21b	3.25101146897764e-64	0.710359	0.402	0.254	1.10742454679254e-59	1_in_Reln/Satb1
Tmod2	3.73267030862219e-64	8.4185	0.653	0.545	1.27149681392906e-59	1_in_Reln/Satb1
Tbc1d32	4.73557017805181e-64	0.561889	0.464	0.306	1.61312462545157e-59	1_in_Reln/Satb1
Fndc1	5.5107531666419e-64	0.747231	0.139	0.053	1.8771829586849e-59	1_in_Reln/Satb1
Pcyox1	6.23776703937231e-64	0.278847	0.463	0.314	2.12483296429178e-59	1_in_Reln/Satb1
Actr3	6.29640597368761e-64	0.636228	0.558	0.42	2.14480773087695e-59	1_in_Reln/Satb1
Vamp4	6.64583463926622e-64	0.77432	0.576	0.44	2.26383711151964e-59	1_in_Reln/Satb1
Plxna1	7.47996969424025e-64	0.339876	0.367	0.221	2.547976876646e-59	1_in_Reln/Satb1
Kctd9	8.41071473789966e-64	0.398743	0.322	0.183	2.86502586831814e-59	1_in_Reln/Satb1
Dpysl5	8.98557777462803e-64	4.42747	0.534	0.386	3.06084721314929e-59	1_in_Reln/Satb1
Gpd1l	9.59757290923099e-64	1.71905	0.376	0.23	3.26931723580045e-59	1_in_Reln/Satb1
Sept3	9.88652950783004e-64	6.84215	0.655	0.535	3.36774741154723e-59	1_in_Reln/Satb1
Slc22a4	1.09627074890533e-63	0.556803	0.286	0.153	3.73433667907113e-59	1_in_Reln/Satb1
Glyr1	1.409443907337e-63	2.19204	0.62	0.496	4.80112972595277e-59	1_in_Reln/Satb1
Naf1	1.53042285194468e-63	1.03254	0.267	0.143	5.21323240286437e-59	1_in_Reln/Satb1
Smap2	1.58839752420401e-63	2.27829	0.585	0.452	5.41071732644852e-59	1_in_Reln/Satb1
Wdr44	2.06853994875164e-63	1.05341	0.376	0.233	7.0462744814276e-59	1_in_Reln/Satb1
Cep170	2.29729288452063e-63	1.94528	0.661	0.544	7.82549848183107e-59	1_in_Reln/Satb1
Msantd4	4.36778027275648e-63	0.862546	0.5	0.353	1.48784067211177e-58	1_in_Reln/Satb1
Chchd6	5.7649440016483e-63	1.93776	0.538	0.393	1.96377052472148e-58	1_in_Reln/Satb1
Dctn4	6.94643187887871e-63	4.966	0.578	0.439	2.36623255522124e-58	1_in_Reln/Satb1
Hhat	7.20181850215799e-63	1.16541	0.269	0.142	2.4532274545751e-58	1_in_Reln/Satb1
Sema6b	9.20912233411305e-63	1.09047	0.374	0.23	3.13699543189227e-58	1_in_Reln/Satb1
Cep19	9.22572762041202e-63	1.38511	0.51	0.359	3.14265185661715e-58	1_in_Reln/Satb1
Zdhhc21	1.14448337793259e-62	0.541655	0.573	0.443	3.89856817858959e-58	1_in_Reln/Satb1
Nme1	1.25245835883937e-62	3.66002	0.564	0.426	4.26637415355042e-58	1_in_Reln/Satb1
Grhl1	1.31002697376311e-62	0.292268	0.146	0.058	4.46247588342666e-58	1_in_Reln/Satb1
Eea1	1.3367688788654e-62	5.1483	0.612	0.485	4.55356950896711e-58	1_in_Reln/Satb1
Llph	1.34747591028764e-62	1.4782	0.436	0.293	4.59004194080381e-58	1_in_Reln/Satb1
Gm44643	1.38404891466708e-62	0.406322	0.414	0.26	4.71462422292194e-58	1_in_Reln/Satb1
Scamp5	1.59807243370678e-62	13.0151	0.624	0.504	5.44367393817877e-58	1_in_Reln/Satb1
Ksr2	1.66809183328926e-62	1.69734	0.6	0.482	5.68218802091653e-58	1_in_Reln/Satb1
Alg6	1.73667603357431e-62	0.531511	0.313	0.177	5.91581324076753e-58	1_in_Reln/Satb1
Timm17a	1.79438722139705e-62	1.25026	0.555	0.412	6.11240063096692e-58	1_in_Reln/Satb1
Taok1	2.04583412825974e-62	8.65707	0.626	0.513	6.96892937450397e-58	1_in_Reln/Satb1
Adrb1	2.08908843918415e-62	0.261187	0.209	0.099	7.11627085923689e-58	1_in_Reln/Satb1
Eif4e	2.51572683579014e-62	1.76476	0.564	0.423	8.56957189343553e-58	1_in_Reln/Satb1
Hibadh	2.63160742412445e-62	1.2692	0.516	0.365	8.96430752953753e-58	1_in_Reln/Satb1
Tnfsf12	2.86253637461394e-62	0.291162	0.173	0.075	9.75094390648492e-58	1_in_Reln/Satb1
Slc35e3	2.94865425628048e-62	0.633345	0.32	0.183	1.00442958585938e-57	1_in_Reln/Satb1
0610010F05Rik	3.23642626842056e-62	1.53852	0.593	0.466	1.10245624407478e-57	1_in_Reln/Satb1
Slc7a3	3.25819531940665e-62	0.601717	0.248	0.125	1.10987165360268e-57	1_in_Reln/Satb1
Gpr37	3.55922098652888e-62	0.480364	0.141	0.055	1.2124130368512e-57	1_in_Reln/Satb1
Soga3	3.7444410940634e-62	1.68024	0.706	0.603	1.27550641428175e-57	1_in_Reln/Satb1
Rab22a	4.00015111029275e-62	0.69612	0.405	0.257	1.36261147421012e-57	1_in_Reln/Satb1
Stx4a	5.15428007186008e-62	1.98839	0.499	0.353	1.75575396367842e-57	1_in_Reln/Satb1
Sept11	5.51925574205603e-62	1.7434	0.522	0.384	1.88007927597396e-57	1_in_Reln/Satb1
Nbas	5.63638338990365e-62	0.530093	0.523	0.388	1.91997763793678e-57	1_in_Reln/Satb1
Scg3	6.2908238069482e-62	4.34934	0.58	0.442	2.14290622159884e-57	1_in_Reln/Satb1
Mid2	7.68844818209219e-62	1.20654	0.468	0.318	2.61899298874788e-57	1_in_Reln/Satb1
Plppr4	8.2125284857016e-62	0.827557	0.633	0.5	2.79751570336939e-57	1_in_Reln/Satb1
Vdr	8.83858556467487e-62	0.260264	0.024	0.002	3.01077578675085e-57	1_in_Reln/Satb1
Plxna3	9.1528219819325e-62	0.491446	0.272	0.145	3.11781727992549e-57	1_in_Reln/Satb1
Matr3	9.16092215637132e-62	3.29271	0.687	0.591	3.12057652334633e-57	1_in_Reln/Satb1
Slc25a22	1.12788167977381e-61	0.388433	0.487	0.345	3.84201615398151e-57	1_in_Reln/Satb1
Skil	1.30659361584151e-61	0.835262	0.445	0.295	4.45078049300253e-57	1_in_Reln/Satb1
Pde4dip	1.31509445818923e-61	4.49001	0.699	0.595	4.47973776237581e-57	1_in_Reln/Satb1
Chic1	1.45343106908344e-61	3.55277	0.591	0.461	4.95096759372582e-57	1_in_Reln/Satb1
Siae	1.52114035517978e-61	0.520077	0.303	0.169	5.18161250588439e-57	1_in_Reln/Satb1
Fmnl2	1.67159427637924e-61	4.77494	0.591	0.462	5.69411874305826e-57	1_in_Reln/Satb1
Adar	1.84336755421464e-61	0.923382	0.623	0.504	6.27924723667674e-57	1_in_Reln/Satb1
Brwd1	2.0120996910654e-61	5.58969	0.66	0.538	6.85401638764516e-57	1_in_Reln/Satb1
Dnaic1	2.14826564367288e-61	0.284423	0.119	0.043	7.31785208860729e-57	1_in_Reln/Satb1
Mpv17	2.19408890114382e-61	0.576853	0.421	0.272	7.47394443285629e-57	1_in_Reln/Satb1
Tceal1	2.22528112835194e-61	0.592923	0.459	0.312	7.58019763561805e-57	1_in_Reln/Satb1
Pigk	2.28143630782018e-61	1.28151	0.573	0.43	7.77148463895865e-57	1_in_Reln/Satb1
Akap11	2.70062147222648e-61	6.1566	0.623	0.519	9.19939698299227e-57	1_in_Reln/Satb1
Tspyl3	3.24906585313945e-61	0.52534	0.316	0.184	1.10676179221342e-56	1_in_Reln/Satb1
Igfbp7	3.24982715342849e-61	0.757937	0.084	0.025	1.10702112154388e-56	1_in_Reln/Satb1
Gls	3.3098527460622e-61	2.38316	0.678	0.574	1.12746823941863e-56	1_in_Reln/Satb1
Smpd1	3.64213193134903e-61	1.08475	0.407	0.266	1.24065582109473e-56	1_in_Reln/Satb1
Denr	4.1917967194256e-61	1.49359	0.557	0.426	1.42789363450514e-56	1_in_Reln/Satb1
Pip5k1c	4.75024518957218e-61	3.06239	0.493	0.347	1.61812352137587e-56	1_in_Reln/Satb1
Ddx25	4.88669107242422e-61	0.814154	0.411	0.265	1.66460244691059e-56	1_in_Reln/Satb1
Nek1	4.91028524479834e-61	4.25565	0.656	0.527	1.67263956578811e-56	1_in_Reln/Satb1
Clcn5	5.51463115234358e-61	0.566032	0.474	0.326	1.87850395573432e-56	1_in_Reln/Satb1
Umad1	5.53728001774562e-61	0.566544	0.546	0.406	1.88621906524487e-56	1_in_Reln/Satb1
Eif4g3	5.60212369421965e-61	0.695543	0.694	0.589	1.90830741519898e-56	1_in_Reln/Satb1
Map2k5	6.94233087288704e-61	1.42463	0.526	0.378	2.36483558854024e-56	1_in_Reln/Satb1
Map4k4	7.49012205293324e-61	1.67543	0.537	0.398	2.55143517611118e-56	1_in_Reln/Satb1
Wipi1	7.5587879486175e-61	0.713068	0.252	0.13	2.57482552681706e-56	1_in_Reln/Satb1
Plpbp	7.66712582425706e-61	2.0369	0.471	0.323	2.61172974077492e-56	1_in_Reln/Satb1
Lars2	9.34810605843044e-61	9.16777	0.493	0.344	3.18433884774374e-56	1_in_Reln/Satb1
Usp34	9.78000065197508e-61	2.48934	0.768	0.664	3.33145942208879e-56	1_in_Reln/Satb1
Slc30a9	9.96710096704504e-61	2.21111	0.605	0.473	3.39519327341422e-56	1_in_Reln/Satb1
Npepps	1.06070451014474e-60	1.14899	0.688	0.583	3.61318384335705e-56	1_in_Reln/Satb1
Dars	1.08329403280694e-60	0.870366	0.425	0.276	3.69013279335355e-56	1_in_Reln/Satb1
Ncam1	1.13382035677876e-60	2.42025	0.766	0.69	3.86224566333116e-56	1_in_Reln/Satb1
Cnbp	1.13824505743953e-60	3.48472	0.595	0.47	3.87731796366202e-56	1_in_Reln/Satb1
Arpc2	1.29730735599816e-60	2.26519	0.62	0.498	4.41914777747212e-56	1_in_Reln/Satb1
Zc3h15	1.31697328588887e-60	2.39276	0.614	0.495	4.48613780105186e-56	1_in_Reln/Satb1
Srpk2	1.36577523831225e-60	5.16371	0.672	0.568	4.65237677178685e-56	1_in_Reln/Satb1
Bckdhb	1.41040276901563e-60	4.46433	0.53	0.387	4.80439599237485e-56	1_in_Reln/Satb1
Strn	1.77016629238048e-60	0.724992	0.46	0.315	6.02989445836487e-56	1_in_Reln/Satb1
Pdcd6ip	1.85255864530662e-60	0.625522	0.478	0.331	6.31055576937248e-56	1_in_Reln/Satb1
Tnfaip8	2.0390322033085e-60	0.392187	0.039	0.006	6.94575929735009e-56	1_in_Reln/Satb1
Tmem56	2.13057778188421e-60	1.37271	0.406	0.26	7.25760015621038e-56	1_in_Reln/Satb1
Casr	2.5011972879924e-60	1.55622	0.047	0.009	8.52007844181733e-56	1_in_Reln/Satb1
Kctd12	2.53330613662345e-60	4.07773	0.341	0.199	8.62945402379412e-56	1_in_Reln/Satb1
Fbxo3	2.87249439077609e-60	0.642812	0.557	0.414	9.78486489273968e-56	1_in_Reln/Satb1
Zfp106	3.05120813794027e-60	2.31463	0.622	0.5	1.03936354010797e-55	1_in_Reln/Satb1
Nt5c3	3.42796478107502e-60	0.997779	0.458	0.311	1.16770192302539e-55	1_in_Reln/Satb1
Rabep1	3.54214191724384e-60	8.07736	0.705	0.603	1.20659522268994e-55	1_in_Reln/Satb1
Atcay	3.74876483927891e-60	1.21972	0.613	0.488	1.27697925485197e-55	1_in_Reln/Satb1
Tmem50b	4.07680976534358e-60	0.940612	0.493	0.344	1.38872447846664e-55	1_in_Reln/Satb1
Usp22	4.64544070021941e-60	3.88954	0.591	0.459	1.58242292012274e-55	1_in_Reln/Satb1
Rcn2	5.08992409294439e-60	2.78064	0.604	0.484	1.73383174302058e-55	1_in_Reln/Satb1
Ppp1r1a	5.78859534916408e-60	0.791023	0.429	0.281	1.97182711973925e-55	1_in_Reln/Satb1
Mapre1	5.97113300716249e-60	2.15155	0.512	0.369	2.03400674755983e-55	1_in_Reln/Satb1
Noct	6.21835299569965e-60	0.85995	0.42	0.275	2.11821976445513e-55	1_in_Reln/Satb1
Rap1b	6.71540342726245e-60	0.661372	0.422	0.278	2.28753502346268e-55	1_in_Reln/Satb1
Nhlrc1	7.69100209590012e-60	0.330776	0.196	0.092	2.61986295394742e-55	1_in_Reln/Satb1
Tm9sf2	8.17861624611557e-60	5.90946	0.559	0.412	2.78596383807681e-55	1_in_Reln/Satb1
Crmp1	1.22934245111091e-59	0.969712	0.598	0.462	4.18763212546422e-55	1_in_Reln/Satb1
Tnpo3	1.3820080853076e-59	0.523151	0.567	0.431	4.70767234179182e-55	1_in_Reln/Satb1
Tpm1	1.48408417168261e-59	1.96363	0.554	0.415	5.05538432241966e-55	1_in_Reln/Satb1
Zfp451	1.64562435874378e-59	4.43108	0.551	0.414	5.6056548156248e-55	1_in_Reln/Satb1
Gpbp1	2.08478509098989e-59	3.41909	0.556	0.424	7.10161193394797e-55	1_in_Reln/Satb1
Astn1	2.32916282083332e-59	2.97153	0.636	0.519	7.93406023288663e-55	1_in_Reln/Satb1
Arhgap12	2.97437064828709e-59	3.6328	0.539	0.392	1.01318961763252e-54	1_in_Reln/Satb1
Larp4b	4.08468779781219e-59	1.36326	0.61	0.487	1.39140805144674e-54	1_in_Reln/Satb1
Rpl36al	4.19363297688946e-59	1.36762	0.549	0.414	1.42851913724763e-54	1_in_Reln/Satb1
Cops6	4.19399735688089e-59	1.26298	0.471	0.327	1.4286432596479e-54	1_in_Reln/Satb1
Gnl1	4.4251701971309e-59	2.62784	0.46	0.319	1.50738997595067e-54	1_in_Reln/Satb1
Atmin	4.79139608775433e-59	2.00002	0.428	0.284	1.63214116333263e-54	1_in_Reln/Satb1
Tcf25	5.88572214162909e-59	4.49193	0.774	0.681	2.00491239032453e-54	1_in_Reln/Satb1
G3bp1	6.65493502417335e-59	1.97232	0.529	0.391	2.26693706663441e-54	1_in_Reln/Satb1
Dner	6.93974557710797e-59	2.49503	0.686	0.561	2.36395493338606e-54	1_in_Reln/Satb1
Lrp8os3	7.10687605871008e-59	0.395694	0.224	0.112	2.420886260639e-54	1_in_Reln/Satb1
Ccdc65	7.27284779573682e-59	0.281531	0.152	0.064	2.47742287313979e-54	1_in_Reln/Satb1
Itm2b	7.64156703313764e-59	2.48778	0.702	0.593	2.60302339416801e-54	1_in_Reln/Satb1
Gm12367	9.49542302153056e-59	0.706086	0.168	0.073	3.23452089805417e-54	1_in_Reln/Satb1
Map7	1.09279681351312e-58	1.51409	0.556	0.406	3.72250306555111e-54	1_in_Reln/Satb1
Pard3	1.16398697457109e-58	7.98124	0.566	0.436	3.96500523017896e-54	1_in_Reln/Satb1
Ppp1cb	1.24007634844706e-58	1.6089	0.598	0.477	4.22419607335008e-54	1_in_Reln/Satb1
Kctd18	1.3526222718047e-58	0.686274	0.271	0.149	4.60757250667555e-54	1_in_Reln/Satb1
Spred1	1.47567919274765e-58	5.19533	0.544	0.405	5.02675360217558e-54	1_in_Reln/Satb1
Wdr1	1.48475759900955e-58	1.71805	0.425	0.284	5.05767828526614e-54	1_in_Reln/Satb1
Rundc3b	1.51267552201528e-58	7.45749	0.596	0.472	5.15277789819284e-54	1_in_Reln/Satb1
Gm10069	1.58679002198387e-58	0.489024	0.284	0.157	5.40524153088585e-54	1_in_Reln/Satb1
Zhx2	1.63259154519206e-58	1.36329	0.33	0.195	5.56125983954223e-54	1_in_Reln/Satb1
Ndufa12	1.66951902435944e-58	1.49196	0.572	0.442	5.68704960457799e-54	1_in_Reln/Satb1
Rasgrp2	1.74960001880797e-58	0.928708	0.395	0.247	5.95983750406745e-54	1_in_Reln/Satb1
Rasal2	1.79239816325023e-58	4.62153	0.651	0.535	6.1056251032956e-54	1_in_Reln/Satb1
Ate1	1.84547959806741e-58	3.38776	0.591	0.469	6.28644170285683e-54	1_in_Reln/Satb1
Atf2	1.85057210054883e-58	1.85346	0.638	0.536	6.30378880330954e-54	1_in_Reln/Satb1
Zbtb11	1.9471498720721e-58	8.81687	0.612	0.481	6.63277132422641e-54	1_in_Reln/Satb1
Katnal2	2.04535951194495e-58	0.426864	0.297	0.168	6.96731264148927e-54	1_in_Reln/Satb1
Ssbp2	2.39979142068145e-58	0.492517	0.638	0.524	8.1746494954093e-54	1_in_Reln/Satb1
Svop	2.61620852438805e-58	0.970827	0.587	0.449	8.91185271747546e-54	1_in_Reln/Satb1
Osbpl8	2.76495747343317e-58	7.50879	0.562	0.418	9.41855113750274e-54	1_in_Reln/Satb1
Trib2	2.79799294855139e-58	2.34369	0.346	0.209	9.53108317994545e-54	1_in_Reln/Satb1
Mblac2	2.93044959244565e-58	3.65167	0.555	0.423	9.98228349170686e-54	1_in_Reln/Satb1
Desi2	3.01996593926386e-58	6.35697	0.566	0.432	1.02872119755084e-53	1_in_Reln/Satb1
Lrriq1	3.06933661523939e-58	1.78532	0.12	0.045	1.04553882461515e-53	1_in_Reln/Satb1
Zmat2	3.55845065125584e-58	1.02503	0.544	0.412	1.21215062984379e-53	1_in_Reln/Satb1
Nus1	3.73011292395849e-58	3.29369	0.519	0.379	1.27062566641722e-53	1_in_Reln/Satb1
Gm9962	3.99739036762064e-58	0.573935	0.214	0.104	1.3616710548263e-53	1_in_Reln/Satb1
Gm45680	4.14809581829005e-58	2.07841	0.093	0.03	1.41300735954232e-53	1_in_Reln/Satb1
Cd164	4.25650708933889e-58	0.576218	0.397	0.256	1.4499365749124e-53	1_in_Reln/Satb1
Rasa1	4.51287223273473e-58	0.279655	0.555	0.418	1.53726479735876e-53	1_in_Reln/Satb1
Tomm20	4.54832413108855e-58	5.26399	0.559	0.425	1.549341132014e-53	1_in_Reln/Satb1
Med14	5.54330512055019e-58	2.72373	0.476	0.336	1.88827145626422e-53	1_in_Reln/Satb1
Kif5b	5.81301741721108e-58	2.00458	0.692	0.588	1.98014625299878e-53	1_in_Reln/Satb1
Tk2	6.99244862276701e-58	1.12484	0.38	0.239	2.38190769885935e-53	1_in_Reln/Satb1
Atf7	7.74900568642119e-58	2.06011	0.416	0.274	2.63962129702251e-53	1_in_Reln/Satb1
Pbdc1	8.2099347699144e-58	3.90663	0.457	0.312	2.79663218002364e-53	1_in_Reln/Satb1
Ndfip1	8.47756721907213e-58	5.49456	0.638	0.524	2.88779849750473e-53	1_in_Reln/Satb1
Rabgap1	9.04428285664246e-58	3.71943	0.676	0.56	3.08084451228669e-53	1_in_Reln/Satb1
Mib1	9.18004726354596e-58	0.281942	0.54	0.411	3.12709129985429e-53	1_in_Reln/Satb1
Frrs1l	9.95060980873686e-58	6.55407	0.645	0.528	3.38957572524812e-53	1_in_Reln/Satb1
Pi4ka	1.02207529575422e-57	0.593176	0.677	0.57	3.48159728745718e-53	1_in_Reln/Satb1
Ube2v1	1.06573871683233e-57	2.40478	0.51	0.372	3.63033236501766e-53	1_in_Reln/Satb1
Armcx2	1.1703639734961e-57	0.716768	0.382	0.241	3.98672783931712e-53	1_in_Reln/Satb1
Mrgpre	1.2386762019129e-57	0.582128	0.275	0.153	4.2194266141961e-53	1_in_Reln/Satb1
Pcm1	1.30624237668323e-57	6.48326	0.709	0.606	4.44958403193374e-53	1_in_Reln/Satb1
Soat1	1.43104222986396e-57	1.74498	0.32	0.187	4.8747022518086e-53	1_in_Reln/Satb1
Trappc2	1.56981074485951e-57	1.14079	0.451	0.309	5.34740332128944e-53	1_in_Reln/Satb1
Snx13	1.5719387320295e-57	0.416116	0.533	0.4	5.35465209678529e-53	1_in_Reln/Satb1
Rab3gap2	1.83766116060263e-57	2.74977	0.535	0.401	6.25980897747679e-53	1_in_Reln/Satb1
Panx1	2.07928188630252e-57	0.355947	0.271	0.147	7.08286581750091e-53	1_in_Reln/Satb1
Commd10	2.16760146990901e-57	1.40725	0.436	0.288	7.38371764709806e-53	1_in_Reln/Satb1
Cd46	2.50411931045476e-57	0.907733	0.464	0.316	8.5300320191331e-53	1_in_Reln/Satb1
Bloc1s6	2.59481036539117e-57	0.746088	0.342	0.207	8.83896202866848e-53	1_in_Reln/Satb1
Gnl3l	2.74636920341582e-57	2.46613	0.657	0.548	9.35523205451566e-53	1_in_Reln/Satb1
Sdhaf2	2.84599865317051e-57	0.892389	0.392	0.25	9.69460981216003e-53	1_in_Reln/Satb1
Pdpk1	2.87187256450221e-57	2.61143	0.546	0.409	9.78274670372034e-53	1_in_Reln/Satb1
Tmem9b	3.0908675555326e-57	2.13751	0.501	0.356	1.05287312411662e-52	1_in_Reln/Satb1
Zfp9	3.12436077745748e-57	1.18792	0.422	0.275	1.06428225523312e-52	1_in_Reln/Satb1
Ap3m2	3.14657853776406e-57	1.67305	0.49	0.347	1.07185051310395e-52	1_in_Reln/Satb1
Eif4b	3.14844256812451e-57	1.55461	0.516	0.373	1.07248547640593e-52	1_in_Reln/Satb1
Hsd17b11	3.15565924255222e-57	0.79181	0.245	0.129	1.07494376438299e-52	1_in_Reln/Satb1
Ipo8	3.4022659456325e-57	1.78007	0.535	0.4	1.15894787172025e-52	1_in_Reln/Satb1
Vps13d	3.71469744537919e-57	0.932444	0.575	0.441	1.26537453779397e-52	1_in_Reln/Satb1
Kmt2c	3.85066460344604e-57	2.27491	0.65	0.546	1.31169039051786e-52	1_in_Reln/Satb1
Psme3	4.50952550755609e-57	0.960135	0.423	0.287	1.53612476889391e-52	1_in_Reln/Satb1
Cfap69	5.41051498634084e-57	0.300041	0.424	0.282	1.84303782494715e-52	1_in_Reln/Satb1
Cib2	5.54670276976265e-57	2.72142	0.472	0.323	1.88942883149195e-52	1_in_Reln/Satb1
2210408I21Rik	6.12509643772162e-57	5.4839	0.585	0.457	2.08645285054549e-52	1_in_Reln/Satb1
Trp53inp2	6.69070402956322e-57	2.3547	0.459	0.316	2.27912142063042e-52	1_in_Reln/Satb1
Ap2b1	6.7375480182833e-57	4.2457	0.614	0.493	2.29507835694802e-52	1_in_Reln/Satb1
Lpin1	7.25226124518096e-57	1.70443	0.491	0.349	2.47041027055844e-52	1_in_Reln/Satb1
Brd3	7.28345974983905e-57	3.29539	0.584	0.454	2.48103772918517e-52	1_in_Reln/Satb1
Camkmt	7.37302122104694e-57	1.80494	0.569	0.433	2.51154594873743e-52	1_in_Reln/Satb1
Dnajc7	7.66037137250956e-57	1.77778	0.621	0.501	2.60942890433166e-52	1_in_Reln/Satb1
Hgs	9.42915914807968e-57	0.839078	0.398	0.259	3.21194877220186e-52	1_in_Reln/Satb1
Tmem222	9.72243772573924e-57	1.32423	0.43	0.286	3.31185118689581e-52	1_in_Reln/Satb1
Tmem135	1.01905335268564e-56	4.17569	0.556	0.429	3.47130334058836e-52	1_in_Reln/Satb1
Metrnl	1.03587765005819e-56	0.251317	0.168	0.075	3.52861362715823e-52	1_in_Reln/Satb1
Senp5	1.06802408203276e-56	2.88818	0.571	0.441	3.63811723303641e-52	1_in_Reln/Satb1
Abhd2	1.19033520080206e-56	1.12351	0.354	0.221	4.05475782801213e-52	1_in_Reln/Satb1
Gpr45	1.29885196532049e-56	0.386579	0.512	0.365	4.42440933466771e-52	1_in_Reln/Satb1
Lrrc8d	1.65789919316129e-56	2.42619	0.435	0.293	5.64746781158462e-52	1_in_Reln/Satb1
Men1	1.70984266121422e-56	0.798952	0.338	0.206	5.82440804116013e-52	1_in_Reln/Satb1
Fyttd1	1.91375669223125e-56	2.53179	0.625	0.51	6.51902079641652e-52	1_in_Reln/Satb1
Nkiras1	2.01477230057926e-56	0.483881	0.493	0.354	6.86312036469319e-52	1_in_Reln/Satb1
Gpat4	2.14866990448108e-56	1.04363	0.461	0.317	7.31922916262435e-52	1_in_Reln/Satb1
Ttc19	2.18122406501296e-56	6.68147	0.639	0.535	7.43012165506015e-52	1_in_Reln/Satb1
Suclg2	2.23661288789136e-56	0.490816	0.163	0.071	7.61879814131312e-52	1_in_Reln/Satb1
Atad2	2.25638839739325e-56	0.379742	0.179	0.082	7.68616143688038e-52	1_in_Reln/Satb1
Bag4	2.28537706803157e-56	1.07548	0.515	0.38	7.78490844454273e-52	1_in_Reln/Satb1
Kpna1	2.2891453950001e-56	2.31757	0.572	0.453	7.79774487352836e-52	1_in_Reln/Satb1
Eif5b	2.29383091637749e-56	1.4648	0.662	0.546	7.81370563354828e-52	1_in_Reln/Satb1
Naa30	2.41776649503373e-56	1.16637	0.358	0.224	8.2358797886829e-52	1_in_Reln/Satb1
Bri3bp	2.57531078481137e-56	0.428028	0.546	0.415	8.77253865738146e-52	1_in_Reln/Satb1
Tmem170b	2.59127047273078e-56	2.2389	0.454	0.308	8.82690373831012e-52	1_in_Reln/Satb1
Emc7	2.59660441139834e-56	2.78164	0.608	0.483	8.84507326698732e-52	1_in_Reln/Satb1
Clock	2.63642970841643e-56	2.58319	0.625	0.512	8.98073415874972e-52	1_in_Reln/Satb1
Rbpj	2.86139159116803e-56	0.361173	0.436	0.295	9.74704431615479e-52	1_in_Reln/Satb1
Ube3a	2.90425413368687e-56	3.42294	0.943	0.91	9.89305128099097e-52	1_in_Reln/Satb1
Gdi2	2.92017749199467e-56	3.13313	0.576	0.447	9.94729260873064e-52	1_in_Reln/Satb1
Prepl	2.99791324861581e-56	3.18019	0.532	0.406	1.02120916900849e-51	1_in_Reln/Satb1
Zdhhc3	3.03310178740922e-56	1.33013	0.472	0.328	1.03319579286308e-51	1_in_Reln/Satb1
Dgkz	3.30651371568509e-56	2.10907	0.5	0.358	1.12633083211097e-51	1_in_Reln/Satb1
Sgms2	3.34521255295012e-56	0.325845	0.134	0.054	1.13951320403693e-51	1_in_Reln/Satb1
Tmem106b	3.68581120209262e-56	0.788139	0.546	0.414	1.25553472788083e-51	1_in_Reln/Satb1
Bod1	4.52490204431786e-56	0.636564	0.455	0.315	1.54136263237644e-51	1_in_Reln/Satb1
Wdr33	4.69952271589655e-56	2.75916	0.641	0.525	1.600845417943e-51	1_in_Reln/Satb1
Slc29a1	4.93027981978333e-56	0.378303	0.239	0.125	1.67945051781099e-51	1_in_Reln/Satb1
Tbc1d9	5.09338142679715e-56	3.25892	0.521	0.382	1.73500944922418e-51	1_in_Reln/Satb1
Gpr68	5.10589183394626e-56	1.74071	0.329	0.195	1.73927099431545e-51	1_in_Reln/Satb1
Cdk5rap2	5.13146888291777e-56	1.88252	0.258	0.138	1.74798356027711e-51	1_in_Reln/Satb1
Ephb6	5.53802467058585e-56	0.461138	0.259	0.139	1.88647272378836e-51	1_in_Reln/Satb1
Dstn	6.47776453524037e-56	2.27836	0.545	0.412	2.20658571128428e-51	1_in_Reln/Satb1
Cpne6	7.77431095310063e-56	0.567357	0.42	0.271	2.6482412830642e-51	1_in_Reln/Satb1
Usp9x	9.68894355132728e-56	2.14636	0.594	0.483	3.30044173132412e-51	1_in_Reln/Satb1
Fam131a	1.18363709496285e-55	0.98159	0.413	0.276	4.03194140028147e-51	1_in_Reln/Satb1
Spryd7	1.23934519659704e-55	1.39343	0.496	0.356	4.22170547768816e-51	1_in_Reln/Satb1
Cdkl5	1.33483779098479e-55	2.5196	0.518	0.381	4.54699145121058e-51	1_in_Reln/Satb1
Tsn	1.46617250344969e-55	0.76733	0.596	0.472	4.99437001575103e-51	1_in_Reln/Satb1
Ube2q2	1.98634708013789e-55	0.6674	0.55	0.422	6.7662926937817e-51	1_in_Reln/Satb1
Acp2	2.00951405608192e-55	1.64273	0.483	0.334	6.84520868063745e-51	1_in_Reln/Satb1
Gm47200	2.1962231557774e-55	0.782715	0.096	0.033	7.48121455784013e-51	1_in_Reln/Satb1
Rprd1a	2.44914689441599e-55	1.85381	0.579	0.45	8.34277398113863e-51	1_in_Reln/Satb1
Kif2a	2.64730441680415e-55	2.66494	0.6	0.479	9.01777776540167e-51	1_in_Reln/Satb1
Ppp1r12a	2.76267578411943e-55	2.81885	0.685	0.576	9.41077879102441e-51	1_in_Reln/Satb1
Afg3l2	2.84351676434585e-55	0.606138	0.502	0.35	9.6861555060677e-51	1_in_Reln/Satb1
Morn2	2.9964601719737e-55	0.372462	0.408	0.266	1.02071419298112e-50	1_in_Reln/Satb1
Nudc	3.25382909777538e-55	4.19348	0.545	0.412	1.1083843438662e-50	1_in_Reln/Satb1
Gdpd1	3.60206142964995e-55	1.04259	0.578	0.455	1.22700620539596e-50	1_in_Reln/Satb1
Galnt9	3.64768186656187e-55	0.317038	0.355	0.215	1.24254635102564e-50	1_in_Reln/Satb1
Enpp4	4.02229784777568e-55	0.309644	0.236	0.123	1.37015553886631e-50	1_in_Reln/Satb1
Dbnl	4.04361753299412e-55	1.6065	0.427	0.286	1.37741787643912e-50	1_in_Reln/Satb1
Tmem263	4.6856393924767e-55	0.825678	0.425	0.286	1.59611620265326e-50	1_in_Reln/Satb1
Fdft1	4.7776695718761e-55	2.26139	0.483	0.337	1.62746536296388e-50	1_in_Reln/Satb1
Kantr	5.16692723478822e-55	1.15055	0.601	0.469	1.76006209325826e-50	1_in_Reln/Satb1
Dync2h1	5.51598850855681e-55	2.07509	0.645	0.535	1.87896632555479e-50	1_in_Reln/Satb1
Efna3	5.94473693692986e-55	0.917763	0.294	0.17	2.02501519019579e-50	1_in_Reln/Satb1
Dennd5a	5.99243962194259e-55	0.918777	0.555	0.415	2.04126463281852e-50	1_in_Reln/Satb1
Ago1	6.51190934956883e-55	1.55588	0.48	0.344	2.21821680083713e-50	1_in_Reln/Satb1
Pde3b	7.00705496291343e-55	0.48213	0.497	0.355	2.38688320256683e-50	1_in_Reln/Satb1
Strap	7.34018086581075e-55	1.28608	0.455	0.311	2.50035921012977e-50	1_in_Reln/Satb1
4732471J01Rik	7.43392462059759e-55	3.71141	0.547	0.411	2.53229208276036e-50	1_in_Reln/Satb1
Glrb	7.75266088165615e-55	1.10975	0.628	0.514	2.64086640272735e-50	1_in_Reln/Satb1
Hsdl1	7.96838088025385e-55	0.99261	0.387	0.25	2.71434926304967e-50	1_in_Reln/Satb1
G3bp2	8.61219590373625e-55	0.962475	0.676	0.563	2.93365841264871e-50	1_in_Reln/Satb1
Gm816	9.31795564116209e-55	0.346974	0.025	0.003	3.17406840960545e-50	1_in_Reln/Satb1
Smad9	9.9121582433929e-55	1.25652	0.318	0.189	3.37647758402936e-50	1_in_Reln/Satb1
Stxbp4	1.0534414446354e-54	0.677918	0.477	0.335	3.58844293700601e-50	1_in_Reln/Satb1
2410131K14Rik	1.12471917063438e-54	0.753983	0.283	0.159	3.83124338284895e-50	1_in_Reln/Satb1
Cldnd1	1.15714807003458e-54	0.555493	0.482	0.34	3.9417091857658e-50	1_in_Reln/Satb1
Gcn1	1.40896411087431e-54	1.45812	0.423	0.284	4.79949534728224e-50	1_in_Reln/Satb1
Ube2k	1.5115448632387e-54	4.99853	0.615	0.496	5.14892642213631e-50	1_in_Reln/Satb1
Dnajc21	1.51754454609801e-54	1.46706	0.506	0.368	5.16936374182826e-50	1_in_Reln/Satb1
Lrrc59	1.66361197334628e-54	1.07274	0.449	0.314	5.66692782600677e-50	1_in_Reln/Satb1
Rab5b	1.67549647221813e-54	0.835813	0.55	0.414	5.70741118296384e-50	1_in_Reln/Satb1
Lcmt1	2.0102754450373e-54	0.604633	0.457	0.314	6.84780227597504e-50	1_in_Reln/Satb1
Bicral	2.01810709498743e-54	3.85632	0.583	0.456	6.87448000836519e-50	1_in_Reln/Satb1
Ccdc50	2.2182021370393e-54	7.77903	0.609	0.479	7.55608375961068e-50	1_in_Reln/Satb1
Scarb2	2.49280821292331e-54	2.4065	0.521	0.386	8.49150189650196e-50	1_in_Reln/Satb1
Arhgef12	2.52467768321968e-54	3.37121	0.654	0.534	8.60006206011952e-50	1_in_Reln/Satb1
Slc25a46	2.69273688704965e-54	0.343392	0.517	0.379	9.17253893204594e-50	1_in_Reln/Satb1
Gnpda1	2.72963528849056e-54	1.82248	0.32	0.189	9.29822964671424e-50	1_in_Reln/Satb1
Hnrnpd	2.77512218730705e-54	1.98821	0.592	0.466	9.45317621884273e-50	1_in_Reln/Satb1
Atp1b2	2.78416372090426e-54	0.66215	0.551	0.412	9.48397529888828e-50	1_in_Reln/Satb1
Pak2	3.03973869554913e-54	1.24777	0.52	0.385	1.03545658925185e-49	1_in_Reln/Satb1
Mrtfa	3.08326258694423e-54	2.2163	0.442	0.308	1.05028256761668e-49	1_in_Reln/Satb1
Leprotl1	3.47022750854493e-54	1.54811	0.517	0.377	1.18209829851074e-49	1_in_Reln/Satb1
Fam76a	3.61663625664915e-54	1.41054	0.479	0.34	1.23197097446497e-49	1_in_Reln/Satb1
Gm14296	4.5973132560528e-54	1.16452	0.366	0.231	1.56602878754182e-49	1_in_Reln/Satb1
Kbtbd2	4.70163912808135e-54	1.02927	0.451	0.31	1.60156635258963e-49	1_in_Reln/Satb1
Ube2e1	4.73315003498386e-54	0.333844	0.552	0.415	1.6123002279169e-49	1_in_Reln/Satb1
Npc2	5.09647595017701e-54	0.38888	0.378	0.238	1.7360635676683e-49	1_in_Reln/Satb1
Rab14	5.42708922679743e-54	3.17174	0.62	0.506	1.84868367421628e-49	1_in_Reln/Satb1
Uso1	7.24888029879822e-54	0.832211	0.512	0.376	2.46925858498263e-49	1_in_Reln/Satb1
Cmtr1	8.09138757430819e-54	1.54624	0.451	0.311	2.75625026331234e-49	1_in_Reln/Satb1
Set	8.47316088774644e-54	0.727871	0.565	0.437	2.88629752480195e-49	1_in_Reln/Satb1
Mapk1	9.43254806768829e-54	0.88404	0.609	0.493	3.21310317377734e-49	1_in_Reln/Satb1
Mdn1	1.00806883992089e-53	1.55466	0.627	0.492	3.43388569630651e-49	1_in_Reln/Satb1
Diras1	1.07161476898838e-53	3.35937	0.436	0.297	3.650348549082e-49	1_in_Reln/Satb1
Map4	1.10253042136908e-53	1.26245	0.632	0.516	3.75565962735162e-49	1_in_Reln/Satb1
Cspg5	1.14480030424202e-53	1.31028	0.58	0.446	3.89964775637003e-49	1_in_Reln/Satb1
Kat5	1.24080478105287e-53	0.63068	0.392	0.254	4.22667740617851e-49	1_in_Reln/Satb1
Aldh7a1	1.48112196459785e-53	1.24412	0.374	0.238	5.04529386020612e-49	1_in_Reln/Satb1
Rnf11	1.48631537094249e-53	2.78312	0.572	0.445	5.06298467957849e-49	1_in_Reln/Satb1
Efnb3	1.64753186998933e-53	0.693539	0.444	0.306	5.61215256193166e-49	1_in_Reln/Satb1
Ube2v2	1.69265919124383e-53	0.520901	0.557	0.424	5.76587426905297e-49	1_in_Reln/Satb1
Ptpn4	1.76430163470247e-53	2.95787	0.596	0.482	6.00991708845049e-49	1_in_Reln/Satb1
Zfp267	1.91931238689899e-53	1.20536	0.355	0.224	6.53794571473271e-49	1_in_Reln/Satb1
Esyt2	1.98765331825741e-53	4.44301	0.616	0.483	6.77074226331203e-49	1_in_Reln/Satb1
Mro	1.99932399147229e-53	0.316864	0.138	0.057	6.8104972445512e-49	1_in_Reln/Satb1
Clcn6	2.10754137730902e-53	0.272027	0.496	0.359	7.17912894766544e-49	1_in_Reln/Satb1
Map3k4	2.33131271949914e-53	0.394589	0.538	0.402	7.94138364770186e-49	1_in_Reln/Satb1
Gm5148	2.36422541699543e-53	0.546372	0.23	0.121	8.05349746045322e-49	1_in_Reln/Satb1
Cyp51	2.41184860819405e-53	3.78887	0.488	0.348	8.21572109895222e-49	1_in_Reln/Satb1
Cetn2	2.44737105009842e-53	2.47878	0.412	0.275	8.33672474505524e-49	1_in_Reln/Satb1
Gyg	2.64953411753813e-53	0.610983	0.324	0.194	9.02537301798187e-49	1_in_Reln/Satb1
Mbd5	2.71303668575602e-53	6.56487	0.659	0.557	9.24168816635932e-49	1_in_Reln/Satb1
Snx24	2.93565629128765e-53	1.5745	0.443	0.299	1.00000195906423e-48	1_in_Reln/Satb1
Kpna6	3.32267219638701e-53	1.15992	0.461	0.324	1.13183505697727e-48	1_in_Reln/Satb1
Ift88	3.6312587269755e-53	2.38762	0.522	0.379	1.23695197275693e-48	1_in_Reln/Satb1
Atrn	3.76776817701687e-53	1.30748	0.618	0.504	1.28345255181903e-48	1_in_Reln/Satb1
Capza2	3.94431582791597e-53	0.354484	0.567	0.428	1.3435917436213e-48	1_in_Reln/Satb1
1810030O07Rik	4.25114776453917e-53	2.5398	0.311	0.186	1.44811097451262e-48	1_in_Reln/Satb1
Nsdhl	4.32745267164549e-53	1.09386	0.341	0.211	1.47410347806932e-48	1_in_Reln/Satb1
Ptges3	4.74354433002281e-53	4.40507	0.582	0.456	1.61584094057897e-48	1_in_Reln/Satb1
Nlgn2	5.1525602818666e-53	0.695099	0.514	0.379	1.75516813441504e-48	1_in_Reln/Satb1
Sbf2	5.40892473718144e-53	1.90213	0.683	0.594	1.84249612247349e-48	1_in_Reln/Satb1
Arl14ep	5.44402509721553e-53	1.2815	0.407	0.273	1.8544527091155e-48	1_in_Reln/Satb1
Zmym4	6.0180866021721e-53	2.91107	0.661	0.544	2.0500010201639e-48	1_in_Reln/Satb1
9330185C12Rik	6.12218108365905e-53	3.98987	0.028	0.004	2.08545976433762e-48	1_in_Reln/Satb1
Tmem8b	6.31221457289677e-53	1.12291	0.396	0.258	2.15019277211156e-48	1_in_Reln/Satb1
Spcs3	6.50767604389577e-53	0.547485	0.36	0.225	2.21677476759266e-48	1_in_Reln/Satb1
Dennd1a	6.54552350936271e-53	3.73092	0.639	0.531	2.22966712822931e-48	1_in_Reln/Satb1
Lmna	6.56998151634517e-53	1.9434	0.288	0.166	2.23799850372782e-48	1_in_Reln/Satb1
Cdc42se2	7.19619826803605e-53	0.902704	0.486	0.348	2.4513129780238e-48	1_in_Reln/Satb1
Epn2	7.33787746684638e-53	0.858393	0.508	0.37	2.49957458030655e-48	1_in_Reln/Satb1
Trak2	7.7308708244004e-53	1.66392	0.446	0.306	2.63344383762375e-48	1_in_Reln/Satb1
1700123M08Rik	7.9075869976854e-53	4.93598	0.192	0.094	2.69364043489156e-48	1_in_Reln/Satb1
Dgka	7.92267774162386e-53	0.372182	0.247	0.134	2.69878094590675e-48	1_in_Reln/Satb1
Prdx1	8.6701293860937e-53	6.58967	0.415	0.276	2.95339287407896e-48	1_in_Reln/Satb1
Rbm26	8.67697822915124e-53	0.920207	0.632	0.508	2.95572586397808e-48	1_in_Reln/Satb1
Spag6l	9.25770473420758e-53	1.02052	0.324	0.194	3.15354454066047e-48	1_in_Reln/Satb1
Tmem106c	9.67981637069248e-53	0.443741	0.361	0.229	3.29733264851269e-48	1_in_Reln/Satb1
G6pdx	9.94474416095606e-53	0.796472	0.342	0.211	3.38757765098807e-48	1_in_Reln/Satb1
Dctn1	9.94757478463548e-53	6.09612	0.542	0.407	3.38854187463823e-48	1_in_Reln/Satb1
Asphd2	1.09763002420837e-52	1.0649	0.406	0.267	3.73896691446339e-48	1_in_Reln/Satb1
Hspd1	1.15301598727327e-52	9.41557	0.56	0.425	3.92763365904765e-48	1_in_Reln/Satb1
Zfp516	1.20888574862544e-52	0.453738	0.276	0.157	4.1179484141177e-48	1_in_Reln/Satb1
Exoc4	1.27133587643465e-52	5.34155	0.624	0.518	4.33067852948698e-48	1_in_Reln/Satb1
Rfk	1.33497820395835e-52	1.54144	0.431	0.291	4.54746975396373e-48	1_in_Reln/Satb1
Elovl4	1.4713817970833e-52	0.420092	0.459	0.319	5.01211495358455e-48	1_in_Reln/Satb1
Lclat1	1.49805506219582e-52	3.55678	0.468	0.335	5.10297476386385e-48	1_in_Reln/Satb1
Pde4a	1.52316324986354e-52	5.5789	0.578	0.446	5.18850329433517e-48	1_in_Reln/Satb1
Pbxip1	1.72699385405411e-52	0.291636	0.103	0.037	5.88283186444992e-48	1_in_Reln/Satb1
Ube2n	1.72744891373676e-52	1.92971	0.538	0.41	5.8843819797529e-48	1_in_Reln/Satb1
Pdxk	1.7728874708284e-52	4.25761	0.555	0.422	6.03916388062987e-48	1_in_Reln/Satb1
Snx29	1.77471651116035e-52	1.85508	0.549	0.419	6.04539432361661e-48	1_in_Reln/Satb1
Dnm1l	1.88403469484488e-52	5.38695	0.727	0.623	6.4177757845196e-48	1_in_Reln/Satb1
Selenot	1.90365341251816e-52	4.05561	0.551	0.421	6.48460498440185e-48	1_in_Reln/Satb1
Rlim	1.99870331541236e-52	0.961281	0.494	0.358	6.80838297362068e-48	1_in_Reln/Satb1
Zfp292	2.00735570179129e-52	1.07228	0.632	0.517	6.83785646258185e-48	1_in_Reln/Satb1
Xkr4	2.08198771634071e-52	1.49451	0.752	0.663	7.09208295694301e-48	1_in_Reln/Satb1
Acot13	2.08749756894648e-52	3.23242	0.432	0.292	7.11085171885929e-48	1_in_Reln/Satb1
Selenoi	2.14225383669293e-52	2.50379	0.497	0.361	7.29737346931081e-48	1_in_Reln/Satb1
Tceal9	2.15032624142509e-52	5.4393	0.57	0.433	7.32487130879042e-48	1_in_Reln/Satb1
Ppp1r11	2.20587883729325e-52	2.43888	0.517	0.373	7.51410567135573e-48	1_in_Reln/Satb1
Fig4	2.20828274527839e-52	1.87623	0.332	0.202	7.52229434351632e-48	1_in_Reln/Satb1
Chtop	2.2429695041431e-52	1.45463	0.505	0.365	7.64045131891307e-48	1_in_Reln/Satb1
Tbc1d14	2.30203444547599e-52	0.459087	0.378	0.244	7.84165013506941e-48	1_in_Reln/Satb1
Rtf1	2.42851550963715e-52	1.74424	0.623	0.505	8.27249523202799e-48	1_in_Reln/Satb1
Akirin2	2.50370298029698e-52	0.824873	0.47	0.329	8.52861383208363e-48	1_in_Reln/Satb1
Hmgn1	2.91253692873603e-52	3.28001	0.567	0.434	9.9212657940464e-48	1_in_Reln/Satb1
Ss18l1	2.92134219882734e-52	0.619347	0.426	0.291	9.95126006608545e-48	1_in_Reln/Satb1
Mkln1	3.35917647886051e-52	5.51643	0.621	0.504	1.14426987575904e-47	1_in_Reln/Satb1
Slbp	3.3877854650691e-52	0.832074	0.386	0.252	1.15401524082114e-47	1_in_Reln/Satb1
Pced1b	3.4466229912309e-52	0.443172	0.471	0.329	1.1740576557329e-47	1_in_Reln/Satb1
Ostm1	3.62939615499234e-52	0.43455	0.359	0.227	1.23631750623659e-47	1_in_Reln/Satb1
Usp32	3.79198357331642e-52	0.297899	0.613	0.495	1.29170128441451e-47	1_in_Reln/Satb1
Smarca5	4.20045966700027e-52	10.5687	0.577	0.455	1.43084458096697e-47	1_in_Reln/Satb1
Msrb2	4.46063298616633e-52	0.526686	0.283	0.161	1.5194700204077e-47	1_in_Reln/Satb1
Stard7	4.7115212228269e-52	2.19536	0.51	0.378	1.60493258934375e-47	1_in_Reln/Satb1
Ptk2	4.81717685467314e-52	0.630549	0.578	0.451	1.64092312377586e-47	1_in_Reln/Satb1
Memo1	5.26404246786451e-52	3.97864	0.497	0.354	1.79314342625337e-47	1_in_Reln/Satb1
Tcte2	5.4665566098981e-52	0.730152	0.48	0.338	1.86212784359569e-47	1_in_Reln/Satb1
Zfp942	5.66289618781229e-52	1.1831	0.398	0.26	1.92900895741638e-47	1_in_Reln/Satb1
Csnk1d	7.19933316574106e-52	1.08395	0.479	0.335	2.45238084957803e-47	1_in_Reln/Satb1
Araf	7.56016297133314e-52	7.90297	0.65	0.532	2.57529391455492e-47	1_in_Reln/Satb1
Lyst	8.226359558702e-52	2.98748	0.557	0.417	2.80222712007625e-47	1_in_Reln/Satb1
Ccdc91	8.72135511481244e-52	0.774211	0.423	0.29	2.97084240630971e-47	1_in_Reln/Satb1
Ergic1	9.33964626532889e-52	0.587611	0.514	0.374	3.18145710382163e-47	1_in_Reln/Satb1
Ccnh	9.52638985479708e-52	0.29947	0.608	0.486	3.24506944013808e-47	1_in_Reln/Satb1
Rheb	1.15420144249637e-51	3.83925	0.56	0.428	3.93167179371965e-47	1_in_Reln/Satb1
Unc13a	1.18952101605074e-51	0.287122	0.532	0.403	4.05198438907523e-47	1_in_Reln/Satb1
Hdlbp	1.19401943203686e-51	3.28011	0.538	0.406	4.06730779329035e-47	1_in_Reln/Satb1
Tnpo2	1.3131984189826e-51	1.04076	0.447	0.31	4.47327909442233e-47	1_in_Reln/Satb1
Amfr	1.39370089450973e-51	0.585965	0.505	0.368	4.74750272705796e-47	1_in_Reln/Satb1
Gm31698	1.61432193463568e-51	0.254243	0.047	0.01	5.49902623814298e-47	1_in_Reln/Satb1
Slc5a3	1.6747964804935e-51	6.0875	0.497	0.355	5.70502673115306e-47	1_in_Reln/Satb1
Trp53bp1	2.17508349744307e-51	1.97864	0.604	0.479	7.40920442569008e-47	1_in_Reln/Satb1
Ube2j1	2.17852148651265e-51	1.31437	0.506	0.365	7.42091559165668e-47	1_in_Reln/Satb1
Rap2c	2.25535094931e-51	0.895987	0.27	0.154	7.68262747372958e-47	1_in_Reln/Satb1
Sigmar1	2.3701835702378e-51	1.91248	0.353	0.222	8.07379331365803e-47	1_in_Reln/Satb1
Zfp275	2.67327409088899e-51	0.486337	0.285	0.164	9.10624086320425e-47	1_in_Reln/Satb1
Bcor	2.73926039331623e-51	0.637172	0.369	0.235	9.33101660379241e-47	1_in_Reln/Satb1
Sept8	3.40315231763627e-51	1.38042	0.523	0.394	1.15924980547962e-46	1_in_Reln/Satb1
Ubqln4	3.45843090554112e-51	1.46783	0.416	0.281	1.17807990366353e-46	1_in_Reln/Satb1
Prmt7	3.58652071204218e-51	0.695932	0.4	0.264	1.22171241535005e-46	1_in_Reln/Satb1
Kmt5a	3.59366489128692e-51	1.25707	0.423	0.29	1.22414600856798e-46	1_in_Reln/Satb1
Birc6	3.65271486171998e-51	6.26624	0.685	0.575	1.24426079049629e-46	1_in_Reln/Satb1
Zfp944	3.92079810782436e-51	0.372294	0.327	0.199	1.33558066744929e-46	1_in_Reln/Satb1
Trim46	4.43920980831148e-51	0.805997	0.531	0.389	1.51217242910322e-46	1_in_Reln/Satb1
Lmbr1	4.90582637550781e-51	3.80768	0.549	0.416	1.67112069655298e-46	1_in_Reln/Satb1
Pgap2	4.93510027292032e-51	0.455097	0.359	0.222	1.68109255696758e-46	1_in_Reln/Satb1
Myo18a	5.17142546807947e-51	2.12157	0.536	0.407	1.76159437144659e-46	1_in_Reln/Satb1
Atp6v1g2	5.82573340272169e-51	2.19818	0.624	0.503	1.98447782630312e-46	1_in_Reln/Satb1
Rsu1	6.48044085402313e-51	1.49726	0.324	0.199	2.20749737251444e-46	1_in_Reln/Satb1
Ireb2	6.55962883279013e-51	0.435277	0.494	0.36	2.23447196560163e-46	1_in_Reln/Satb1
Kazald1	6.66306738482273e-51	0.723634	0.193	0.095	2.26970727396602e-46	1_in_Reln/Satb1
Map1lc3a	6.85870560490167e-51	2.49344	0.585	0.458	2.3363494772537e-46	1_in_Reln/Satb1
Hnrnpk	6.95338089566096e-51	1.21633	0.578	0.452	2.36859966829795e-46	1_in_Reln/Satb1
Fbxw4	7.30513236654361e-51	0.689427	0.495	0.363	2.48842028933941e-46	1_in_Reln/Satb1
Ssh2	7.55325932527372e-51	1.54353	0.672	0.568	2.57294225656124e-46	1_in_Reln/Satb1
Tmem183a	8.07532075165932e-51	0.623513	0.483	0.34	2.75077726084523e-46	1_in_Reln/Satb1
Xpo1	8.53790784642055e-51	5.31137	0.522	0.391	2.9083529288047e-46	1_in_Reln/Satb1
Taok3	9.1317958704031e-51	4.39161	0.616	0.497	3.11065494529411e-46	1_in_Reln/Satb1
Arid2	9.14108643488004e-51	0.393621	0.527	0.394	3.11381968317754e-46	1_in_Reln/Satb1
Cntln	9.99860358879855e-51	1.84943	0.505	0.372	3.40592432648834e-46	1_in_Reln/Satb1
Fosb	1.05959905495868e-50	0.5013	0.052	0.012	3.60941822081126e-46	1_in_Reln/Satb1
Pten	1.1215924590315e-50	4.30273	0.58	0.453	3.82059255244489e-46	1_in_Reln/Satb1
Chodl	1.27808510469774e-50	0.397809	0.053	0.013	4.35366910064237e-46	1_in_Reln/Satb1
Irak1	1.28095048584476e-50	1.70198	0.443	0.308	4.36342973498159e-46	1_in_Reln/Satb1
D630045J12Rik	1.28405239000612e-50	24.2419	0.523	0.378	4.37399606131684e-46	1_in_Reln/Satb1
Trappc13	1.29113554977756e-50	0.892483	0.496	0.353	4.39812413676229e-46	1_in_Reln/Satb1
Clptm1l	1.43997961316237e-50	1.48185	0.357	0.226	4.90514655427631e-46	1_in_Reln/Satb1
Igip	1.54794476660679e-50	0.880025	0.536	0.409	5.27291905296937e-46	1_in_Reln/Satb1
Kdm6a	1.74299440888105e-50	1.73332	0.49	0.356	5.9373361544124e-46	1_in_Reln/Satb1
Tvp23a	1.85470092566429e-50	1.7157	0.423	0.285	6.31785323318283e-46	1_in_Reln/Satb1
Arf4	2.05532792827539e-50	1.28148	0.536	0.4	7.0012690548773e-46	1_in_Reln/Satb1
Cfap61	2.41750313258026e-50	1.35373	0.096	0.034	8.2349826708214e-46	1_in_Reln/Satb1
Msl1	2.59689710777326e-50	1.36868	0.558	0.426	8.84607030791883e-46	1_in_Reln/Satb1
Fam160a2	2.62326481374213e-50	1.19979	0.449	0.313	8.9358892615312e-46	1_in_Reln/Satb1
Gm48742	2.6642382430588e-50	0.582439	0.267	0.153	9.07546115115551e-46	1_in_Reln/Satb1
Snx27	2.82402576106027e-50	0.287907	0.573	0.446	9.61976135247572e-46	1_in_Reln/Satb1
Wbp4	2.92087446929311e-50	0.278365	0.596	0.468	9.94966679220005e-46	1_in_Reln/Satb1
Stimate	2.98869216545039e-50	1.22412	0.38	0.249	1.01806809923902e-45	1_in_Reln/Satb1
Ctbp2	3.38176075049944e-50	1.30273	0.461	0.325	1.15196298205013e-45	1_in_Reln/Satb1
Glrx5	3.48247421133883e-50	2.98354	0.531	0.391	1.18627001535046e-45	1_in_Reln/Satb1
Mta3	3.51644117031713e-50	0.358224	0.488	0.355	1.19784052025683e-45	1_in_Reln/Satb1
Alkbh8	3.54359216750963e-50	0.487954	0.532	0.397	1.20708923594048e-45	1_in_Reln/Satb1
Ncoa4	3.63989344918274e-50	10.7318	0.409	0.276	1.23989330452961e-45	1_in_Reln/Satb1
Coa5	3.84658571296475e-50	0.304508	0.365	0.233	1.31030095726431e-45	1_in_Reln/Satb1
Srp68	4.04753928646017e-50	2.54351	0.433	0.295	1.37875378253979e-45	1_in_Reln/Satb1
Hivep2	4.04985606380742e-50	2.6187	0.628	0.528	1.37954296957536e-45	1_in_Reln/Satb1
Ube2z	4.10562318850214e-50	3.39822	0.435	0.299	1.39853948293137e-45	1_in_Reln/Satb1
Prcd	4.89388339484376e-50	0.325329	0.191	0.095	1.66705243961958e-45	1_in_Reln/Satb1
Ackr3	4.92602441004355e-50	0.473548	0.035	0.006	1.67800095503723e-45	1_in_Reln/Satb1
Ckap5	5.2163983596987e-50	1.76055	0.623	0.494	1.77691393724777e-45	1_in_Reln/Satb1
Eif2s3x	5.23895468956506e-50	1.79723	0.491	0.357	1.78459752545344e-45	1_in_Reln/Satb1
Pdia6	5.31681570587107e-50	5.02565	0.448	0.311	1.81112010204792e-45	1_in_Reln/Satb1
Lmbrd2	5.34866802534719e-50	1.29977	0.517	0.388	1.82197027615427e-45	1_in_Reln/Satb1
Gde1	5.68008912782704e-50	1.37269	0.541	0.404	1.934865560503e-45	1_in_Reln/Satb1
Phf3	6.50670086501097e-50	1.2261	0.622	0.494	2.21644258265734e-45	1_in_Reln/Satb1
Tmem246	6.77151398110189e-50	1.95658	0.506	0.374	2.30664852252255e-45	1_in_Reln/Satb1
Copb2	7.38576027977451e-50	1.24264	0.358	0.23	2.51588538170239e-45	1_in_Reln/Satb1
Vcpip1	7.55189956812486e-50	2.02284	0.487	0.355	2.57247906888605e-45	1_in_Reln/Satb1
Abcg1	8.36102023625287e-50	0.633907	0.469	0.333	2.84809793327718e-45	1_in_Reln/Satb1
Fam117b	9.14063508284288e-50	1.29771	0.542	0.409	3.1136659346196e-45	1_in_Reln/Satb1
Ece2	9.33325178114333e-50	4.95136	0.546	0.41	3.17927888672866e-45	1_in_Reln/Satb1
Actn4	1.02016739294836e-49	1.88129	0.449	0.309	3.4750982073393e-45	1_in_Reln/Satb1
Clcn7	1.04389323506059e-49	0.911599	0.342	0.215	3.5559179159104e-45	1_in_Reln/Satb1
Wipi2	1.10984703656009e-49	1.65458	0.494	0.36	3.78058294533829e-45	1_in_Reln/Satb1
Vps26b	1.25694686022715e-49	1.33541	0.393	0.26	4.28166378467778e-45	1_in_Reln/Satb1
Gm28050	1.33085563752758e-49	0.777055	0.285	0.167	4.53342664367396e-45	1_in_Reln/Satb1
Nyap1	1.4475452715425e-49	1.71256	0.482	0.348	4.93091821298237e-45	1_in_Reln/Satb1
Creb1	1.52209734470348e-49	2.24889	0.5	0.365	5.18487239499795e-45	1_in_Reln/Satb1
Tmem67	1.5479160140594e-49	0.652019	0.356	0.225	5.27282111029193e-45	1_in_Reln/Satb1
Gm11837	1.55680122622599e-49	0.290954	0.086	0.029	5.30308769701622e-45	1_in_Reln/Satb1
Lsm14b	1.59489450582495e-49	0.580785	0.315	0.192	5.43284864464213e-45	1_in_Reln/Satb1
Rexo2	1.6170597703926e-49	0.723821	0.431	0.299	5.50835240186537e-45	1_in_Reln/Satb1
Tmem127	1.68625353871789e-49	2.51113	0.492	0.366	5.74405405428863e-45	1_in_Reln/Satb1
Rtbdn	1.80334374904985e-49	0.405412	0.275	0.158	6.14291014676342e-45	1_in_Reln/Satb1
Hnrnpa2b1	1.83720012727109e-49	6.07003	0.82	0.739	6.25823851353623e-45	1_in_Reln/Satb1
Lancl2	1.98939226139494e-49	1.37697	0.444	0.307	6.77666579921572e-45	1_in_Reln/Satb1
Nmd3	2.0553733073482e-49	0.709292	0.403	0.268	7.00142363415092e-45	1_in_Reln/Satb1
Plec	2.10096215598176e-49	1.3338	0.403	0.266	7.15671748813625e-45	1_in_Reln/Satb1
Kdm5b	2.19873356724311e-49	3.0758	0.546	0.417	7.48976602345693e-45	1_in_Reln/Satb1
Tasp1	2.20899320989391e-49	2.28751	0.535	0.402	7.52471447018263e-45	1_in_Reln/Satb1
Rala	2.22657677103627e-49	0.621721	0.533	0.404	7.58461111285794e-45	1_in_Reln/Satb1
Tmem185a	2.25686651578419e-49	0.981338	0.361	0.232	7.68779009936725e-45	1_in_Reln/Satb1
Gcfc2	2.46660752405128e-49	0.473463	0.272	0.156	8.40225186992828e-45	1_in_Reln/Satb1
Pitpnb	2.53140120028697e-49	0.999248	0.512	0.376	8.62296504865752e-45	1_in_Reln/Satb1
Vps29	2.54239202239872e-49	0.303339	0.527	0.391	8.660404185099e-45	1_in_Reln/Satb1
Cdc42bpa	2.80122082243252e-49	11.0657	0.733	0.651	9.54207860953414e-45	1_in_Reln/Satb1
Nipal3	2.87464270316851e-49	3.32751	0.479	0.338	9.79218290407321e-45	1_in_Reln/Satb1
Abcc1	2.91428792972923e-49	1.01885	0.375	0.244	9.92723040382964e-45	1_in_Reln/Satb1
Spg20	2.93622515444377e-49	0.686034	0.341	0.214	1.00019573660972e-44	1_in_Reln/Satb1
Nmt1	2.93791586653507e-49	1.27933	0.494	0.357	1.00077166077651e-44	1_in_Reln/Satb1
Ythdf2	2.94439788148883e-49	0.413906	0.441	0.306	1.00297969435035e-44	1_in_Reln/Satb1
Rnf13	3.02418369849537e-49	1.54534	0.517	0.376	1.03015793505546e-44	1_in_Reln/Satb1
Slc35a5	3.08715836252668e-49	0.704225	0.349	0.22	1.05160962461109e-44	1_in_Reln/Satb1
Clrn1	3.09169944951712e-49	1.45262	0.041	0.008	1.05315650048351e-44	1_in_Reln/Satb1
Alms1	3.24148253732501e-49	0.664893	0.485	0.35	1.10417861151439e-44	1_in_Reln/Satb1
Cluh	3.51548366031582e-49	0.679702	0.445	0.311	1.19751435404998e-44	1_in_Reln/Satb1
Wdyhv1	3.66503297742864e-49	0.683142	0.322	0.195	1.24845683343129e-44	1_in_Reln/Satb1
Tecpr2	3.75515934498198e-49	1.4166	0.44	0.305	1.27915747927466e-44	1_in_Reln/Satb1
Trpc4ap	3.8245068328159e-49	1.59572	0.578	0.451	1.30278000753041e-44	1_in_Reln/Satb1
Ap1g1	4.0463829479404e-49	3.82407	0.533	0.402	1.37835988738642e-44	1_in_Reln/Satb1
Kpnb1	4.22997786571169e-49	1.42796	0.499	0.365	1.44089966017603e-44	1_in_Reln/Satb1
Sbno1	4.30373279608369e-49	5.03949	0.663	0.553	1.46602353965795e-44	1_in_Reln/Satb1
Sec22c	4.45435990298067e-49	0.779223	0.287	0.171	1.51733315735133e-44	1_in_Reln/Satb1
Miga1	4.73172243802063e-49	1.27749	0.571	0.448	1.61181393128735e-44	1_in_Reln/Satb1
Fsd1l	4.94659413592742e-49	1.81819	0.54	0.41	1.68500782646232e-44	1_in_Reln/Satb1
Gfpt1	5.76099235746942e-49	2.48322	0.527	0.399	1.96242443664838e-44	1_in_Reln/Satb1
Mtf2	5.9162955632874e-49	1.03528	0.658	0.544	2.01532692067822e-44	1_in_Reln/Satb1
Zbtb14	6.07763601119428e-49	0.383669	0.295	0.177	2.07028593085322e-44	1_in_Reln/Satb1
Smad4	6.13727419607228e-49	1.35778	0.472	0.337	2.09060108215006e-44	1_in_Reln/Satb1
Nufip2	6.19295766370807e-49	3.48706	0.638	0.52	2.10956909856552e-44	1_in_Reln/Satb1
Stk25	6.41375522707528e-49	4.13591	0.544	0.416	2.18478158055092e-44	1_in_Reln/Satb1
Ubl4a	6.75348024369403e-49	0.61967	0.361	0.234	2.30050551021193e-44	1_in_Reln/Satb1
Tm9sf4	7.05269086648073e-49	2.16558	0.569	0.443	2.402428616758e-44	1_in_Reln/Satb1
Cct4	7.06896714391841e-49	0.341194	0.469	0.334	2.40797296790437e-44	1_in_Reln/Satb1
Ankrd17	7.13642610306024e-49	2.42105	0.638	0.54	2.43095218774644e-44	1_in_Reln/Satb1
Klhl7	7.28979032119857e-49	1.41754	0.583	0.458	2.48319417501308e-44	1_in_Reln/Satb1
Hdx	7.55637129408229e-49	2.46837	0.45	0.313	2.57400231761619e-44	1_in_Reln/Satb1
Tbck	7.76260483121745e-49	1.74816	0.528	0.389	2.64425370970591e-44	1_in_Reln/Satb1
Synrg	8.05009475741295e-49	2.89032	0.557	0.434	2.74218427816515e-44	1_in_Reln/Satb1
Tmem64	8.45851296393459e-49	0.315526	0.357	0.227	2.88130785603468e-44	1_in_Reln/Satb1
Ppp4r4	8.70305927466926e-49	0.522601	0.381	0.249	2.96461011132334e-44	1_in_Reln/Satb1
Fbxo41	8.82994683982382e-49	2.7376	0.519	0.387	3.00783309151758e-44	1_in_Reln/Satb1
Uba5	9.37206002581186e-49	1.52969	0.528	0.392	3.19249852719255e-44	1_in_Reln/Satb1
Asah1	1.10734176992686e-48	0.502511	0.501	0.368	3.77204900507885e-44	1_in_Reln/Satb1
Stard3nl	1.18487332439379e-48	1.90483	0.518	0.383	4.036152492215e-44	1_in_Reln/Satb1
Arhgap42	1.2069559781066e-48	0.321286	0.263	0.148	4.11137484382233e-44	1_in_Reln/Satb1
Clptm1	1.28125976751215e-48	0.341013	0.483	0.349	4.36448327205338e-44	1_in_Reln/Satb1
Ift74	1.29604522042522e-48	4.6211	0.454	0.318	4.41484843885647e-44	1_in_Reln/Satb1
Coprs	1.31066558854328e-48	1.27309	0.496	0.365	4.46465126081384e-44	1_in_Reln/Satb1
Adk	1.32203112986103e-48	1.60571	0.537	0.404	4.50336684075862e-44	1_in_Reln/Satb1
Cdk9	1.36255049988645e-48	0.624344	0.379	0.249	4.64139202281319e-44	1_in_Reln/Satb1
Lrrc4b	1.44200386108298e-48	0.86976	0.54	0.403	4.91204195239307e-44	1_in_Reln/Satb1
Atp9b	1.51794418088548e-48	0.521808	0.588	0.467	5.17072505776829e-44	1_in_Reln/Satb1
Hnrnph2	1.63662256697413e-48	1.57997	0.501	0.36	5.57499111214068e-44	1_in_Reln/Satb1
Bmpr1a	1.67833603529238e-48	0.694476	0.516	0.382	5.71708387061997e-44	1_in_Reln/Satb1
R3hdm2	1.67865271950568e-48	0.368767	0.665	0.568	5.71816262372415e-44	1_in_Reln/Satb1
Hspbp1	1.86329870809815e-48	0.517017	0.389	0.259	6.34714071926554e-44	1_in_Reln/Satb1
Cap2	2.16475605835902e-48	1.4796	0.558	0.419	7.37402503719417e-44	1_in_Reln/Satb1
Cstf3	2.18646865875661e-48	3.87782	0.648	0.523	7.44798683918851e-44	1_in_Reln/Satb1
Cnot2	2.30723757611249e-48	2.67705	0.559	0.433	7.8593740792696e-44	1_in_Reln/Satb1
Atp6v0a2	2.30985599246339e-48	0.521062	0.399	0.268	7.86829345272729e-44	1_in_Reln/Satb1
Mfn2	2.43420135161664e-48	1.27448	0.522	0.387	8.29186348414693e-44	1_in_Reln/Satb1
Capn2	2.47093731640662e-48	2.45421	0.444	0.302	8.4170008746075e-44	1_in_Reln/Satb1
Armc9	2.52490962973049e-48	0.863008	0.532	0.404	8.60085216271396e-44	1_in_Reln/Satb1
Cr1l	2.63893820340943e-48	0.800932	0.34	0.212	8.98927909609389e-44	1_in_Reln/Satb1
Agpat5	2.70185746026521e-48	2.22552	0.494	0.362	9.2036072526474e-44	1_in_Reln/Satb1
Bcorl1	2.77823735639948e-48	1.46018	0.305	0.186	9.46378773083919e-44	1_in_Reln/Satb1
Gskip	2.81517603324075e-48	1.50754	0.428	0.297	9.58961563963131e-44	1_in_Reln/Satb1
Sh3pxd2b	2.87204248753795e-48	0.638019	0.206	0.107	9.78332552954927e-44	1_in_Reln/Satb1
Commd8	3.10009742679746e-48	0.639679	0.355	0.227	1.05601718746429e-43	1_in_Reln/Satb1
Fam19a1	3.14115171200814e-48	0.468084	0.174	0.085	1.07000191917845e-43	1_in_Reln/Satb1
Dnajb6	3.42627726551052e-48	4.01427	0.572	0.439	1.1671270877235e-43	1_in_Reln/Satb1
Ubxn7	3.5040573822323e-48	1.22183	0.506	0.373	1.19362210668361e-43	1_in_Reln/Satb1
Chid1	3.52288488531312e-48	0.43682	0.38	0.248	1.20003550733306e-43	1_in_Reln/Satb1
Rbbp7	3.54035506881939e-48	1.37532	0.477	0.343	1.20598655064264e-43	1_in_Reln/Satb1
Lemd3	3.81717052708411e-48	0.908449	0.474	0.331	1.30028096834593e-43	1_in_Reln/Satb1
Ddx1	3.85939635210962e-48	2.99053	0.552	0.419	1.31466477338262e-43	1_in_Reln/Satb1
Abl2	4.10506859418852e-48	2.77081	0.509	0.376	1.39835056592438e-43	1_in_Reln/Satb1
Pde12	4.22821090278275e-48	0.620424	0.251	0.142	1.44029776192391e-43	1_in_Reln/Satb1
Jpt1	4.2620130568374e-48	0.342929	0.456	0.316	1.45181212768109e-43	1_in_Reln/Satb1
Chmp7	4.53353651141404e-48	0.262389	0.393	0.259	1.54430387724808e-43	1_in_Reln/Satb1
Ncan	4.96023443706568e-48	0.384747	0.293	0.175	1.68965425864205e-43	1_in_Reln/Satb1
Bola3	5.0692846393319e-48	3.67011	0.471	0.336	1.72680111954202e-43	1_in_Reln/Satb1
Stk3	5.14333077653162e-48	0.263317	0.496	0.364	1.75202419571773e-43	1_in_Reln/Satb1
Styk1	5.38684464892062e-48	0.398425	0.051	0.013	1.83497476120832e-43	1_in_Reln/Satb1
Stox2	5.5925649668507e-48	3.68301	0.626	0.519	1.90505133030802e-43	1_in_Reln/Satb1
Ubap2l	5.89114797059109e-48	0.423177	0.586	0.461	2.00676064470215e-43	1_in_Reln/Satb1
Mgat1	6.1874182636592e-48	1.06868	0.375	0.246	2.10768215733287e-43	1_in_Reln/Satb1
Crkl	6.32033130499399e-48	0.574753	0.456	0.322	2.15295765573315e-43	1_in_Reln/Satb1
Kcmf1	6.44879525418384e-48	1.96486	0.546	0.417	2.19671761538518e-43	1_in_Reln/Satb1
Mgat3	6.9581718190197e-48	1.60144	0.49	0.358	2.37023164843087e-43	1_in_Reln/Satb1
Shoc2	7.09381023004113e-48	2.89143	0.544	0.411	2.41643551676121e-43	1_in_Reln/Satb1
Ddb1	7.69285789330225e-48	3.32068	0.478	0.343	2.62049511277448e-43	1_in_Reln/Satb1
Rictor	7.8105377645342e-48	1.02191	0.549	0.422	2.66058158411093e-43	1_in_Reln/Satb1
Klhl8	7.90815714773511e-48	0.611905	0.347	0.225	2.69383465080449e-43	1_in_Reln/Satb1
Rad21	8.59106036788123e-48	0.563998	0.505	0.37	2.92645880371506e-43	1_in_Reln/Satb1
Fam49b	9.22063968279872e-48	5.55678	0.613	0.513	3.14091870154856e-43	1_in_Reln/Satb1
Rubcn	9.45676137678785e-48	2.3314	0.485	0.351	3.22135119538901e-43	1_in_Reln/Satb1
Zcrb1	1.08500733356547e-47	3.47684	0.596	0.482	3.69596898105742e-43	1_in_Reln/Satb1
Rhoq	1.0966787391972e-47	2.17046	0.443	0.312	3.73572645720135e-43	1_in_Reln/Satb1
Ttyh3	1.18116044238389e-47	3.08745	0.463	0.333	4.02350493093649e-43	1_in_Reln/Satb1
Rassf5	1.22711391750431e-47	1.24454	0.338	0.212	4.1800408485867e-43	1_in_Reln/Satb1
Armcx1	1.40477317103833e-47	2.45324	0.509	0.382	4.78521932982497e-43	1_in_Reln/Satb1
Chst10	1.4868947191298e-47	0.700794	0.438	0.301	5.06495817124374e-43	1_in_Reln/Satb1
Ankrd55	1.48860349412168e-47	18.7853	0.572	0.453	5.0707789423761e-43	1_in_Reln/Satb1
Rasl10b	1.58656714437281e-47	0.283909	0.296	0.178	5.40448232059153e-43	1_in_Reln/Satb1
Serpinb6a	1.64343844064002e-47	0.306286	0.46	0.319	5.59820870419617e-43	1_in_Reln/Satb1
Xpo7	1.75142760565005e-47	1.31758	0.589	0.474	5.96606299588634e-43	1_in_Reln/Satb1
Mrps14	1.7593111711434e-47	0.42626	0.518	0.384	5.99291757338288e-43	1_in_Reln/Satb1
Sema4f	1.79594871984545e-47	1.09415	0.347	0.221	6.11771971928156e-43	1_in_Reln/Satb1
Nono	1.84123735201247e-47	0.619358	0.505	0.376	6.27199091589528e-43	1_in_Reln/Satb1
Mob4	1.88920160873591e-47	0.327559	0.552	0.432	6.43537635999801e-43	1_in_Reln/Satb1
Sfr1	1.89863785275637e-47	0.788865	0.507	0.373	6.46751998162931e-43	1_in_Reln/Satb1
N4bp1	1.9629224372472e-47	0.47295	0.525	0.395	6.68649899023886e-43	1_in_Reln/Satb1
Foxn2	1.96925456122776e-47	0.632548	0.201	0.105	6.70806873736624e-43	1_in_Reln/Satb1
Pip4p1	1.98059995833941e-47	0.731273	0.405	0.271	6.74671569808736e-43	1_in_Reln/Satb1
Cacybp	2.06184409272193e-47	3.53376	0.556	0.426	7.02346571744799e-43	1_in_Reln/Satb1
Sugp2	2.08268396836823e-47	0.715969	0.49	0.358	7.09445466984953e-43	1_in_Reln/Satb1
Derl1	2.19465408806981e-47	0.438926	0.407	0.276	7.47586968560101e-43	1_in_Reln/Satb1
Cdkal1	2.33438962043961e-47	4.35301	0.548	0.418	7.95186480306548e-43	1_in_Reln/Satb1
Efcab2	2.43147482539349e-47	0.865906	0.461	0.326	8.28257584522039e-43	1_in_Reln/Satb1
Slmap	2.51247878598179e-47	2.44498	0.56	0.441	8.55850773656836e-43	1_in_Reln/Satb1
Ptbp2	2.59922312982336e-47	1.02581	0.599	0.484	8.85399366943028e-43	1_in_Reln/Satb1
Slf1	2.68168589741456e-47	4.29146	0.592	0.47	9.13489484095296e-43	1_in_Reln/Satb1
Snu13	2.71388555463165e-47	0.456389	0.517	0.381	9.24457975329725e-43	1_in_Reln/Satb1
Armcx4	2.79528829772967e-47	1.08085	0.422	0.291	9.52187005738635e-43	1_in_Reln/Satb1
Xkr6	2.8513335921917e-47	4.42358	0.597	0.478	9.7127827484418e-43	1_in_Reln/Satb1
1700066M21Rik	2.87441702679088e-47	0.383372	0.221	0.119	9.79141416006046e-43	1_in_Reln/Satb1
Pink1	2.87887858739924e-47	0.397118	0.502	0.368	9.80661202011679e-43	1_in_Reln/Satb1
Lztfl1	2.97105081667835e-47	0.699366	0.56	0.43	1.01205875019331e-42	1_in_Reln/Satb1
Suds3	2.99033566213394e-47	1.66063	0.488	0.356	1.01862793994931e-42	1_in_Reln/Satb1
Gna13	3.00104971142897e-47	0.380457	0.336	0.212	1.02227757370116e-42	1_in_Reln/Satb1
Abcc5	3.06566102362888e-47	0.694068	0.647	0.536	1.04428677108894e-42	1_in_Reln/Satb1
Dnal1	3.07449624267644e-47	1.5534	0.503	0.372	1.0472964001053e-42	1_in_Reln/Satb1
Gm49797	3.44385830020353e-47	1.58311	0.486	0.351	1.17311589138133e-42	1_in_Reln/Satb1
Chpf	3.6309121307649e-47	0.903323	0.373	0.247	1.23683390822375e-42	1_in_Reln/Satb1
Fam171a2	3.8476359159684e-47	2.0647	0.392	0.265	1.31065869841548e-42	1_in_Reln/Satb1
Pacs2	3.89234326421856e-47	0.587693	0.46	0.328	1.32588780952341e-42	1_in_Reln/Satb1
Sept6	3.98597289711939e-47	1.3783	0.507	0.375	1.35778180767475e-42	1_in_Reln/Satb1
Gnb2	4.0062215303742e-47	0.637478	0.51	0.382	1.36467930210667e-42	1_in_Reln/Satb1
Ero1l	4.23058885325091e-47	0.400495	0.486	0.362	1.44110778697139e-42	1_in_Reln/Satb1
Faf1	4.50639524329327e-47	2.09461	0.633	0.522	1.53505847567542e-42	1_in_Reln/Satb1
Jak2	4.68847996301243e-47	1.55768	0.392	0.263	1.59708381460056e-42	1_in_Reln/Satb1
Cul1	5.02059785110663e-47	2.8766	0.615	0.496	1.71021645200096e-42	1_in_Reln/Satb1
Ccpg1	5.15192846926636e-47	1.44757	0.479	0.351	1.75495291377089e-42	1_in_Reln/Satb1
Appl1	5.64685434354166e-47	2.42348	0.63	0.511	1.92354446358403e-42	1_in_Reln/Satb1
Chst11	5.77362870238146e-47	2.59768	0.412	0.278	1.96672888117922e-42	1_in_Reln/Satb1
Tkt	5.83321483841106e-47	0.863168	0.448	0.317	1.98702630255634e-42	1_in_Reln/Satb1
Castor2	5.87806140756308e-47	3.68538	0.543	0.416	2.00230283787229e-42	1_in_Reln/Satb1
Hspa13	6.17367604024093e-47	1.12192	0.434	0.303	2.10300100634767e-42	1_in_Reln/Satb1
Pdxp	6.31378589670478e-47	1.98618	0.52	0.387	2.15072802785352e-42	1_in_Reln/Satb1
Dph6	6.84506341530801e-47	5.73517	0.476	0.343	2.33170240179052e-42	1_in_Reln/Satb1
Pcnx4	8.68666197013612e-47	1.28293	0.445	0.31	2.95902453350717e-42	1_in_Reln/Satb1
Adss	9.19954507350551e-47	1.05971	0.556	0.435	3.13373303383892e-42	1_in_Reln/Satb1
Pold3	9.32401755283638e-47	0.351819	0.361	0.233	3.17613333919819e-42	1_in_Reln/Satb1
Chordc1	9.41983380938481e-47	5.94752	0.588	0.472	3.20877218882884e-42	1_in_Reln/Satb1
Rnf41	9.83317142365387e-47	0.655957	0.46	0.329	3.34957151375345e-42	1_in_Reln/Satb1
Akap9	9.84690460617946e-47	2.42278	0.797	0.722	3.35424958504897e-42	1_in_Reln/Satb1
Nudt19	1.05877851022292e-46	2.07372	0.458	0.327	3.60662311722336e-42	1_in_Reln/Satb1
Cpeb3	1.06593279682868e-46	0.368523	0.692	0.589	3.63099347911721e-42	1_in_Reln/Satb1
Prkar2a	1.20661879520949e-46	4.67132	0.552	0.429	4.11022626400162e-42	1_in_Reln/Satb1
Timm9	1.22502338237993e-46	0.304078	0.65	0.53	4.172919649739e-42	1_in_Reln/Satb1
Tdrp	1.2319616450227e-46	0.26952	0.187	0.094	4.19655414760532e-42	1_in_Reln/Satb1
Atxn7l3b	1.2557350943023e-46	1.67022	0.61	0.489	4.27753602523135e-42	1_in_Reln/Satb1
Npc1	1.28648373160038e-46	0.580114	0.402	0.27	4.38227818332355e-42	1_in_Reln/Satb1
Snx17	1.30130547884165e-46	0.964653	0.39	0.26	4.43276698312621e-42	1_in_Reln/Satb1
Gapvd1	1.38621731006586e-46	1.86482	0.616	0.515	4.72201064500835e-42	1_in_Reln/Satb1
Fam210a	1.4778297167625e-46	0.462672	0.393	0.265	5.03407914717978e-42	1_in_Reln/Satb1
Gak	1.59501129929454e-46	0.813626	0.464	0.331	5.43324648991693e-42	1_in_Reln/Satb1
Armcx3	1.63647024348845e-46	4.21183	0.445	0.315	5.57447223741905e-42	1_in_Reln/Satb1
Emc1	1.71701198176929e-46	0.538721	0.405	0.272	5.84882961469891e-42	1_in_Reln/Satb1
Arsa	1.72444938283829e-46	0.290172	0.252	0.143	5.87416437770035e-42	1_in_Reln/Satb1
Cpne1	1.72620250158644e-46	1.07942	0.435	0.299	5.88013620140403e-42	1_in_Reln/Satb1
Jkamp	1.7660741265457e-46	0.316725	0.526	0.401	6.01595490466526e-42	1_in_Reln/Satb1
Dipk1b	1.82564838268165e-46	1.40385	0.434	0.307	6.21888865076677e-42	1_in_Reln/Satb1
Prkaa1	1.94699428359284e-46	0.292784	0.355	0.232	6.63224132763065e-42	1_in_Reln/Satb1
Hectd2	1.95876058393235e-46	0.450575	0.392	0.259	6.67232205310716e-42	1_in_Reln/Satb1
Glrx3	2.04302075793314e-46	0.392549	0.5	0.373	6.95934590982343e-42	1_in_Reln/Satb1
Sh3bp5	2.0474114602772e-46	0.396921	0.489	0.36	6.97430239828826e-42	1_in_Reln/Satb1
Fam104a	2.1528495394115e-46	1.20582	0.499	0.368	7.33346667105134e-42	1_in_Reln/Satb1
Iah1	2.34103977644085e-46	0.372858	0.188	0.095	7.97451789446811e-42	1_in_Reln/Satb1
Tbc1d12	2.40165968291402e-46	6.28652	0.518	0.386	8.18101354387832e-42	1_in_Reln/Satb1
Fbxo45	2.42440573830363e-46	0.335742	0.413	0.28	8.25849570695749e-42	1_in_Reln/Satb1
Ppp2r3c	2.63955913260563e-46	0.662292	0.35	0.225	8.99139422930781e-42	1_in_Reln/Satb1
Btbd9	2.72237243607186e-46	20.4807	0.595	0.473	9.27348946623518e-42	1_in_Reln/Satb1
Abhd17b	2.78873661301292e-46	0.368402	0.472	0.336	9.49955239856721e-42	1_in_Reln/Satb1
Rnf6	2.83534330453062e-46	0.951129	0.505	0.368	9.6583134325531e-42	1_in_Reln/Satb1
Dse	3.14836570194705e-46	0.337434	0.204	0.108	1.07245929271124e-41	1_in_Reln/Satb1
Hras	3.67802528691729e-46	0.507844	0.539	0.411	1.25288253373551e-41	1_in_Reln/Satb1
Gars	3.89782517943127e-46	1.54186	0.494	0.361	1.32775516912147e-41	1_in_Reln/Satb1
Cystm1	4.09428333616394e-46	4.00467	0.462	0.33	1.39467667563088e-41	1_in_Reln/Satb1
Ppp2r2c	4.14166534544878e-46	1.62357	0.549	0.425	1.41081688327367e-41	1_in_Reln/Satb1
Atxn7	4.23172068039732e-46	3.63933	0.535	0.415	1.44149333257054e-41	1_in_Reln/Satb1
Evi5l	4.75194460207013e-46	1.46622	0.552	0.422	1.61870240924917e-41	1_in_Reln/Satb1
Cul2	4.90612079650521e-46	1.86424	0.532	0.4	1.67122098812153e-41	1_in_Reln/Satb1
Bmp2k	5.14151894971108e-46	0.398347	0.289	0.173	1.75140701502958e-41	1_in_Reln/Satb1
Csnk1g2	5.29639370183909e-46	2.82521	0.438	0.306	1.80416355059447e-41	1_in_Reln/Satb1
Gt(ROSA)26Sor	5.59699273733456e-46	0.821798	0.417	0.291	1.90655960604564e-41	1_in_Reln/Satb1
Ccdc127	6.06698603388386e-46	0.935707	0.494	0.366	2.0666581225822e-41	1_in_Reln/Satb1
Nol12	6.502690550741e-46	0.715342	0.32	0.199	2.21507650920441e-41	1_in_Reln/Satb1
Mettl15	6.87980116467823e-46	2.77565	0.312	0.192	2.34353546873599e-41	1_in_Reln/Satb1
Pomgnt1	7.08635515401729e-46	0.426455	0.395	0.264	2.41389601966445e-41	1_in_Reln/Satb1
Tigd2	7.13186079349338e-46	0.47309	0.425	0.294	2.42939706069558e-41	1_in_Reln/Satb1
Chpt1	7.34722569276541e-46	0.319735	0.569	0.443	2.50275895998361e-41	1_in_Reln/Satb1
Bcap31	7.54271684643998e-46	1.85588	0.42	0.29	2.56935106657131e-41	1_in_Reln/Satb1
B4galt5	7.99892519895084e-46	4.59141	0.458	0.332	2.72475387977061e-41	1_in_Reln/Satb1
Arf2	8.17600301745353e-46	1.06621	0.375	0.249	2.78507366786537e-41	1_in_Reln/Satb1
8030462N17Rik	8.72033933017265e-46	2.09905	0.486	0.354	2.97049638943001e-41	1_in_Reln/Satb1
Kat7	9.11954669832383e-46	0.390035	0.493	0.364	3.10648238731703e-41	1_in_Reln/Satb1
Orc6	1.13833930987736e-45	1.13887	0.439	0.309	3.87763902516623e-41	1_in_Reln/Satb1
Usp15	1.18669104068441e-45	0.398218	0.631	0.517	4.04234436098738e-41	1_in_Reln/Satb1
Ppp4r2	1.22540465067601e-45	2.41485	0.532	0.408	4.17421840206275e-41	1_in_Reln/Satb1
Comtd1	1.229366560074e-45	0.565662	0.228	0.126	4.18771425023608e-41	1_in_Reln/Satb1
Eftud2	1.25904243877467e-45	1.32342	0.413	0.283	4.28880216344205e-41	1_in_Reln/Satb1
Mkrn1	1.28070716335538e-45	1.3911	0.457	0.329	4.36260088125377e-41	1_in_Reln/Satb1
Mgat2	1.29237416729012e-45	0.594585	0.3	0.182	4.40234336345705e-41	1_in_Reln/Satb1
Hccs	1.35868255325734e-45	0.493235	0.338	0.216	4.62821624941579e-41	1_in_Reln/Satb1
Plpp1	1.45345598555073e-45	1.08442	0.379	0.246	4.95105246917999e-41	1_in_Reln/Satb1
Crk	1.58978210526962e-45	2.26465	0.522	0.397	5.41543376339044e-41	1_in_Reln/Satb1
Mtmr3	1.61129990593712e-45	1.31816	0.547	0.416	5.48873199958421e-41	1_in_Reln/Satb1
Atat1	1.66477970439584e-45	1.63892	0.444	0.316	5.670905585054e-41	1_in_Reln/Satb1
Jakmip1	1.68659501182779e-45	1.25465	0.511	0.378	5.74521724829018e-41	1_in_Reln/Satb1
Coq3	1.71095975168712e-45	0.755417	0.445	0.31	5.82821329814702e-41	1_in_Reln/Satb1
Arntl2	1.77073457144498e-45	0.824004	0.301	0.18	6.03183024417018e-41	1_in_Reln/Satb1
Mrpl50	1.91120476722944e-45	0.571132	0.343	0.221	6.51032791909036e-41	1_in_Reln/Satb1
Dnajc10	2.03761077863173e-45	1.669	0.587	0.469	6.94091735633112e-41	1_in_Reln/Satb1
Tmem62	2.08190431194766e-45	0.383413	0.35	0.225	7.0917988482185e-41	1_in_Reln/Satb1
Agpat1	2.14659456345394e-45	1.1448	0.399	0.271	7.3121597209495e-41	1_in_Reln/Satb1
Sin3b	2.23774144953994e-45	1.56698	0.469	0.334	7.62264247371285e-41	1_in_Reln/Satb1
Hars	2.28397108575206e-45	0.310889	0.433	0.305	7.78011910650583e-41	1_in_Reln/Satb1
A430005L14Rik	2.51068781819378e-45	0.51011	0.318	0.199	8.55240698389528e-41	1_in_Reln/Satb1
Zfp239	2.51464401843642e-45	0.78156	0.419	0.285	8.56588338440181e-41	1_in_Reln/Satb1
Psmd12	2.57760560057832e-45	2.03164	0.566	0.449	8.78035571781e-41	1_in_Reln/Satb1
Dipk1a	2.68344113862381e-45	7.3956	0.429	0.298	9.14087389460813e-41	1_in_Reln/Satb1
Matk	2.72788323552831e-45	0.834408	0.666	0.54	9.29226145350362e-41	1_in_Reln/Satb1
Rnf144a	2.84751639086206e-45	0.64287	0.307	0.19	9.69977983383253e-41	1_in_Reln/Satb1
Usp27x	2.8581050562897e-45	0.362885	0.212	0.115	9.73584906374524e-41	1_in_Reln/Satb1
Mfsd14a	2.89309671414224e-45	1.48713	0.412	0.284	9.85504464705414e-41	1_in_Reln/Satb1
Ccser2	2.95043965027368e-45	1.40527	0.555	0.433	1.00503776246923e-40	1_in_Reln/Satb1
Hsbp1	2.97717405498667e-45	1.15841	0.562	0.438	1.01414457009066e-40	1_in_Reln/Satb1
Nipsnap2	2.99110290457755e-45	1.08572	0.551	0.426	1.0188892934153e-40	1_in_Reln/Satb1
Fars2	3.01744434183626e-45	3.41127	0.521	0.393	1.0278622406031e-40	1_in_Reln/Satb1
Ipo7	3.18894067048337e-45	0.755499	0.496	0.369	1.08628074999346e-40	1_in_Reln/Satb1
Rbx1	3.28130306011201e-45	5.22091	0.597	0.475	1.11774307439655e-40	1_in_Reln/Satb1
Etfrf1	3.40392877081817e-45	0.581102	0.303	0.185	1.1595142964915e-40	1_in_Reln/Satb1
Arl1	3.43176590124529e-45	0.511178	0.5	0.371	1.1689967366002e-40	1_in_Reln/Satb1
Napg	4.19502292074514e-45	5.451	0.606	0.487	1.42899260772262e-40	1_in_Reln/Satb1
Rnf115	4.45249186715306e-45	4.73129	0.503	0.372	1.51669682962702e-40	1_in_Reln/Satb1
Nynrin	4.73462158923383e-45	0.65832	0.309	0.19	1.61280149815661e-40	1_in_Reln/Satb1
Strip1	4.87217143022523e-45	0.892318	0.438	0.313	1.65965647599192e-40	1_in_Reln/Satb1
Usp35	5.06469262927082e-45	0.474286	0.259	0.151	1.72523689723481e-40	1_in_Reln/Satb1
Pisd	5.15221397189413e-45	0.655769	0.363	0.241	1.75505016738602e-40	1_in_Reln/Satb1
Hsf2	5.98076210587845e-45	0.800869	0.382	0.256	2.03728680374644e-40	1_in_Reln/Satb1
Scx	6.11987081765824e-45	0.409337	0.191	0.098	2.0846727953271e-40	1_in_Reln/Satb1
Gtf3c4	6.14952913741174e-45	0.396774	0.324	0.202	2.09477560536793e-40	1_in_Reln/Satb1
Mon2	6.49874155900522e-45	2.76691	0.563	0.438	2.21373132465954e-40	1_in_Reln/Satb1
Cuedc1	6.52258746506824e-45	0.587253	0.449	0.319	2.22185419410084e-40	1_in_Reln/Satb1
Rnf170	6.65642608226289e-45	0.459925	0.461	0.332	2.26744498066203e-40	1_in_Reln/Satb1
Cpsf6	6.8767543946042e-45	1.02908	0.619	0.501	2.34249761697797e-40	1_in_Reln/Satb1
Cct2	7.22698738341015e-45	2.68521	0.494	0.367	2.46180098228483e-40	1_in_Reln/Satb1
Zdhhc8	7.35653201453718e-45	0.284303	0.401	0.27	2.50592906543195e-40	1_in_Reln/Satb1
Zmynd11	7.93819279545565e-45	1.45517	0.76	0.681	2.70406599384401e-40	1_in_Reln/Satb1
Eml2	8.13208098679323e-45	0.353027	0.61	0.495	2.77011206734125e-40	1_in_Reln/Satb1
Get4	8.26584655485206e-45	0.463784	0.344	0.224	2.81567797044481e-40	1_in_Reln/Satb1
Crppa	8.32150413546799e-45	1.64426	0.442	0.307	2.83463716870582e-40	1_in_Reln/Satb1
4933434E20Rik	8.45407645383751e-45	0.729649	0.504	0.365	2.87979660323521e-40	1_in_Reln/Satb1
Crcp	8.81768064875712e-45	0.527796	0.346	0.221	3.00365473619263e-40	1_in_Reln/Satb1
Slc39a6	1.00220224433632e-44	0.500783	0.429	0.302	3.41390172510725e-40	1_in_Reln/Satb1
Ube2l3	1.02369097446982e-44	1.51726	0.526	0.403	3.48710093543399e-40	1_in_Reln/Satb1
Hspa9	1.12426280631223e-44	6.17105	0.563	0.447	3.829688823422e-40	1_in_Reln/Satb1
Mrrf	1.17080630395982e-44	0.509842	0.296	0.18	3.98823459380873e-40	1_in_Reln/Satb1
Eif3a	1.20880348831648e-44	5.75173	0.64	0.526	4.11766820260127e-40	1_in_Reln/Satb1
Ssr3	1.32117131671933e-44	0.607456	0.439	0.309	4.50043797327272e-40	1_in_Reln/Satb1
St7	1.34129332775379e-44	1.66795	0.532	0.405	4.5689815916605e-40	1_in_Reln/Satb1
Ccnk	1.37761327406928e-44	0.57264	0.354	0.231	4.69270185678959e-40	1_in_Reln/Satb1
Supt5	1.42540471648571e-44	2.69384	0.54	0.418	4.85549862623693e-40	1_in_Reln/Satb1
Kctd6	1.4580723552233e-44	0.32382	0.22	0.121	4.96677767083265e-40	1_in_Reln/Satb1
Uba6	1.52355050004813e-44	0.865633	0.532	0.405	5.18982242336395e-40	1_in_Reln/Satb1
Spast	1.54107818106772e-44	0.928188	0.535	0.407	5.24952871598909e-40	1_in_Reln/Satb1
Zfp760	1.61501938231908e-44	0.290187	0.239	0.135	5.5014020239317e-40	1_in_Reln/Satb1
Zzef1	1.62546326046444e-44	3.08046	0.574	0.46	5.53697805044608e-40	1_in_Reln/Satb1
Map3k12	1.68741510685734e-44	0.936846	0.471	0.347	5.74801081999883e-40	1_in_Reln/Satb1
Tmem63c	1.68879049048905e-44	0.549369	0.413	0.285	5.75269592680189e-40	1_in_Reln/Satb1
Ap3b2	1.69448958124247e-44	2.40226	0.554	0.434	5.77210930954436e-40	1_in_Reln/Satb1
Zfp91	1.73055370763878e-44	1.10629	0.59	0.465	5.89495814970073e-40	1_in_Reln/Satb1
H13	2.02400416833101e-44	0.442098	0.521	0.4	6.89456779900275e-40	1_in_Reln/Satb1
Gm49336	2.09519532209851e-44	0.857955	0.412	0.284	7.13707334519638e-40	1_in_Reln/Satb1
Zranb1	2.19529452745252e-44	0.393418	0.556	0.431	7.47805127831426e-40	1_in_Reln/Satb1
Wdfy2	2.23214978527376e-44	0.927857	0.427	0.3	7.60359502855653e-40	1_in_Reln/Satb1
Cnot4	2.31878036282153e-44	2.13694	0.65	0.546	7.89869342791525e-40	1_in_Reln/Satb1
Hcn3	2.33896851943909e-44	0.830888	0.347	0.225	7.96746236461732e-40	1_in_Reln/Satb1
Rnf19b	2.35944914255421e-44	1.22039	0.312	0.194	8.03722755919667e-40	1_in_Reln/Satb1
Ankrd11	2.4050494032593e-44	7.87597	0.664	0.57	8.19256028726249e-40	1_in_Reln/Satb1
Rps24	2.43705262573337e-44	2.16751	0.601	0.492	8.30157606429815e-40	1_in_Reln/Satb1
Otud5	2.51419782318122e-44	0.983317	0.398	0.27	8.56436346488449e-40	1_in_Reln/Satb1
Nsd1	2.5405616000004e-44	3.15611	0.66	0.568	8.65416903424137e-40	1_in_Reln/Satb1
Pgr	2.54851258956952e-44	1.45364	0.477	0.348	8.6812532851096e-40	1_in_Reln/Satb1
Pgam5	2.60377675086346e-44	1.89366	0.402	0.273	8.86950512414128e-40	1_in_Reln/Satb1
Brk1	2.67263623549683e-44	2.65635	0.549	0.414	9.10406807259639e-40	1_in_Reln/Satb1
Gtf2i	2.82856635283461e-44	4.01345	0.631	0.538	9.63522842429581e-40	1_in_Reln/Satb1
3300002I08Rik	2.86566524260184e-44	0.572671	0.379	0.25	9.7616020823989e-40	1_in_Reln/Satb1
Erlec1	2.93799980839018e-44	2.25194	0.622	0.497	1.00080025473003e-39	1_in_Reln/Satb1
Smg7	3.07479458354146e-44	3.80097	0.539	0.413	1.04739802693756e-39	1_in_Reln/Satb1
Ncoa2	3.15737605431857e-44	4.32943	0.611	0.485	1.07552857914308e-39	1_in_Reln/Satb1
Zfp871	3.60364067740032e-44	4.02564	0.505	0.381	1.22754416034964e-39	1_in_Reln/Satb1
Phf20	3.63445952832462e-44	3.73004	0.547	0.424	1.2380422937285e-39	1_in_Reln/Satb1
Laptm4b	3.67455571695633e-44	16.9633	0.424	0.293	1.251700659424e-39	1_in_Reln/Satb1
Tbc1d15	3.90169935982204e-44	0.470807	0.371	0.244	1.32907486992978e-39	1_in_Reln/Satb1
Sp4	4.38874920628904e-44	1.61196	0.543	0.415	1.4949835296303e-39	1_in_Reln/Satb1
Fam171a1	4.39683388313325e-44	0.476014	0.452	0.323	1.49773749395051e-39	1_in_Reln/Satb1
Mta1	4.46688116895159e-44	0.992136	0.39	0.262	1.52159840139167e-39	1_in_Reln/Satb1
Senp8	4.53720800872431e-44	0.844593	0.382	0.254	1.54555453609185e-39	1_in_Reln/Satb1
Cap1	4.7350000327516e-44	0.767081	0.376	0.254	1.6129304111565e-39	1_in_Reln/Satb1
Epc2	4.82034756393019e-44	1.53206	0.52	0.385	1.64200319417718e-39	1_in_Reln/Satb1
Klhl22	4.98207282722968e-44	0.994444	0.488	0.354	1.69709328786752e-39	1_in_Reln/Satb1
Map7d1	5.33348065440276e-44	0.780169	0.504	0.377	1.81679685011576e-39	1_in_Reln/Satb1
Uchl5	5.35647181992761e-44	0.259809	0.45	0.321	1.82462856074014e-39	1_in_Reln/Satb1
Gna11	5.36465560775311e-44	1.21609	0.432	0.303	1.82741628622502e-39	1_in_Reln/Satb1
Cdc123	5.48929170600899e-44	0.649318	0.525	0.4	1.8698723267349e-39	1_in_Reln/Satb1
Gcsh	5.89388525785185e-44	0.343663	0.424	0.297	2.00769307423465e-39	1_in_Reln/Satb1
Znrf3	6.06118743677139e-44	1.92865	0.299	0.185	2.06468288846181e-39	1_in_Reln/Satb1
Dgcr2	6.18615837879291e-44	0.737157	0.474	0.342	2.10725299015202e-39	1_in_Reln/Satb1
mt-Nd4l	6.28183640927592e-44	8.49446	0.545	0.415	2.13984475445575e-39	1_in_Reln/Satb1
Nat14	6.28223344893548e-44	0.658789	0.414	0.283	2.13998000204538e-39	1_in_Reln/Satb1
Cfap36	6.40929147026935e-44	0.364482	0.649	0.522	2.18326104643255e-39	1_in_Reln/Satb1
Trip4	6.85143001945405e-44	14.8812	0.507	0.376	2.33387112182683e-39	1_in_Reln/Satb1
Arhgef15	6.92628007373901e-44	0.336377	0.346	0.222	2.35936804431846e-39	1_in_Reln/Satb1
Sbds	7.07069593536307e-44	1.4737	0.465	0.331	2.40856186342208e-39	1_in_Reln/Satb1
Yipf5	7.29416656064163e-44	1.17038	0.462	0.334	2.48468489721696e-39	1_in_Reln/Satb1
Trrap	7.50221419355475e-44	0.520018	0.502	0.376	2.55555424289249e-39	1_in_Reln/Satb1
Klhl24	7.74442572269436e-44	1.02762	0.527	0.4	2.63806117817861e-39	1_in_Reln/Satb1
Fam216a	7.9662866058186e-44	3.2824	0.447	0.316	2.71363586940605e-39	1_in_Reln/Satb1
Dele1	9.16051889421526e-44	1.36279	0.283	0.173	3.12043915612549e-39	1_in_Reln/Satb1
Sh3glb1	9.32034877112263e-44	3.60785	0.596	0.475	3.17488360539521e-39	1_in_Reln/Satb1
Kpna4	9.33579760507506e-44	0.468833	0.547	0.427	3.18014609619277e-39	1_in_Reln/Satb1
Cnot8	9.49103493474391e-44	0.339804	0.376	0.249	3.23302614017117e-39	1_in_Reln/Satb1
Exoc3	1.03100765073733e-43	4.26514	0.572	0.448	3.51202446147164e-39	1_in_Reln/Satb1
H1f0	1.07592184141566e-43	0.729159	0.381	0.252	3.66502016059829e-39	1_in_Reln/Satb1
Fam131b	1.10815879194719e-43	0.34805	0.23	0.13	3.77483210888893e-39	1_in_Reln/Satb1
Yeats2	1.13295498093629e-43	5.73448	0.493	0.366	3.85929784706139e-39	1_in_Reln/Satb1
Ephx4	1.14202343897009e-43	0.311359	0.158	0.076	3.89018864250773e-39	1_in_Reln/Satb1
Mark1	1.19773434599321e-43	1.42323	0.536	0.407	4.07996227619127e-39	1_in_Reln/Satb1
4933406I18Rik	1.39504835680102e-43	5.6565	0.627	0.514	4.75209272260699e-39	1_in_Reln/Satb1
Zmym5	1.40314271755488e-43	1.42549	0.555	0.428	4.77966535307895e-39	1_in_Reln/Satb1
Ppp1r3f	1.45485133994613e-43	0.688895	0.305	0.191	4.9558056043925e-39	1_in_Reln/Satb1
Dhrs1	1.60442573802669e-43	0.394028	0.276	0.164	5.46531583401411e-39	1_in_Reln/Satb1
Btbd8	1.6463719125245e-43	5.47539	0.489	0.357	5.60820128282347e-39	1_in_Reln/Satb1
Bloc1s5	1.69422055444815e-43	0.708597	0.326	0.207	5.77119289667217e-39	1_in_Reln/Satb1
Gm16286	1.73463882694843e-43	0.278438	0.478	0.343	5.90887370011712e-39	1_in_Reln/Satb1
Rnf121	1.75017643929368e-43	1.45047	0.389	0.263	5.96180102280999e-39	1_in_Reln/Satb1
Amz2	1.83017873917984e-43	0.609937	0.403	0.279	6.23432085714221e-39	1_in_Reln/Satb1
Diaph3	1.93225505432125e-43	7.00069	0.083	0.029	6.58203361703992e-39	1_in_Reln/Satb1
Patz1	1.95300223138162e-43	0.474137	0.394	0.268	6.65270680097835e-39	1_in_Reln/Satb1
Ralb	2.07244898879345e-43	0.347543	0.28	0.167	7.059590235426e-39	1_in_Reln/Satb1
Ric3	2.17550454613873e-43	1.24085	0.53	0.402	7.41063868596698e-39	1_in_Reln/Satb1
Zmym2	2.23013617452304e-43	0.56808	0.564	0.445	7.59673586489527e-39	1_in_Reln/Satb1
Fkbp3	2.32954099041202e-43	2.36759	0.674	0.568	7.93534842973952e-39	1_in_Reln/Satb1
Rmi1	2.40578103317121e-43	0.292202	0.221	0.123	8.19505251139442e-39	1_in_Reln/Satb1
Slc25a17	2.56443580016499e-43	1.39516	0.358	0.235	8.73549410968202e-39	1_in_Reln/Satb1
Insig1	2.59536530748367e-43	3.69128	0.487	0.353	8.84085238341238e-39	1_in_Reln/Satb1
Trim45	2.61149785277963e-43	0.310006	0.189	0.099	8.89580628570852e-39	1_in_Reln/Satb1
Vps18	2.7312180931072e-43	0.649179	0.275	0.165	9.30362131236037e-39	1_in_Reln/Satb1
Hsd17b12	2.7400406203689e-43	10.6206	0.54	0.411	9.33367436922462e-39	1_in_Reln/Satb1
Cox7a1	2.78995344284662e-43	0.28699	0.101	0.04	9.50369740771273e-39	1_in_Reln/Satb1
Ccdc177	2.79845883717131e-43	0.43489	0.287	0.175	9.53267018294036e-39	1_in_Reln/Satb1
Mllt10	2.95504331426417e-43	10.6596	0.644	0.537	1.00660595457095e-38	1_in_Reln/Satb1
Spred3	2.97887630556544e-43	0.995727	0.329	0.213	1.01472442472781e-38	1_in_Reln/Satb1
Foxred2	3.0128129245543e-43	0.370731	0.255	0.148	1.02628459462018e-38	1_in_Reln/Satb1
Elp3	3.13943578350729e-43	0.504394	0.421	0.293	1.06941740529392e-38	1_in_Reln/Satb1
Pnrc1	3.29054307531707e-43	2.64719	0.463	0.331	1.12089059317601e-38	1_in_Reln/Satb1
Tecpr1	3.34064815946728e-43	0.98467	0.47	0.341	1.13795838904094e-38	1_in_Reln/Satb1
Carm1	3.8697852811315e-43	0.486256	0.399	0.275	1.31820365816463e-38	1_in_Reln/Satb1
Coq10b	3.87912272634255e-43	0.87461	0.31	0.193	1.32138436550133e-38	1_in_Reln/Satb1
Kdsr	4.51002741693987e-43	1.68472	0.422	0.296	1.5362957393064e-38	1_in_Reln/Satb1
Irgm1	4.78212279622029e-43	9.46939	0.082	0.029	1.62898230930448e-38	1_in_Reln/Satb1
Kif1bp	5.18575264637154e-43	3.98709	0.503	0.381	1.76647478146e-38	1_in_Reln/Satb1
Dnm3	5.25027906900464e-43	0.321453	0.731	0.637	1.78845506206574e-38	1_in_Reln/Satb1
Zik1	6.37773711462335e-43	0.665569	0.221	0.123	2.1725123707253e-38	1_in_Reln/Satb1
Mbtd1	6.5222692502378e-43	0.512278	0.622	0.505	2.221745797401e-38	1_in_Reln/Satb1
Cpeb4	6.69667837630573e-43	0.708149	0.567	0.438	2.28115652210478e-38	1_in_Reln/Satb1
Letm1	6.79184714981036e-43	0.852558	0.428	0.302	2.3135748131114e-38	1_in_Reln/Satb1
Vma21	7.61778713326745e-43	2.87368	0.466	0.341	2.59492300907623e-38	1_in_Reln/Satb1
Glrx2	8.40868996885404e-43	1.16217	0.529	0.398	2.86433615099044e-38	1_in_Reln/Satb1
Dctn5	8.42942453362279e-43	2.4191	0.425	0.294	2.87139917313327e-38	1_in_Reln/Satb1
Tsga10	8.57525862777693e-43	2.28238	0.465	0.344	2.92107609896593e-38	1_in_Reln/Satb1
Cyhr1	8.6775301832582e-43	1.31128	0.517	0.388	2.95591388162507e-38	1_in_Reln/Satb1
Prmt3	9.18545847046504e-43	0.350709	0.328	0.209	3.12893457337921e-38	1_in_Reln/Satb1
Snx5	9.45443494126571e-43	1.91557	0.445	0.318	3.22055871839275e-38	1_in_Reln/Satb1
Fbxl4	9.46206226629334e-43	0.675964	0.357	0.237	3.22315689039016e-38	1_in_Reln/Satb1
Phf24	9.7895951566292e-43	6.29095	0.555	0.445	3.33472769415417e-38	1_in_Reln/Satb1
March5	9.90779485704129e-43	0.823279	0.397	0.27	3.37499124010254e-38	1_in_Reln/Satb1
Gm15417	9.91804997680758e-43	0.271133	0.171	0.086	3.37848454409974e-38	1_in_Reln/Satb1
Luc7l	1.03863660828371e-42	2.07676	0.616	0.507	3.53801174245764e-38	1_in_Reln/Satb1
Armc8	1.08790521316656e-42	1.1874	0.559	0.445	3.70584031813059e-38	1_in_Reln/Satb1
Atp5f1	1.10580090333112e-42	0.445658	0.609	0.5	3.76680019710714e-38	1_in_Reln/Satb1
Hdgf	1.21383366068887e-42	0.308716	0.561	0.447	4.13480298177057e-38	1_in_Reln/Satb1
Cdipt	1.2364936198149e-42	2.8184	0.493	0.363	4.21199186653746e-38	1_in_Reln/Satb1
Stt3a	1.24707979322994e-42	0.574562	0.378	0.254	4.24805260765847e-38	1_in_Reln/Satb1
Slc35b4	1.26608562111097e-42	1.57167	0.327	0.208	4.3127940597524e-38	1_in_Reln/Satb1
Khdrbs1	1.38480040916713e-42	0.410011	0.589	0.466	4.71718411378691e-38	1_in_Reln/Satb1
Usp47	1.46319247433525e-42	5.20074	0.609	0.496	4.98421884457561e-38	1_in_Reln/Satb1
Clcn4	1.47650718921736e-42	2.20583	0.533	0.418	5.02957408935e-38	1_in_Reln/Satb1
Terf2	1.49752293915741e-42	1.22997	0.474	0.343	5.10116213994581e-38	1_in_Reln/Satb1
Ss18	1.5898804369449e-42	0.795323	0.269	0.16	5.41576872040911e-38	1_in_Reln/Satb1
Dnajc16	1.72222374959783e-42	0.634629	0.318	0.203	5.86658298063006e-38	1_in_Reln/Satb1
Ythdc2	1.86735401654528e-42	1.19351	0.514	0.389	6.36095472195984e-38	1_in_Reln/Satb1
Mid1ip1	1.87624339516214e-42	1.22844	0.338	0.219	6.3912355012803e-38	1_in_Reln/Satb1
Nars2	2.00292178644913e-42	0.678421	0.352	0.23	6.82275277336031e-38	1_in_Reln/Satb1
Wbp11	2.01789183751128e-42	1.93319	0.543	0.416	6.87374675529842e-38	1_in_Reln/Satb1
Cadm4	2.06752077579642e-42	0.530777	0.482	0.352	7.04280277067291e-38	1_in_Reln/Satb1
Gpsm1	2.17169930932691e-42	1.62377	0.417	0.292	7.39767652729119e-38	1_in_Reln/Satb1
Rabl2	2.21597679299576e-42	1.2605	0.408	0.279	7.54850334766077e-38	1_in_Reln/Satb1
Tsc1	2.28125853907215e-42	3.29699	0.578	0.455	7.77087908749538e-38	1_in_Reln/Satb1
Cars	2.28371335437684e-42	0.692882	0.384	0.258	7.77924117034928e-38	1_in_Reln/Satb1
Sccpdh	2.29162795649516e-42	1.17321	0.436	0.309	7.8062014710051e-38	1_in_Reln/Satb1
Zfp711	2.36836526748537e-42	0.269201	0.324	0.208	8.06759944716216e-38	1_in_Reln/Satb1
Cisd3	2.38426723447166e-42	0.39693	0.3	0.186	8.12176790750426e-38	1_in_Reln/Satb1
Trim3	2.44893826618466e-42	0.968686	0.44	0.315	8.34206330993144e-38	1_in_Reln/Satb1
Nsmf	2.68175047631847e-42	0.719238	0.396	0.269	9.13511482253125e-38	1_in_Reln/Satb1
Rhbdl1	2.94866036680524e-42	0.321417	0.385	0.263	1.00443166734854e-37	1_in_Reln/Satb1
Ptp4a3	3.00328908077093e-42	0.378856	0.265	0.157	1.02304039247381e-37	1_in_Reln/Satb1
Eipr1	3.53557973505728e-42	0.742405	0.384	0.264	1.20435988094991e-37	1_in_Reln/Satb1
Rpl7l1	3.59232703200303e-42	0.446861	0.38	0.26	1.22369028018151e-37	1_in_Reln/Satb1
Mir670hg	3.59472012229809e-42	15.497	0.494	0.361	1.22450546245962e-37	1_in_Reln/Satb1
Zfp788	4.00693374727127e-42	0.727816	0.39	0.266	1.36492191167049e-37	1_in_Reln/Satb1
Aprt	4.13625855563441e-42	0.8594	0.304	0.192	1.40897511439131e-37	1_in_Reln/Satb1
Chchd4	4.2151897402204e-42	2.46147	0.485	0.356	1.43586223310868e-37	1_in_Reln/Satb1
Tusc2	4.26221259167037e-42	0.902387	0.447	0.323	1.45188009722659e-37	1_in_Reln/Satb1
Rnf4	4.5160049443635e-42	3.26335	0.452	0.325	1.53833192424798e-37	1_in_Reln/Satb1
Tnks2	4.78320209901873e-42	1.14294	0.577	0.459	1.62934996300974e-37	1_in_Reln/Satb1
Rabgef1	5.05649860776243e-42	0.376118	0.404	0.279	1.7224456857482e-37	1_in_Reln/Satb1
Grhpr	5.13943628333343e-42	0.467186	0.227	0.128	1.7506975755547e-37	1_in_Reln/Satb1
Gigyf2	5.61579870579508e-42	0.333107	0.63	0.52	1.91296567114204e-37	1_in_Reln/Satb1
Dnaja3	6.18941861937371e-42	1.65896	0.43	0.303	2.10836355850346e-37	1_in_Reln/Satb1
Napepld	6.30961026488144e-42	0.366352	0.234	0.135	2.14930564062922e-37	1_in_Reln/Satb1
Uba2	6.80130509053983e-42	0.488278	0.45	0.32	2.31679656604149e-37	1_in_Reln/Satb1
Tfam	6.89510467501894e-42	0.740939	0.376	0.256	2.34874845649845e-37	1_in_Reln/Satb1
Rfx7	6.90302847907772e-42	2.74163	0.61	0.498	2.35144762111303e-37	1_in_Reln/Satb1
Brms1l	7.04227026925679e-42	1.09069	0.487	0.362	2.39887894451963e-37	1_in_Reln/Satb1
Ago3	7.07011950648007e-42	0.581256	0.704	0.615	2.40836550868737e-37	1_in_Reln/Satb1
Tiprl	7.29900068999582e-42	0.416277	0.474	0.348	2.48633159504017e-37	1_in_Reln/Satb1
Med28	8.35373062435764e-42	0.515903	0.483	0.35	2.84561479988119e-37	1_in_Reln/Satb1
Mtmr4	8.39930565767868e-42	0.805573	0.411	0.286	2.86113947923166e-37	1_in_Reln/Satb1
3110082I17Rik	9.40945211759387e-42	0.373629	0.235	0.134	3.20523576933718e-37	1_in_Reln/Satb1
Vps26a	9.72092228766687e-42	1.1224	0.369	0.25	3.31133496807084e-37	1_in_Reln/Satb1
Champ1	9.7678589182959e-42	0.73991	0.381	0.259	3.32732346192831e-37	1_in_Reln/Satb1
March7	1.02534215959136e-41	0.458206	0.561	0.442	3.49272553243199e-37	1_in_Reln/Satb1
Taf1b	1.10046849640428e-41	0.483751	0.523	0.392	3.74863588615154e-37	1_in_Reln/Satb1
Bcl7b	1.12541298908962e-41	1.03609	0.419	0.294	3.8336068060349e-37	1_in_Reln/Satb1
Zfp512	1.15477993769984e-41	0.821579	0.539	0.417	3.93364237978073e-37	1_in_Reln/Satb1
BC035947	1.18627859382964e-41	1.13666	0.24	0.139	4.04093940202129e-37	1_in_Reln/Satb1
Fam162a	1.22122780454318e-41	0.663508	0.46	0.332	4.15999039339589e-37	1_in_Reln/Satb1
Gm16701.1	1.28654712754438e-41	0.373414	0.159	0.079	4.38249413526718e-37	1_in_Reln/Satb1
Efcab5	1.29627239645098e-41	0.487696	0.179	0.092	4.41562229127061e-37	1_in_Reln/Satb1
Tfdp1	1.29880151919368e-41	0.616565	0.38	0.259	4.42423749498135e-37	1_in_Reln/Satb1
Atp13a2	1.3253449833564e-41	0.252007	0.49	0.365	4.51465515130525e-37	1_in_Reln/Satb1
Clip1	1.32992215060016e-41	2.37393	0.685	0.592	4.53024681380438e-37	1_in_Reln/Satb1
Zrsr2	1.63318390476566e-41	4.70231	0.531	0.41	5.56327765319375e-37	1_in_Reln/Satb1
Etnk2	1.64199806172387e-41	0.679656	0.263	0.155	5.59330219745619e-37	1_in_Reln/Satb1
Cep83	1.65170856570055e-41	0.317632	0.535	0.412	5.62638005820234e-37	1_in_Reln/Satb1
Zc3h6	1.71610769166871e-41	2.87291	0.467	0.343	5.84574924090029e-37	1_in_Reln/Satb1
Mnt	1.76749511736406e-41	0.35014	0.28	0.171	6.02079536778894e-37	1_in_Reln/Satb1
Gsto1	1.84189522983747e-41	1.52173	0.233	0.136	6.27423191091835e-37	1_in_Reln/Satb1
Fam185a	1.88678623160981e-41	0.585071	0.362	0.239	6.42714861935565e-37	1_in_Reln/Satb1
Ankhd1	1.95472360564395e-41	1.08624	0.658	0.554	6.65857049026554e-37	1_in_Reln/Satb1
Ipcef1	1.96018730539526e-41	1.38942	0.191	0.1	6.67718203709841e-37	1_in_Reln/Satb1
Hadhb	2.12349421684947e-41	1.35937	0.357	0.241	7.23347070027603e-37	1_in_Reln/Satb1
1500009C09Rik	2.16904760652389e-41	0.369238	0.467	0.342	7.38864376686297e-37	1_in_Reln/Satb1
Ppp2r5d	2.23709091442211e-41	0.628302	0.358	0.24	7.62042649088748e-37	1_in_Reln/Satb1
Arfip2	2.25154303434245e-41	0.413277	0.372	0.25	7.66965619218413e-37	1_in_Reln/Satb1
Ppp2cb	2.25623670339867e-41	0.391685	0.383	0.258	7.68564470645723e-37	1_in_Reln/Satb1
Tpm3	2.35231137415589e-41	3.99316	0.597	0.497	8.01291346492463e-37	1_in_Reln/Satb1
Smad2	2.39298607666068e-41	1.77083	0.419	0.295	8.15146777153694e-37	1_in_Reln/Satb1
Stx12	2.45136422194063e-41	4.21659	0.52	0.396	8.35032708561855e-37	1_in_Reln/Satb1
[truncated: 29,730 more rows]

## Sheet: Supplementary_Data_4
Genes	type	ensembl	Vizgen.FPKM	transcript	target_regions	isoform_length	sufficient_target_regions	overabundance	targetable
[truncated: 315 more rows]

[truncated: 42 more sheets: Supplementary_Data_5, Supplementary_Data_6, Supplementary_Data_7, Supplementary_Data_8, Supplementary_Data_9, Supplementary_Data_10, Supplementary_Data_11, Supplementary_Data_12, Supplementary_Data_13, Supplementary_Data_14, Supplementary_Data_15, Supplementary_Data_16, Supplementary_Data_17, Supplementary_Data_18, Supplementary_Data_18A (-4.9), Supplementary_Data_18B (-5.1), Supplementary_Data_18C (-5.3), Supplementary_Data_18D (-5.5), Supplementary_Data_18E (-5.7), Supplementary_Data_19 …]
