# Supplementary material for: A spatially-resolved transcriptional atlas of the murine dorsal pons at single-cell resolution
Source: Nat Commun. 2024 Mar 4;15:1966. doi: 10.1038/s41467-024-45907-7 (PMC10912765; doi:10.1038/s41467-024-45907-7)
Supplement: Supplementary file 6 — Source Data [file 41467_2024_45907_MOESM6_ESM.xlsx]

## Sheet: Figure_3j
Figure 3j
	Calca/Pou6f2	Calca/Chst9	Calca/Col11a1
bregma level -4.8	4	8	9
bregma level -4.9	13	9	11

## Sheet: Supplementary_Figure_9b
Supplementary_Figure_9b
bregma_level	-4.8	-4.9	-4.95	-5.05	-5.15	-5.25	-5.35	-5.45	-5.55	-5.65	-5.75
16_Slc6a5/Pax2	25	15	13	10	9	6	5	2	4	2	7
11_Skor2/Gm47757	1	4	4	7	2	6	15	23	7	5	6

## Sheet: Supplementary_Figure_10a
	Supplementary_Figure_10a
	cell_count_RNA-scope
		-4.9	-5.1	-5.3	-5.5	-5.7
	Gpr101	31	21.5	5	2	1.5
	Pdyn	10	41	45	10.5	1
	Foxp2	66.5	55.5	65	29.5	14
	Gpr101/Foxp2	29	16.5	4.5	0	0
	Pdyn/Foxp2	8.5	32.5	42	7	1
	Gpr101/Pdyn	0	0	0	0	0
	Gpr101/Pdyn/Foxp2	2.5	9	3.5	0	0
	cell_count_MERFISH
		-4.9	-5.1	-5.3	-5.5	-5.7
	Gpr101	50	53	25	5	3
	Pdyn	20	51	66	10	1
	Foxp2	88	110	137	48	23
	Gpr101/Foxp2	18	40	21	3	1
	Pdyn/Foxp2	43	44	60	5	0
	Gpr101/Pdyn	1	0	0	0	0
	Gpr101/Pdyn/Foxp2	7	10	3	0	0
